# Supplementary material for: Utilization of lignocellulosic biofuel conversion residue by diverse microorganisms
Source: Biotechnol Biofuels Bioprod. 2022 Jun 24;15:70. doi: 10.1186/s13068-022-02168-0 (PMC9233362; doi:10.1186/s13068-022-02168-0)
Supplement: Supplementary file 2 — Additional file 2: Table S2. Lignocellulosic conversion residue growth data [file 13068_2022_2168_MOESM2_ESM.xlsx]

## Sheet: Dry_Cell_Weight
Genus	Organism	Replicate	DCW (mg/mL)
SID10328	Streptomyces	A	None Detected
SID10328	Streptomyces	B	3.83
SID10328	Streptomyces	C	None Detected
SID10536	Streptomyces	A	56.3
SID10536	Streptomyces	B	34.23
SID10536	Streptomyces	C	31.17
SID10701	Streptomyces	A	None Detected
SID10701	Streptomyces	B	None Detected
SID10701	Streptomyces	C	None Detected
SID10765	Streptomyces	A	None Detected
SID10765	Streptomyces	B	0.1
SID10765	Streptomyces	C	None Detected
SID10815	Streptomyces	A	6.33
SID10815	Streptomyces	B	19.67
SID10815	Streptomyces	C	15.07
SID10855	Streptomyces	A	0.23
SID10855	Streptomyces	B	0.17
SID10855	Streptomyces	C	None Detected
SID11237	Streptomyces	A	2.4
SID11237	Streptomyces	B	1.57
SID11237	Streptomyces	C	2.7
SID11385	Streptomyces	A	6.1
SID11385	Streptomyces	B	18.2667
SID11385	Streptomyces	C	9.73333
SID1154	Streptomyces	A	None Detected
SID1154	Streptomyces	B	None Detected
SID1154	Streptomyces	C	0.233333
SID13807	Streptomyces	A	0.233333
SID13807	Streptomyces	B	0.233333
SID13807	Streptomyces	C	None Detected
SID14032	Streptomyces	A	36.4333
SID14032	Streptomyces	B	32.2
SID14032	Streptomyces	C	36.3
SID14163	Streptomyces	A	0.366667
SID14163	Streptomyces	B	0.166667
SID14163	Streptomyces	C	0.266667
SID14171	Streptomyces	A	14.8
SID14171	Streptomyces	B	16
SID14171	Streptomyces	C	17.3333
SID14172	Streptomyces	A	0.2
SID14172	Streptomyces	B	0.0666667
SID14172	Streptomyces	C	0.1
SID14292	Streptomyces	A	None Detected
SID14292	Streptomyces	B	None Detected
SID14292	Streptomyces	C	0.0333333
SID14390	Streptomyces	A	0.6
SID14390	Streptomyces	B	0.6
SID14390	Streptomyces	C	1.66667
SID15241	Streptomyces	A	0.4
SID15241	Streptomyces	B	2.83333
SID15241	Streptomyces	C	4.56667
SID15247	Streptomyces	A	0.2
SID15247	Streptomyces	B	0.313333
SID15247	Streptomyces	C	0.1
SID15417	Streptomyces	A	0.333333
SID15417	Streptomyces	B	0.333333
SID15417	Streptomyces	C	0.133333
SID15464	Streptomyces	A	0.666667
SID15464	Streptomyces	B	0.0333333
SID15464	Streptomyces	C	0.3
SID15483	Streptomyces	A	1.76667
SID15483	Streptomyces	B	0.3
SID15483	Streptomyces	C	1.36667
SID15893	Streptomyces	A	5.83333
SID15893	Streptomyces	B	5.43333
SID15893	Streptomyces	C	5.4
SID249	Streptomyces	A	None Detected
SID249	Streptomyces	B	None Detected
SID249	Streptomyces	C	None Detected
SID3915	Streptomyces	A	10.6
SID3915	Streptomyces	B	24.65
SID3915	Streptomyces	C	12.375
SID402	Streptomyces	A	None Detected
SID402	Streptomyces	B	None Detected
SID402	Streptomyces	C	None Detected
SID418	Streptomyces	A	0.025
SID418	Streptomyces	B	0.05
SID418	Streptomyces	C	None Detected
SID454	Streptomyces	A	0.05
SID454	Streptomyces	B	None Detected
SID454	Streptomyces	C	None Detected
4851 A2-B	Streptomyces	A	0.933333
4851 A2-B	Streptomyces	B	0.933333
4851 A2-B	Streptomyces	C	0.833333
SID486	Streptomyces	A	None Detected
SID486	Streptomyces	B	0.175
SID486	Streptomyces	C	0.025
SID4919	Streptomyces	A	0.9
SID4919	Streptomyces	B	0.8
SID4919	Streptomyces	C	0.666667
SID4934	Streptomyces	A	0.566667
SID4934	Streptomyces	B	0.633333
SID4934	Streptomyces	C	0.7
SID4937	Streptomyces	A	0.6
SID4937	Streptomyces	B	0.266667
SID4937	Streptomyces	C	1.23333
4973 A6-B	Streptomyces	A	24.6333
4973 A6-B	Streptomyces	B	76.8667
4973 A6-B	Streptomyces	C	64.8333
4979 A12-A	Streptomyces	A	31.4
4979 A12-A	Streptomyces	B	17.3333
4979 A12-A	Streptomyces	C	9.3
4983 B4-B	Streptomyces	A	1.2
4983 B4-B	Streptomyces	B	0.933333
4983 B4-B	Streptomyces	C	0.866667
4995 C4-A	Streptomyces	A	41.6333
4995 C4-A	Streptomyces	B	17.2667
4995 C4-A	Streptomyces	C	67.6
4996 C5-B	Streptomyces	A	None Detected
4996 C5-B	Streptomyces	B	0.266667
4996 C5-B	Streptomyces	C	0.266667
5004 D4-A	Streptomyces	A	0.566667
5004 D4-A	Streptomyces	B	0.433333
5004 D4-A	Streptomyces	C	0.5
5011 D8-A	Streptomyces	A	0.233333
5011 D8-A	Streptomyces	B	0.4
5011 D8-A	Streptomyces	C	0.7
SID5281	Streptomyces	A	0.133333
SID5281	Streptomyces	B	0.3
SID5281	Streptomyces	C	0.3
SID5745	Streptomyces	A	5.7
SID5745	Streptomyces	B	5.76667
SID5745	Streptomyces	C	5.03333
SID6742	Streptomyces	A	0.366667
SID6742	Streptomyces	B	0.566667
SID6742	Streptomyces	C	0.666667
SID7848	Streptomyces	A	19.7
SID7848	Streptomyces	B	12.1333
SID7848	Streptomyces	C	10.7667
SID7861	Streptomyces	A	5.03333
SID7861	Streptomyces	B	3.13333
SID7861	Streptomyces	C	7.03333
SID7986	Streptomyces	A	0.633333
SID7986	Streptomyces	B	1.23333
SID7986	Streptomyces	C	0.833333
SID8017	Streptomyces	A	1
SID8017	Streptomyces	B	0.733333
SID8017	Streptomyces	C	1.03333
8023 E7-A	Streptomyces	A	13.5333
8023 E7-A	Streptomyces	B	26.3
8023 E7-A	Streptomyces	C	30.0333
8025 E10-B	Streptomyces	A	76.6667
8025 E10-B	Streptomyces	B	77.3
8025 E10-B	Streptomyces	C	63.8
8025 E70-A	Streptomyces	A	19.7
8025 E70-A	Streptomyces	B	19.1333
8025 E70-A	Streptomyces	C	6.93333
8031 F4-B	Streptomyces	A	None Detected
8031 F4-B	Streptomyces	B	None Detected
8031 F4-B	Streptomyces	C	0.0333333
8040 G3-A	Streptomyces	A	44.4
8040 G3-A	Streptomyces	B	31.6
8040 G3-A	Streptomyces	C	49.6333
8044 G9-B	Streptomyces	A	0.433333
8044 G9-B	Streptomyces	B	1.73333
8044 G9-B	Streptomyces	C	0.7
8060 A4-B	Streptomyces	A	7.13333
8060 A4-B	Streptomyces	B	34.3
8060 A4-B	Streptomyces	C	32.6667
8066 A12-B	Streptomyces	A	73.7
8066 A12-B	Streptomyces	B	63.5333
8066 A12-B	Streptomyces	C	40.7333
8068 B2-A	Streptomyces	A	3.16667
8068 B2-A	Streptomyces	B	0.433333
8068 B2-A	Streptomyces	C	1.86667
8069 B3-B	Streptomyces	A	80.9333
8069 B3-B	Streptomyces	B	79.7
8069 B3-B	Streptomyces	C	83.8667
8070 B4-B	Streptomyces	A	22
8070 B4-B	Streptomyces	B	23.4667
8070 B4-B	Streptomyces	C	42.6333
SID8075	Streptomyces	A	None Detected
SID8075	Streptomyces	B	None Detected
SID8075	Streptomyces	C	None Detected
8080 C2-B	Streptomyces	A	None Detected
8080 C2-B	Streptomyces	B	None Detected
8080 C2-B	Streptomyces	C	0.1
8085 D1-A	Streptomyces	A	40.1667
8085 D1-A	Streptomyces	B	0.1
8085 D1-A	Streptomyces	C	44.8333
SID809	Streptomyces	A	9.725
SID809	Streptomyces	B	7.575
SID809	Streptomyces	C	33.25
SID8312	Streptomyces	A	34.0667
SID8312	Streptomyces	B	19.7667
SID8312	Streptomyces	C	13.3667
SID8350	Streptomyces	A	None Detected
SID8350	Streptomyces	B	None Detected
SID8350	Streptomyces	C	None Detected
SID8358	Streptomyces	A	59.0333
SID8358	Streptomyces	B	49.7
SID8358	Streptomyces	C	34.9
SID8374	Streptomyces	A	None Detected
SID8374	Streptomyces	B	0.233333
SID8374	Streptomyces	C	None Detected
SID866	Streptomyces	A	None Detected
SID866	Streptomyces	B	0.025
SID866	Streptomyces	C	None Detected
SID8742	Streptomyces	A	17.3
SID8742	Streptomyces	B	10.5
SID8742	Streptomyces	C	1.83333
SID8788	Streptomyces	A	None Detected
SID8788	Streptomyces	B	None Detected
SID8788	Streptomyces	C	None Detected
SID9342	Streptomyces	A	0.0333333
SID9342	Streptomyces	B	None Detected
SID9342	Streptomyces	C	None Detected
SID9445	Streptomyces	A	4.46667
SID9445	Streptomyces	B	6.43333
SID9445	Streptomyces	C	4.1
SID9917	Streptomyces	A	49.1333
SID9917	Streptomyces	B	25.2
SID9917	Streptomyces	C	19.1
MMC	Community	A	14.4
MMC	Community	B	13.7
Ambrosiozyma oregonensis	Yeast	A	3.1
Ambrosiozyma oregonensis	Yeast	B	3.6
Ambrosiozyma oregonensis	Yeast	C	3.6
Ambrosiozyma kashinagacola	Yeast	A	3.64
Ambrosiozyma kashinagacola	Yeast	B	3.69
Ambrosiozyma kashinagacola	Yeast	C	3.84
Blastobotrys nivea	Yeast	A	None Detected
Blastobotrys nivea	Yeast	B	None Detected
Blastobotrys nivea	Yeast	C	None Detected
Blastobotrys adeninivorans	Yeast	A	0.1
Blastobotrys adeninivorans	Yeast	B	None Detected
Blastobotrys adeninivorans	Yeast	C	None Detected
Blastobotrys americana	Yeast	A	1.125
Blastobotrys americana	Yeast	B	1.175
Blastobotrys americana	Yeast	C	2.375
Blastobotrys arbuscula	Yeast	A	9.68421
Blastobotrys arbuscula	Yeast	B	9.94737
Blastobotrys arbuscula	Yeast	C	13.3684
Blastobotrys aristata	Yeast	A	None Detected
Blastobotrys aristata	Yeast	B	None Detected
Blastobotrys aristata	Yeast	C	None Detected
Blastobotrys attinorum	Yeast	A	None Detected
Blastobotrys attinorum	Yeast	B	0.1
Blastobotrys attinorum	Yeast	C	0.1
Blastobotrys capitulata	Yeast	A	20.8
Blastobotrys capitulata	Yeast	B	20.3
Blastobotrys capitulata	Yeast	C	17.75
Blastobotrys chiropterorum	Yeast	A	12.125
Blastobotrys chiropterorum	Yeast	B	12.025
Blastobotrys chiropterorum	Yeast	C	9.975
Blastobotrys elegans	Yeast	A	0.325
Blastobotrys elegans	Yeast	B	0.375
Blastobotrys elegans	Yeast	C	0.475
Blastobotrys illinoisensis	Yeast	A	14.6316
Blastobotrys illinoisensis	Yeast	B	15.0526
Blastobotrys illinoisensis	Yeast	C	13.9474
Blastobotrys malaysiensis	Yeast	A	12.9474
Blastobotrys malaysiensis	Yeast	B	12.9474
Blastobotrys malaysiensis	Yeast	C	11.9474
Blastobotrys mokoenaii	Yeast	A	12.3684
Blastobotrys mokoenaii	Yeast	B	12.0526
Blastobotrys mokoenaii	Yeast	C	12.5789
Blastobotrys parvus	Yeast	A	None Detected
Blastobotrys parvus	Yeast	B	None Detected
Blastobotrys parvus	Yeast	C	None Detected
Blastobotrys peoriensis	Yeast	A	5.29
Blastobotrys peoriensis	Yeast	B	5.34
Blastobotrys peoriensis	Yeast	C	5.44
Blastobotrys proliferans	Yeast	A	4.275
Blastobotrys proliferans	Yeast	B	4.025
Blastobotrys proliferans	Yeast	C	4.175
Blastobotrys raffinosifermentans	Yeast	A	9.26316
Blastobotrys raffinosifermentans	Yeast	B	9.10526
Blastobotrys raffinosifermentans	Yeast	C	10.0526
Blastobotrys serpentis	Yeast	A	12.075
Blastobotrys serpentis	Yeast	B	11.475
Blastobotrys serpentis	Yeast	C	12.225
Blastobotrys terrestris	Yeast	A	17
Blastobotrys terrestris	Yeast	B	15.95
Blastobotrys terrestris	Yeast	C	11.2
Candida auringiensis	Yeast	A	1.875
Candida auringiensis	Yeast	B	1.425
Candida auringiensis	Yeast	C	2.175
Candida catenulata	Yeast	A	5.24
Candida catenulata	Yeast	B	4.99
Candida catenulata	Yeast	C	4.94
Wickerhamomyces rabulensis	Yeast	A	4.375
Wickerhamomyces rabulensis	Yeast	B	4.325
Wickerhamomyces rabulensis	Yeast	C	4.475
Candida floris	Yeast	A	2.55
Candida floris	Yeast	B	3.1
Candida glaebosa	Yeast	A	4.425
Candida glaebosa	Yeast	B	4.175
Candida glaebosa	Yeast	C	5.125
Candida hispaniensis	Yeast	A	3.1
Candida hispaniensis	Yeast	B	3.3
Candida hispaniensis	Yeast	C	3.2
Wickerhamiella infanticola	Yeast	A	2.75
Wickerhamiella infanticola	Yeast	B	2.8
Wickerhamiella infanticola	Yeast	C	2.7
Candida pseudorugosa	Yeast	A	4.89
Candida pseudorugosa	Yeast	B	4.04
Candida pseudorugosa	Yeast	C	4.84
Candida saitoana	Yeast	A	6.225
Candida saitoana	Yeast	B	6.575
Candida saitoana	Yeast	C	5.975
Candida sake	Yeast	A	4.225
Candida sake	Yeast	B	3.275
Candida sake	Yeast	C	3.175
Candida xylanilytica	Yeast	A	2.79
Candida xylanilytica	Yeast	B	2.59
Candida xylanilytica	Yeast	C	2.74
Citeromyces hawaiiensis	Yeast	A	1.3
Citeromyces hawaiiensis	Yeast	B	1.25
Citeromyces hawaiiensis	Yeast	C	1.55
Citeromyces matritensis	Yeast	A	3.3
Citeromyces matritensis	Yeast	B	2.2
Citeromyces matritensis	Yeast	C	3
Cyberlindnera americana	Yeast	A	4.45
Cyberlindnera americana	Yeast	B	3.75
Cyberlindnera americana	Yeast	C	4.25
Cyberlindnera amylophila	Yeast	A	5.45
Cyberlindnera amylophila	Yeast	B	5.9
Cyberlindnera euphorbiae	Yeast	A	2.8
Cyberlindnera euphorbiae	Yeast	B	3.4
Cyberlindnera euphorbiae	Yeast	C	3.8
Cyberlindnera fabianii	Yeast	A	4.4
Cyberlindnera fabianii	Yeast	B	4.15
Cyberlindnera fabianii	Yeast	C	4.1
Cyberlindnera jadinii	Yeast	A	5.5
Cyberlindnera jadinii	Yeast	B	4.35
Cyberlindnera japonica	Yeast	A	0.35
Cyberlindnera japonica	Yeast	B	1.25
Cyberlindnera japonica	Yeast	C	0.65
Cyberlindnera lachancei	Yeast	A	3.55
Cyberlindnera lachancei	Yeast	B	3.85
Cyberlindnera lachancei	Yeast	C	3.65
Cyberlindnera maclurae	Yeast	A	3.5
Cyberlindnera maclurae	Yeast	B	4
Cyberlindnera maclurae	Yeast	C	4
Cyberlindnera meyerae	Yeast	A	2.3
Cyberlindnera meyerae	Yeast	B	3
Cyberlindnera meyerae	Yeast	C	3.05
Cyberlindnera mrakii	Yeast	A	2.9
Cyberlindnera mrakii	Yeast	B	2.85
Cyberlindnera mrakii	Yeast	C	3.15
Cyberlindnera petersonii	Yeast	A	3.4
Cyberlindnera petersonii	Yeast	B	3.25
Cyberlindnera petersonii	Yeast	C	3.55
Cyberlindnera rhodanensis	Yeast	A	4.55
Cyberlindnera rhodanensis	Yeast	B	5
Cyberlindnera rhodanensis	Yeast	C	4.9
Cyberlindnera samutprakarnensis	Yeast	A	4.6
Cyberlindnera samutprakarnensis	Yeast	B	4.4
Cyberlindnera samutprakarnensis	Yeast	C	4.55
Cyberlindnera sargentensis	Yeast	A	3.5
Cyberlindnera sargentensis	Yeast	B	3.5
Cyberlindnera sargentensis	Yeast	C	3.5
Cyberlindnera saturnus	Yeast	A	3.45
Cyberlindnera saturnus	Yeast	B	3.35
Cyberlindnera saturnus	Yeast	C	0.15
Cyberlindnera suaveolens	Yeast	A	3.3
Cyberlindnera suaveolens	Yeast	B	2.9
Cyberlindnera suaveolens	Yeast	C	3.2
Cyberlindnera subsufficiens	Yeast	A	2.65
Cyberlindnera subsufficiens	Yeast	B	2.6
Cyberlindnera subsufficiens	Yeast	C	2.95
Cyberlindnera veronae	Yeast	A	5.44
Cyberlindnera veronae	Yeast	B	5.59
Cyberlindnera veronae	Yeast	C	5.54
Cyberlindnera xylosilytica	Yeast	A	4.85
Cyberlindnera xylosilytica	Yeast	B	4.15
Cyberlindnera xylosilytica	Yeast	C	4.7
Debaryomyces coudertii	Yeast	A	3.2
Debaryomyces coudertii	Yeast	B	3.7
Debaryomyces coudertii	Yeast	C	3.45
Debaryomyces fabryi	Yeast	A	9.10526
Debaryomyces fabryi	Yeast	B	9.36842
Debaryomyces fabryi	Yeast	C	8.89474
Debaryomyces hansenii	Yeast	A	6.63158
Debaryomyces hansenii	Yeast	B	7.73684
Debaryomyces hansenii	Yeast	C	7.26316
Debaryomyces maramus	Yeast	A	5.8
Debaryomyces maramus	Yeast	B	6.15
Debaryomyces maramus	Yeast	C	5.1
Debaryomyces nepalensis	Yeast	A	8.36842
Debaryomyces nepalensis	Yeast	B	8.10526
Debaryomyces nepalensis	Yeast	C	8.84211
Debaryomyces prosopidis	Yeast	A	6.94737
Debaryomyces prosopidis	Yeast	B	7.42105
Debaryomyces prosopidis	Yeast	C	7.36842
Debaryomyces robertsiae	Yeast	A	5.725
Debaryomyces robertsiae	Yeast	B	4.125
Debaryomyces robertsiae	Yeast	C	5.875
Debaryomyces singareniensis	Yeast	A	3.425
Debaryomyces singareniensis	Yeast	B	3.025
Debaryomyces singareniensis	Yeast	C	3.225
Debaryomyces subglobosus	Yeast	A	8.125
Debaryomyces subglobosus	Yeast	B	8.025
Debaryomyces subglobosus	Yeast	C	7.975
Debaryomyces udenii	Yeast	A	3.625
Debaryomyces udenii	Yeast	B	4.075
Debaryomyces udenii	Yeast	C	4.575
Dipodascus aggregatus	Yeast	A	5.75
Dipodascus aggregatus	Yeast	B	3.8
Dipodascus aggregatus	Yeast	C	3.25
Dipodascus albidus	Yeast	A	1.85
Dipodascus albidus	Yeast	B	3.6
Dipodascus albidus	Yeast	C	3.5
Dipodascus armillariae	Yeast	A	None Detected
Dipodascus armillariae	Yeast	B	None Detected
Dipodascus armillariae	Yeast	C	None Detected
Dipodascus australiensis	Yeast	A	3.35
Dipodascus australiensis	Yeast	B	3.45
Dipodascus australiensis	Yeast	C	3.75
Dipodascus geniculatus	Yeast	A	2.825
Dipodascus geniculatus	Yeast	B	4.075
Dipodascus geniculatus	Yeast	C	4.425
Diutina neorugosa	Yeast	A	3.94
Diutina neorugosa	Yeast	B	3.64
Diutina neorugosa	Yeast	C	3.99
Geotrichum citri-aurantii	Yeast	A	4.125
Geotrichum citri-aurantii	Yeast	B	3.975
Geotrichum citri-aurantii	Yeast	C	4.125
Geotrichum candidum	Yeast	A	4.925
Geotrichum candidum	Yeast	B	4.525
Geotrichum candidum	Yeast	C	5.025
Kodamaea ohmeri	Yeast	A	2.45
Kodamaea ohmeri	Yeast	B	2.85
Kodamaea ohmeri	Yeast	C	2.35
Kuraishia floccosa	Yeast	A	1.85
Kuraishia floccosa	Yeast	B	2.05
Kuraishia floccosa	Yeast	C	1.65
Kuraishia hungarica	Yeast	A	0.45
Kuraishia hungarica	Yeast	B	0.75
Kuraishia hungarica	Yeast	C	0.85
Kuraishia molischiana	Yeast	A	4.2
Kuraishia molischiana	Yeast	B	2.7
Kuraishia molischiana	Yeast	C	3.25
Kuraishia ogatae	Yeast	A	3.55
Kuraishia ogatae	Yeast	B	4
Kuraishia ogatae	Yeast	C	4.1
Kuraishia piskuri	Yeast	A	3.3
Kuraishia piskuri	Yeast	B	3.65
Kuraishia piskuri	Yeast	C	3.65
Lachancea thermotolerans	Yeast	A	2.175
Lachancea thermotolerans	Yeast	B	1.975
Lachancea thermotolerans	Yeast	C	2.025
Lachancea waltii	Yeast	A	0.775
Lachancea waltii	Yeast	B	0.925
Lachancea waltii	Yeast	C	1.025
Magnusiomyces magnusii	Yeast	A	3.6
Magnusiomyces magnusii	Yeast	B	3.5
Magnusiomyces magnusii	Yeast	C	3.2
Magnusiomyces ovetensis	Yeast	A	None Detected
Magnusiomyces ovetensis	Yeast	B	2.65
Magnusiomyces ovetensis	Yeast	C	2.55
Magnusiomyces spicifer	Yeast	A	3.75
Magnusiomyces spicifer	Yeast	B	3.5
Magnusiomyces spicifer	Yeast	C	3.5
Magnusiomyces starmeri	Yeast	A	2.65
Magnusiomyces starmeri	Yeast	B	2.8
Magnusiomyces starmeri	Yeast	C	0.45
Magnusiomyces tetrasperma	Yeast	A	9.21053
Magnusiomyces tetrasperma	Yeast	B	9.94737
Magnusiomyces tetrasperma	Yeast	C	7.89474
Metschnikowia bicuspidata var. californica	Yeast	A	4.075
Metschnikowia bicuspidata var. californica	Yeast	B	4.525
Metschnikowia bicuspidata var. californica	Yeast	C	4.175
Metschnikowia gruessii	Yeast	A	0.05
Metschnikowia gruessii	Yeast	B	None Detected
Metschnikowia gruessii	Yeast	C	None Detected
Metschnikowia hibisci	Yeast	A	0.85
Metschnikowia hibisci	Yeast	B	2.75
Metschnikowia hibisci	Yeast	C	0.1
Metschnikowia lachancei	Yeast	A	0.05
Metschnikowia lachancei	Yeast	B	None Detected
Metschnikowia lachancei	Yeast	C	0.05
Metschnikowia lunata	Yeast	A	4.2
Metschnikowia lunata	Yeast	B	3.8
Metschnikowia lunata	Yeast	C	2.6
Metschnikowia pulcherrima	Yeast	A	5.35
Metschnikowia pulcherrima	Yeast	B	5.4
Metschnikowia pulcherrima	Yeast	C	4.95
Metschnikowia reukaufii	Yeast	A	4.65
Metschnikowia reukaufii	Yeast	B	4.7
Metschnikowia reukaufii	Yeast	C	4.55
Metschnikowia vanudenii	Yeast	A	0.975
Metschnikowia vanudenii	Yeast	B	0.625
Metschnikowia vanudenii	Yeast	C	1.975
Metschnikowia viticola	Yeast	A	4.05
Metschnikowia viticola	Yeast	B	4
Metschnikowia viticola	Yeast	C	4.3
Myxozyma geophila	Yeast	A	None Detected
Myxozyma geophila	Yeast	B	0.075
Myxozyma geophila	Yeast	C	None Detected
Myxozyma kluyveri	Yeast	A	None Detected
Myxozyma kluyveri	Yeast	B	None Detected
Myxozyma kluyveri	Yeast	C	None Detected
Myxozyma melibiosi	Yeast	A	3.4
Myxozyma melibiosi	Yeast	B	3.4
Myxozyma melibiosi	Yeast	C	3.35
Myxozyma monticola	Yeast	A	5.125
Myxozyma monticola	Yeast	B	4.625
Myxozyma monticola	Yeast	C	5.575
Myxozyma neglecta	Yeast	A	None Detected
Myxozyma neglecta	Yeast	B	None Detected
Myxozyma neglecta	Yeast	C	None Detected
Myxozyma neotropica	Yeast	A	3.95
Myxozyma neotropica	Yeast	B	3.9
Myxozyma neotropica	Yeast	C	3.9
Myxozyma nipponensis	Yeast	A	4.75
Myxozyma nipponensis	Yeast	B	2.3
Myxozyma nipponensis	Yeast	C	0.05
Myxozyma sirexii	Yeast	A	3.95
Myxozyma sirexii	Yeast	B	3.85
Myxozyma sirexii	Yeast	C	3.95
Myxozyma udenii	Yeast	A	4.8
Myxozyma udenii	Yeast	B	4.9
Myxozyma udenii	Yeast	C	5.55
Myxozyma vanderwaltii	Yeast	A	None Detected
Myxozyma vanderwaltii	Yeast	B	None Detected
Myxozyma vanderwaltii	Yeast	C	None Detected
Nakazawaea laoshanensis	Yeast	A	3.95
Nakazawaea laoshanensis	Yeast	B	3.5
Nakazawaea laoshanensis	Yeast	C	4
Nakazawaea siamensis	Yeast	A	3.8
Nakazawaea siamensis	Yeast	B	4.1
Nakazawaea siamensis	Yeast	C	4.05
Ogataea corticis	Yeast	A	3.75
Ogataea corticis	Yeast	B	3.75
Ogataea corticis	Yeast	C	3
Ogataea falcaomoraisii	Yeast	A	5
Ogataea falcaomoraisii	Yeast	B	5.45
Ogataea falcaomoraisii	Yeast	C	5.75
Ogataea saltuana	Yeast	A	3.4
Ogataea saltuana	Yeast	B	3.8
Ogataea saltuana	Yeast	C	3.95
Ogataea angusta	Yeast	A	3.6
Ogataea angusta	Yeast	B	3.5
Ogataea minuta	Yeast	A	1.2
Ogataea minuta	Yeast	B	0.65
Ogataea minuta	Yeast	C	1.1
Ogataea populialbae	Yeast	A	3.25
Ogataea populialbae	Yeast	B	2.95
Ogataea populialbae	Yeast	C	3.1
Peterozyma xylosa	Yeast	A	2.75
Peterozyma xylosa	Yeast	B	2.75
Peterozyma xylosa	Yeast	C	2.65
Pichia insulana	Yeast	A	1.55
Pichia insulana	Yeast	B	2.5
Pichia insulana	Yeast	C	2.95
Pichia membranifaciens	Yeast	A	2.2
Pichia membranifaciens	Yeast	B	2.2
Pichia membranifaciens	Yeast	C	2.1
Pichia scutulata	Yeast	A	2.25
Pichia scutulata	Yeast	B	1.9
Pichia scutulata	Yeast	C	2.65
Pichia terricola	Yeast	A	2.6
Pichia terricola	Yeast	B	2.55
Pichia terricola	Yeast	C	2.35
Priceomyces carsonii	Yeast	A	None Detected
Priceomyces carsonii	Yeast	B	None Detected
Priceomyces carsonii	Yeast	C	None Detected
Saccharomyces cerevisiae	Yeast	A	None Detected
Saccharomyces cerevisiae	Yeast	B	None Detected
Saccharomyces cerevisiae	Yeast	C	None Detected
Saccharomyces uvarum	Yeast	A	3.55
Saccharomyces uvarum	Yeast	B	3.4
Saccharomyces uvarum	Yeast	C	3.4
Saturnispora ahearnii	Yeast	A	0.85
Saturnispora ahearnii	Yeast	B	1.6
Saturnispora ahearnii	Yeast	C	4.95
Saturnispora dispora	Yeast	A	3.3
Saturnispora dispora	Yeast	B	6.25
Saturnispora dispora	Yeast	C	2.85
Saturnispora gosingensis	Yeast	A	3.05
Saturnispora gosingensis	Yeast	B	3.05
Saturnispora gosingensis	Yeast	C	3.1
Saturnispora quitensis	Yeast	A	2.4
Saturnispora quitensis	Yeast	B	2.7
Saturnispora quitensis	Yeast	C	3.3
Saturnispora sekii	Yeast	A	1.65
Saturnispora sekii	Yeast	B	1.45
Saturnispora sekii	Yeast	C	1.85
Scheffersomyces gosingicus	Yeast	A	4.54
Scheffersomyces gosingicus	Yeast	B	4.29
Scheffersomyces gosingicus	Yeast	C	4.64
Scheffersomyces spartiniae	Yeast	A	4.775
Scheffersomyces spartiniae	Yeast	B	4.775
Scheffersomyces spartiniae	Yeast	C	4.825
Scheffersomyces stipitis	Yeast	A	0.45
Scheffersomyces stipitis	Yeast	B	2.35
Scheffersomyces stipitis	Yeast	C	0.25
Schwanniomyces capriotti	Yeast	A	None Detected
Schwanniomyces capriotti	Yeast	B	None Detected
Schwanniomyces capriotti	Yeast	C	1.59
Schwanniomyces occidentalis	Yeast	A	0.14
Schwanniomyces occidentalis	Yeast	B	None Detected
Schwanniomyces occidentalis	Yeast	C	None Detected
Schwanniomyces polymorphus var. africanus	Yeast	A	4.74
Schwanniomyces polymorphus var. africanus	Yeast	B	5.09
Schwanniomyces polymorphus var. africanus	Yeast	C	4.39
Schwanniomyces pseudopolymorphus	Yeast	A	9.05263
Schwanniomyces pseudopolymorphus	Yeast	B	9
Schwanniomyces pseudopolymorphus	Yeast	C	8.52632
Starmerella bombicola	Yeast	A	0.9
Starmerella bombicola	Yeast	B	0.85
Starmerella bombicola	Yeast	C	2.2
Sugiyamaella japonica	Yeast	A	6.10526
Sugiyamaella japonica	Yeast	B	6.68421
Sugiyamaella japonica	Yeast	C	6.10526
Sugiyamaella neomexicana	Yeast	A	0.45
Sugiyamaella neomexicana	Yeast	B	5.55
Sugiyamaella neomexicana	Yeast	C	0.4
Sugiyamaella novakii	Yeast	A	3.475
Sugiyamaella novakii	Yeast	B	3.225
Sugiyamaella novakii	Yeast	C	2.575
Sugiyamaella pinicola	Yeast	A	5.475
Sugiyamaella pinicola	Yeast	B	5.725
Sugiyamaella pinicola	Yeast	C	5.925
Sugiyamaella smithiae	Yeast	A	5.47368
Sugiyamaella smithiae	Yeast	B	6.15789
Sugiyamaella smithiae	Yeast	C	6.36842
Tortispora caseinolytica	Yeast	A	None Detected
Tortispora caseinolytica	Yeast	B	None Detected
Tortispora caseinolytica	Yeast	C	None Detected
Tortispora ganteri	Yeast	A	0.4
Tortispora ganteri	Yeast	B	0.25
Tortispora ganteri	Yeast	C	0.35
Tortispora mauiana	Yeast	A	0.3
Tortispora mauiana	Yeast	B	0.3
Tortispora mauiana	Yeast	C	0.4
Tortispora phaffii	Yeast	A	None Detected
Tortispora phaffii	Yeast	B	None Detected
Tortispora phaffii	Yeast	C	None Detected
Tortispora sangerardonensis	Yeast	A	None Detected
Tortispora sangerardonensis	Yeast	B	None Detected
Tortispora sangerardonensis	Yeast	C	None Detected
Tortispora starmeri	Yeast	A	None Detected
Tortispora starmeri	Yeast	B	None Detected
Tortispora starmeri	Yeast	C	None Detected
Torulaspora delbrueckii	Yeast	A	3.1
Torulaspora delbrueckii	Yeast	B	1.6
Torulaspora delbrueckii	Yeast	C	3.25
Trichomonascus petasosporus	Yeast	A	2.075
Trichomonascus petasosporus	Yeast	B	2.725
Trichomonascus petasosporus	Yeast	C	2.175
Trigonopsis cantarellii	Yeast	A	4.975
Trigonopsis cantarellii	Yeast	B	4.825
Trigonopsis cantarellii	Yeast	C	4.725
Trigonopsis variabilis	Yeast	A	3.975
Trigonopsis variabilis	Yeast	B	4.975
Trigonopsis variabilis	Yeast	C	4.325
Trigonopsis vinaria	Yeast	A	None Detected
Trigonopsis vinaria	Yeast	B	0.175
Trigonopsis vinaria	Yeast	C	None Detected
Wickerhamiella cacticola	Yeast	A	3.2
Wickerhamiella cacticola	Yeast	B	4.05
Wickerhamiella domercqiae	Yeast	A	None Detected
Wickerhamiella domercqiae	Yeast	B	None Detected
Wickerhamiella domercqiae	Yeast	C	None Detected
Wickerhamiella dulcicola	Yeast	A	4.31579
Wickerhamiella dulcicola	Yeast	B	4.68421
Wickerhamiella dulcicola	Yeast	C	4.47368
Wickerhamiella lipophila	Yeast	A	None Detected
Wickerhamiella lipophila	Yeast	B	None Detected
Wickerhamiella lipophila	Yeast	C	None Detected
Yarrowia bubula	Yeast	A	3.925
Yarrowia bubula	Yeast	B	4.125
Yarrowia bubula	Yeast	C	4.325
Yarrowia deformans	Yeast	A	4.575
Yarrowia deformans	Yeast	B	5.175
Yarrowia deformans	Yeast	C	5.625
Yarrowia divulgata	Yeast	A	4.975
Yarrowia divulgata	Yeast	B	4.025
Yarrowia divulgata	Yeast	C	5.125
Yarrowia keelungensis	Yeast	A	4.775
Yarrowia keelungensis	Yeast	B	4.275
Yarrowia keelungensis	Yeast	C	4.875
Yarrowia lipolytica	Yeast	A	4
Yarrowia lipolytica	Yeast	B	4
Yarrowia porcina	Yeast	A	5.225
Yarrowia porcina	Yeast	B	5.225
Yarrowia porcina	Yeast	C	4.725
Yarrowia yakushimensis	Yeast	A	4.2
Yarrowia yakushimensis	Yeast	B	4.1
Zygoascus hellenicus	Yeast	A	5.9
Zygoascus hellenicus	Yeast	B	5.6
Zygoascus hellenicus	Yeast	C	5.65
Zygoascus membranicola	Yeast	A	4.2
Zygoascus membranicola	Yeast	B	4.1
Zygoascus membranicola	Yeast	C	4.2
Zygotorulaspora florentina	Yeast	A	1.525
Zygotorulaspora florentina	Yeast	B	0.275
Zygotorulaspora florentina	Yeast	C	3.275
Sugiyamaella lignohabitans	Yeast	A	5.625
Sugiyamaella lignohabitans	Yeast	B	5.925
Sugiyamaella lignohabitans	Yeast	C	5.825
Sugiyamaella marionensis	Yeast	A	1.275
Sugiyamaella marionensis	Yeast	B	0.425
Sugiyamaella marionensis	Yeast	C	0.425

## Sheet: Metabolomics_gL
Sample	Blank	Organism	Replicate	Removed?	Rationale	Glucose	Xylose.Galactose	Cellobiose	Xylitol	Glycerol	Ethanol	Pyruvate	Succinate	Lactate	Formate	Acetate	Propanoic.acid
Yeast_Blank_YZ_data2.0	Yeast_Blank_YZ_data2.0	Yeast	A			0.133438	2.96667	0.08322	0.567847	0.25661	0.2773	1.5877	0.657367	0	0.189915	2.52351	0.368946
Yeast_Blank_YZ_data2.0	Yeast_Blank_YZ_data2.0	Yeast	B			0.148231	2.95801	0.0824669	0.61475	0.25027	0.125601	1.6063	0.63166	0	0.183163	2.4476	0.359171
Blastobotrys arbuscula	Yeast_Blank_YZ_data2.0	Yeast	A			0	1.10036	0	0.138518	0	0.257814	0.474484	0.389441	0	0	0.828479	0.287171
Blastobotrys arbuscula	Yeast_Blank_YZ_data2.0	Yeast	B			0	1.0347	0.110994	0	0	0.0174269	0.490535	0.285126	0	0.0106636	0.72032	0.247523
Blastobotrys arbuscula	Yeast_Blank_YZ_data2.0	Yeast	C			0	1.02044	0	0	0	0.0409525	0.481216	0.280643	0	0.000239941	0.718263	0.22657
Blastobotrys illinoisensis	Yeast_Blank_YZ_data2.0	Yeast	A			0	1.01911	0	0	0	0.247039	0.48466	0.746582	0	0	0.1011	0.220379
Blastobotrys illinoisensis	Yeast_Blank_YZ_data2.0	Yeast	B			0	1.0337	0	0	0	0.179684	0.413001	0.770895	0	0	0	0.213034
Blastobotrys illinoisensis	Yeast_Blank_YZ_data2.0	Yeast	C			0	1.01724	0	0	0	0.237509	0.483331	0.772097	0	0	0	0.218823
Blastobotrys malaysiensis	Yeast_Blank_YZ_data2.0	Yeast	A			0	1.00838	0	0.0579981	0	0	0.318043	0.770978	0	0	0.060315	0.177124
Blastobotrys malaysiensis	Yeast_Blank_YZ_data2.0	Yeast	B			0	1.01082	0	0.0752681	0	0	0.315675	0.784738	0	0	0.0532403	0.185743
Blastobotrys malaysiensis	Yeast_Blank_YZ_data2.0	Yeast	C			0	1.00018	0	0.0541868	0	0	0.309229	0.773277	0	0	0	0.181522
Blastobotrys mokoenaii	Yeast_Blank_YZ_data2.0	Yeast	A			0	0.996725	0	0	0	0	0.38532	0.901158	0	0	0.077658	0.179521
Blastobotrys mokoenaii	Yeast_Blank_YZ_data2.0	Yeast	B			0	1.01564	0	0	0	0	0.412684	0.82749	0	0	0.0790753	0.178982
Blastobotrys mokoenaii	Yeast_Blank_YZ_data2.0	Yeast	C			0	1.00719	0	0	0	0	0.404306	0.810114	0	0	0.0797034	0.179694
Blastobotrys raffinosifermentans	Yeast_Blank_YZ_data2.0	Yeast	A			0	0.841034	0	0.0338616	0	0	0.363946	0.635035	0	0	0.00423006	0.204645
Blastobotrys raffinosifermentans	Yeast_Blank_YZ_data2.0	Yeast	B			0	0.844896	0	0.0727456	0	0	0.396504	0.722047	0	0	0	0.198102
Blastobotrys raffinosifermentans	Yeast_Blank_YZ_data2.0	Yeast	C			0	0.840338	0	0.0912663	0	0	0.40862	0.729089	0	0	0.00417542	0.196791
Blastobotrys terrestris	Yeast_Blank_YZ_data2.0	Yeast	A			0	0.911855	0	0.723018	0	0	0.412748	0.661263	0	0	0	0.227172
Blastobotrys terrestris	Yeast_Blank_YZ_data2.0	Yeast	B			0	0.915218	0	0.730257	0	0	0.416151	0.677349	0	0	0	0.226358
Blastobotrys terrestris	Yeast_Blank_YZ_data2.0	Yeast	C			0	0.885497	0	0.64568	0	0	0.404795	0.61033	0	0	0	0.217066
Debaryomyces fabryi	Yeast_Blank_YZ_data2.0	Yeast	A			0.0351719	1.16783	0	0	0	0	0.0161625	0	0	0.0615247	0	0.17149
Debaryomyces fabryi	Yeast_Blank_YZ_data2.0	Yeast	B			0	1.17855	0	0	0	0	0.0239964	0	0	0.0616449	0.00204477	0.162118
Debaryomyces fabryi	Yeast_Blank_YZ_data2.0	Yeast	C			0	1.17666	0	0	0	0	0.0255964	0	0	0.0563698	0.0035827	0.169447
Debaryomyces hansenii	Yeast_Blank_YZ_data2.0	Yeast	A			0	1.05238	0	0	0	0.25148	0.164196	0.487225	0	0.0314579	0.520764	0.243668
Debaryomyces hansenii	Yeast_Blank_YZ_data2.0	Yeast	B			0	1.05426	0	0.990729	0	0	0	0	0	0.0205309	0.424729	0.216779
Debaryomyces hansenii	Yeast_Blank_YZ_data2.0	Yeast	C			0	1.0583	0	1.63445	0	0.205843	0.0448534	0.401631	0	0.0251127	0.497267	0.24025
Debaryomyces nepalensis	Yeast_Blank_YZ_data2.0	Yeast	A			0	1.17922	0	0.137403	0	0	0.00998512	0	0	0	0.049418	0.220603
Debaryomyces nepalensis	Yeast_Blank_YZ_data2.0	Yeast	B			0	1.17756	0	0.145873	0	0	0.00231774	0	0	0	0.0306205	0.215957
Debaryomyces nepalensis	Yeast_Blank_YZ_data2.0	Yeast	C			0	1.18158	0	0.0918825	0	0	0	0	0	0	0.0353754	0.216416
Debaryomyces prosopidis	Yeast_Blank_YZ_data2.0	Yeast	A			0.079438	1.286	0	0.691656	0	0	0	0	0	0	0	0.161071
Debaryomyces prosopidis	Yeast_Blank_YZ_data2.0	Yeast	B			0	1.27913	0	0.688235	0	0	0	0	0	0	0	0.162855
Debaryomyces prosopidis	Yeast_Blank_YZ_data2.0	Yeast	C			0	1.27257	0	0.685982	0	0	0	0	0	0	0.0125196	0.172172
Magnusiomyces tetrasperma	Yeast_Blank_YZ_data2.0	Yeast	A			0	1.15918	0.150461	0	0	0	0.326189	0.477059	0	0	0.0342302	0.145858
Magnusiomyces tetrasperma	Yeast_Blank_YZ_data2.0	Yeast	B			0	1.08811	0.437641	0	0	0	0.352808	0	0	0	0.0782033	0.138616
Magnusiomyces tetrasperma	Yeast_Blank_YZ_data2.0	Yeast	C			0	1.09421	0.433852	0	0	0	0.338386	0	0	0	0.0917769	0.141268
Schwanniomyces pseudopolymorphus	Yeast_Blank_YZ_data2.0	Yeast	A			0.0257767	1.55072	0	0	0	0	0	0	0	0	0.0453945	0.168158
Schwanniomyces pseudopolymorphus	Yeast_Blank_YZ_data2.0	Yeast	B			0.0279278	1.54616	0	0	0	0	0	0	0	0	0.0475924	0.171343
Schwanniomyces pseudopolymorphus	Yeast_Blank_YZ_data2.0	Yeast	C			0.758817	2.28401	0	0	0	0	0	0	0	0	0.0192713	0.166695
Sugiyamaella japonica	Yeast_Blank_YZ_data2.0	Yeast	A			0	0.931701	0.0529538	1.12211	0	0	0.510824	0.904406	0	0	0.0813621	0.206152
Sugiyamaella japonica	Yeast_Blank_YZ_data2.0	Yeast	B			0	0.938472	0.236433	1.07468	0	0	0.515728	0.893149	0	0	0.0728082	0.204324
Sugiyamaella japonica	Yeast_Blank_YZ_data2.0	Yeast	C			0	0.923708	0.0567465	1.13653	0	0	0.50227	0.866444	0	0	0	0.206394
Sugiyamaella smithiae	Yeast_Blank_YZ_data2.0	Yeast	A			0	0.692562	0	0.0901374	0	0	0.448802	0.617894	0	0	0	0.23237
Sugiyamaella smithiae	Yeast_Blank_YZ_data2.0	Yeast	B			0	0.83678	0.0235297	0.159592	0	0	0.74664	0.762473	0	0	0	0.233607
Sugiyamaella smithiae	Yeast_Blank_YZ_data2.0	Yeast	C			0	0.790199	0	0.184655	0	0	0.628541	0.833787	0	0	0	0.237269
Wickerhamiella dulcicola	Yeast_Blank_YZ_data2.0	Yeast	A			0	1.24374	0	0.428798	0	0	0	1.0206	0	0	0	0.225199
Wickerhamiella dulcicola	Yeast_Blank_YZ_data2.0	Yeast	B			0	1.23037	0	0.438568	0	0	0	1.01257	0	0	0	0.227908
Wickerhamiella dulcicola	Yeast_Blank_YZ_data2.0	Yeast	C			0	1.22778	0	0.426482	0	0	0	1.00606	0	0	0	0.228999
Yeast_Blank_2.0	Yeast_Blank_2.0	Yeast	A			0	2.40834	0	0	0.169483	0.443622	0.242958	0.940623	0	0.027897	2.42504	0.265812
Yeast_Blank_2.0	Yeast_Blank_2.0	Yeast	B			0	2.44236	0	0	0.173007	0.172628	0.251198	0.965542	0	0.0258749	2.47693	0.263761
Yeast_Blank_2.0	Yeast_Blank_2.0	Yeast	C			0	2.43321	0	0	0.17064	0.156664	0.252221	0.961216	0	0.0244042	2.47082	0.264518
SID486	CR_1_29_2020	Streptomyces	A	Yes	Discarded	0.868237	4.65888	2.19058	2.08359	0.791355	0.214201	0.685469	1.57797	0	1.23177	3.97729	N/A
SID486	CR_1_29_2020	Streptomyces	B	Yes	Discarded	0.817604	4.42596	2.0905	2.70307	0.749969	0.215487	0.673471	1.49415	0	1.10223	3.84277	N/A
SID486	CR_1_29_2020	Streptomyces	C	Yes	Discarded	0	4.82978	2.21746	2.07947	0.408729	0.146777	0.731891	1.51275	0	1.08307	4.01248	N/A
SID809	CR_1_29_2020	Streptomyces	A			1.5264	2.14449	0	0.618256	0.556113	0	0.422215	0.602686	0	0	0.265306	N/A
SID809	CR_1_29_2020	Streptomyces	B			1.53633	2.12196	0	0.754095	0.512925	0	0.445371	0.86202	0	0	0.253783	N/A
SID809	CR_1_29_2020	Streptomyces	C			1.50347	2.33628	0	0.726363	0.547424	0	0.412995	0.677924	0	0	0.27287	N/A
SID3915	CR_1_29_2020	Streptomyces	A			0	4.41612	2.12289	2.72187	0.454943	0.132632	0.812368	1.37935	0	0	3.59764	N/A
SID3915	CR_1_29_2020	Streptomyces	B			0	4.37513	2.08496	2.08599	0.448861	0.0395972	0.834932	1.40223	0	0	3.27526	N/A
SID3915	CR_1_29_2020	Streptomyces	C			0	4.25846	2.08983	2.02984	0.345808	0.114339	0.8545	1.35626	0	0.253297	3.56096	N/A
CR_1_29_2020	CR_1_29_2020	Streptomyces	A			0.823751	4.50103	2.14834	2.72466	0.697158	0.159028	0.64281	1.52777	0	1.19288	4.02885	N/A
4973 A6-B	CR_2_3_2020	Streptomyces	A			0	4.49453	1.95147	1.96697	0.322231	0.162752	0.807878	1.3471	0	0.341428	3.45488	N/A
4973 A6-B	CR_2_3_2020	Streptomyces	B			0	3.35057	1.40305	2.26597	0.443212	0	0.771776	1.39052	0	0	0.279887	N/A
4973 A6-B	CR_2_3_2020	Streptomyces	C			0.814028	4.55262	2.0099	2.05923	0.34153	0.128223	0.815075	1.39092	0	0.308284	3.37479	N/A
4979 A12-A	CR_2_3_2020	Streptomyces	A			0	3.45638	1.74229	2.45954	0.377758	0.143067	0.88823	1.36232	0	0.0628802	1.24315	N/A
4979 A12-A	CR_2_3_2020	Streptomyces	B			0.847854	4.19674	2.14976	2.61458	0.3909	0	0.802682	1.34865	0	0	2.51897	N/A
4979 A12-A	CR_2_3_2020	Streptomyces	C			0.71594	2.35147	2.09209	2.45551	0.119727	0.031645	0.995026	1.44613	0.605233	0	1.91736	N/A
4995 C4-A	CR_2_3_2020	Streptomyces	A	Yes	Discarded	0.868051	4.35137	2.12842	1.47184	0.314674	0.158441	0.687825	1.40468	0.502807	0.539236	2.73056	N/A
4995 C4-A	CR_2_3_2020	Streptomyces	B	Yes	Discarded	0.842004	4.16152	2.02601	1.24791	0.318677	0	0.673451	1.37057	0	0.491859	2.01202	N/A
4995 C4-A	CR_2_3_2020	Streptomyces	C	Yes	Discarded	0.260207	3.57565	1.93977	0.917405	0.341869	0	0.719344	1.3518	0	0.339163	0.753617	N/A
CR_2_3_2020	CR_2_3_2020	Streptomyces	A			0.868314	4.56351	2.18792	2.73361	0.69882	0.0974017	0.604938	1.54864	0	1.18185	3.89806	N/A
4996 C5-B	CR_2_7_2020	Streptomyces	A	Yes	Poor Growth	0	4.46975	2.03267	2.46694	0.248136	0.0889773	0.569237	1.3849	0.588339	0.831524	3.46244	N/A
4996 C5-B	CR_2_7_2020	Streptomyces	B	Yes	Poor Growth	0	4.61057	2.06567	2.51338	0.267338	0.170695	0.587789	1.42582	0.569141	0.851913	3.58683	N/A
4996 C5-B	CR_2_7_2020	Streptomyces	C	Yes	Poor Growth	0	4.53642	2.02107	2.49105	0.246553	0.152582	0.599195	1.40291	0.609075	0.824479	3.49627	N/A
SID5745	CR_2_7_2020	Streptomyces	A			1.35851	1.9962	0	0.731396	0.547548	0	0.425888	0.732319	0	0	0.241394	N/A
SID5745	CR_2_7_2020	Streptomyces	B			1.29274	2.38582	0	0.809578	0.52657	0	0.417572	0.816918	0	0	0.246539	N/A
SID5745	CR_2_7_2020	Streptomyces	C			1.29158	2.25329	0	0.779922	0.521683	0	0.432232	0.803768	0	0.0802865	0.269261	N/A
SID7848	CR_2_7_2020	Streptomyces	A	Yes	Discarded	0.197773	4.34752	2.34589	2.69207	0.473056	0	0.61734	1.40336	0	0	0.953765	N/A
SID7848	CR_2_7_2020	Streptomyces	B	Yes	Discarded	0.830818	4.51043	2.39395	2.71562	0.434453	0	0.605715	1.42037	0	0.0654786	2.25481	N/A
SID7848	CR_2_7_2020	Streptomyces	C	Yes	Discarded	0.793018	4.49764	2.43131	2.71986	0.425744	0	0.580811	1.41018	0	0	2.50146	N/A
SID7861	CR_2_7_2020	Streptomyces	A	Yes	Outlier among replicates	0.727081	3.93087	1.75773	2.87788	0.438487	0	0.642111	1.38771	0	0	0.784155	N/A
SID7861	CR_2_7_2020	Streptomyces	B			0.817995	3.91698	2.40077	2.8953	0.439011	0	0.679991	1.39777	0	0.038201	1.09503	N/A
SID7861	CR_2_7_2020	Streptomyces	C			0.783225	3.80321	2.40935	2.94167	0.41975	0	0.695835	1.39033	0	0.0433325	0.364347	N/A
CR_2_7_2020	CR_2_7_2020	Streptomyces	A			0.853453	4.4397	2.12952	2.67597	0.68207	0.160521	0.510123	1.52747	0	1.13402	3.93898	N/A
8023 E7-A	CR_2_12_2020	Streptomyces	A			0.888978	4.29092	1.08306	2.75329	0.428279	0	0.563366	1.35514	0	0	1.54671	N/A
8023 E7-A	CR_2_12_2020	Streptomyces	B			0.871892	3.57298	0.941017	3.01266	0.440646	0	0.653434	1.40009	0	0	0.209155	N/A
8023 E7-A	CR_2_12_2020	Streptomyces	C	Yes	Outlier among replicates	0	3.31289	0.750171	2.87493	0.423064	0	0.550931	1.40148	0	0	0.18306	N/A
8025 E10-B	CR_2_12_2020	Streptomyces	A			0	3.54642	0	2.89353	0.481827	0	0.463823	1.44415	0	0	0.278098	N/A
8025 E10-B	CR_2_12_2020	Streptomyces	B			0	3.52928	0	2.89588	0.475168	0	0.447338	1.42508	0	0	0.26142	N/A
8025 E10-B	CR_2_12_2020	Streptomyces	C			0	3.5378	0	2.91842	0.471629	0	0.450754	1.42918	0	0	0.29629	N/A
8025 E70-A	CR_2_12_2020	Streptomyces	A			0	5.21547	1.48524	2.64163	0.462896	0.158223	0.626183	1.40781	0	0	0.268614	N/A
8025 E70-A	CR_2_12_2020	Streptomyces	B			0.222392	4.43178	2.00352	2.66808	0.337168	0.177803	0.651397	1.41912	0	0.445253	3.04134	N/A
8025 E70-A	CR_2_12_2020	Streptomyces	C			0	5.19802	1.52551	2.6533	0.499978	0	0.616818	1.41454	0	0	0.292545	N/A
8040 G3-A	CR_2_12_2020	Streptomyces	A			0	3.66684	0	2.16172	0.574154	0	0.605948	1.29227	0	0	0.250503	N/A
8040 G3-A	CR_2_12_2020	Streptomyces	B			0	3.4558	0.916488	2.85958	0.469901	0	0.508441	1.45404	0	0	0.251706	N/A
8040 G3-A	CR_2_12_2020	Streptomyces	C			0	3.46746	1.16977	2.88801	0.496459	0	0.587727	1.44999	0	0	0.238295	N/A
8044 G9-B	CR_2_12_2020	Streptomyces	A	Yes	Poor Growth	0.767913	4.55991	1.98313	2.62644	0.306451	0.16735	0.523638	1.5108	0	1.00606	3.95973	N/A
8044 G9-B	CR_2_12_2020	Streptomyces	B	Yes	Poor Growth	0.734892	4.58874	1.93017	2.58308	0.300744	0.145065	0.503369	1.47781	0	1.01167	4.00927	N/A
8044 G9-B	CR_2_12_2020	Streptomyces	C	Yes	Poor Growth	0.7969	4.54923	1.97098	2.65212	0.315623	0	0.515062	1.51721	0	1.07174	4.08438	N/A
8060 A4-B	CR_2_12_2020	Streptomyces	A			0.191392	4.94258	1.99056	2.61733	0.366521	0.0654553	0.465831	1.40937	0	0.272325	2.97723	N/A
8060 A4-B	CR_2_12_2020	Streptomyces	B			0.153812	4.66308	1.1067	2.67978	0.473892	0	0.450335	1.43316	0	0	1.40096	N/A
8060 A4-B	CR_2_12_2020	Streptomyces	C			0.143707	4.35417	0.895159	2.56384	0.291257	0	0.452692	1.31025	0	0	0.647726	N/A
8066 A12-B	CR_2_12_2020	Streptomyces	A			0	3.30367	0.48444	3.03869	0.478386	0.0915102	0.675578	1.42163	0	0	0.570808	N/A
8066 A12-B	CR_2_12_2020	Streptomyces	B			0	3.241	0	2.82179	0.333262	0	0.576118	1.30415	0	0	0.125092	N/A
8066 A12-B	CR_2_12_2020	Streptomyces	C			0	3.35836	0.533529	3.03742	0.470016	0	0.55381	1.43444	0	0	0.277402	N/A
CR_2_12_2020	CR_2_12_2020	Streptomyces	A			0.874313	4.53291	2.24497	2.76865	0.77861	0.302385	0.46772	1.62184	0	1.46334	4.43942	N/A
8068 B2-A	CR_2_18_2020	Streptomyces	A	Yes	Poor Growth	0	4.50187	1.96593	2.5639	0.297431	0.192664	0.674065	1.406	0	0.91528	3.92956	N/A
8068 B2-A	CR_2_18_2020	Streptomyces	B	Yes	Poor Growth	0.359062	4.47645	1.99371	2.53175	0.306572	0.185957	0.64703	1.42226	0	0.81751	3.93618	N/A
8068 B2-A	CR_2_18_2020	Streptomyces	C	Yes	Poor Growth	0.346458	4.47332	1.93561	2.52495	0.303085	0.18207	0.683249	1.39496	0	0.799289	3.98352	N/A
8069 B3-B	CR_2_18_2020	Streptomyces	A			0	3.31859	1.62952	2.70488	0.443925	0	0.586663	1.36635	0	0	0.298923	N/A
8069 B3-B	CR_2_18_2020	Streptomyces	B			0	3.33112	1.64133	2.75946	0.463163	0	0.645973	1.38213	0	0	0.306248	N/A
8069 B3-B	CR_2_18_2020	Streptomyces	C			0	3.3519	1.55626	2.80009	0.435703	0	0.686399	1.36769	0	0	0.295767	N/A
8070 B4-B	CR_2_18_2020	Streptomyces	A			0	3.4982	2.07889	2.82702	0.486423	0	0.478408	1.38904	0	0	0.306423	N/A
8070 B4-B	CR_2_18_2020	Streptomyces	B			0	3.38483	2.03177	2.76723	0.492896	0.107997	0.528686	1.3636	0	0	0.278769	N/A
8070 B4-B	CR_2_18_2020	Streptomyces	C			0	3.27307	1.8198	2.71664	0.374366	0	0.472676	1.31752	0	0	0.159262	N/A
8085 D1-A	CR_2_18_2020	Streptomyces	A			1.20887	1.71964	0	0	0.401338	0.155357	0.876817	1.71082	0	0.158683	1.24656	N/A
8085 D1-A	CR_2_18_2020	Streptomyces	B			0.823578	4.38836	2.50764	2.6777	0.760632	0.206938	0.454033	1.57921	0	0.946926	4.12033	N/A
8085 D1-A	CR_2_18_2020	Streptomyces	C			0.928717	4.71131	2.34674	2.60941	0.487541	0	0.441783	1.46687	0	0	3.01096	N/A
SID8312	CR_2_18_2020	Streptomyces	A			0	4.29702	1.76095	2.85593	0.465921	0	0.544206	1.44878	0	0	0.293481	N/A
SID8312	CR_2_18_2020	Streptomyces	B			0	4.79246	2.46265	2.74947	0.453836	0	0.567654	1.4256	0	0	0.643313	N/A
SID8312	CR_2_18_2020	Streptomyces	C			0	3.9488	0	2.51314	0.516552	0	0.649868	1.38246	0	0.0604992	0.303627	N/A
SID8358	CR_2_18_2020	Streptomyces	A			0.99189	3.15371	0.714209	2.5263	0.356089	0.266729	0.660835	1.51881	0	0.411068	1.25389	N/A
SID8358	CR_2_18_2020	Streptomyces	B			0	3.43695	1.91141	2.8816	0.457232	0	0.565093	1.40093	0	0	0.309431	N/A
SID8358	CR_2_18_2020	Streptomyces	C			0.897714	2.52196	1.84709	2.83311	0.499135	0.189715	0.699611	1.42447	0	0	0.245687	N/A
CR_2_18_2020	CR_2_18_2020	Streptomyces	A			0.854372	4.43411	2.15802	2.70737	0.713271	0.218997	0.423937	1.5857	0	1.18492	3.97962	N/A
SID8742	CR_2_20_2020	Streptomyces	A			0	4.58239	2.48893	2.87481	0.427137	0	0.596053	1.42043	0	0	0.187955	N/A
SID8742	CR_2_20_2020	Streptomyces	B			0	4.96743	2.67639	2.79027	0.46484	0	0.567557	1.4482	0	0	1.10584	N/A
SID8742	CR_2_20_2020	Streptomyces	C			0.888247	4.58638	2.69713	2.80184	0.375196	0	0.599838	1.50299	0	0.362062	3.78673	N/A
SID9445	CR_2_20_2020	Streptomyces	A			0	4.49288	0	2.27076	0.600789	0	0.526628	1.27804	0	0	0.268805	N/A
SID9445	CR_2_20_2020	Streptomyces	B			0	4.59783	0	2.1895	0.602496	0	0.569927	1.28438	0	0	0.301827	N/A
SID9445	CR_2_20_2020	Streptomyces	C			0	4.88904	0	1.78423	0.70565	0	0.70232	1.22966	0	0	0.281789	N/A
SID9917	CR_2_20_2020	Streptomyces	A			0	3.62104	0	2.46087	0.504484	0	0.942543	1.39212	0	0	0.258986	N/A
SID9917	CR_2_20_2020	Streptomyces	B			0	4.29108	0	0.945662	0.60478	0	0.576421	0.776547	0	0.482114	0.299884	N/A
SID9917	CR_2_20_2020	Streptomyces	C			1.27375	2.65624	0	0.812683	0.582068	0	0.525745	0.809113	0	0.435066	0.288442	N/A
SID10536	CR_2_20_2020	Streptomyces	A			1.57544	1.79537	0	1.9081	0.68249	0	0.932652	1.1	0	0	0.348957	N/A
SID10536	CR_2_20_2020	Streptomyces	B			1.50827	2.00947	0	3.03521	0.493376	0	0.332156	1.45788	0	0	0.314748	N/A
SID10536	CR_2_20_2020	Streptomyces	C			1.48799	1.93641	0	2.91891	0.487655	0	0.345398	1.39931	0	0	0.325768	N/A
CR_2_20_2020	CR_2_20_2020	Streptomyces	A			0.883836	4.55033	2.56635	2.75189	0.723457	0.172588	0.412632	1.59748	0	1.24919	4.11169	N/A
SID10815	CR_2_27_2020	Streptomyces	A			0.963719	4.15042	2.50403	1.46097	0.314535	0.177002	0.496186	1.48041	0	0.679159	3.52852	N/A
SID10815	CR_2_27_2020	Streptomyces	B			0.873276	3.55521	2.03663	1.19293	0.325447	0.122127	0.543822	1.4902	0	0.522434	2.5467	N/A
SID10815	CR_2_27_2020	Streptomyces	C			0.981757	4.30863	2.58516	1.51118	0.333318	0.179066	0.493457	1.52812	0	0.717507	3.54821	N/A
SID11237	CR_2_27_2020	Streptomyces	A	Yes	Poor Growth	1.12837	4.98974	2.10755	2.60012	0.317909	0	0.358274	1.45003	0	0.547409	3.90781	N/A
SID11237	CR_2_27_2020	Streptomyces	B	Yes	Poor Growth	0.815071	4.4903	1.90799	2.56635	0.326089	0.1805	0.421925	1.49533	0	0.943223	3.98696	N/A
SID11237	CR_2_27_2020	Streptomyces	C	Yes	Poor Growth	0.797381	4.5437	1.86421	2.56504	0.321514	0.164571	0.390785	1.48025	0	0.85375	4.0011	N/A
SID11385	CR_2_27_2020	Streptomyces	A	Yes	Outlier among replicates	0	5.38295	1.96178	2.42836	0.338207	0.183536	0.262617	1.43963	0	1.11543	2.60842	N/A
SID11385	CR_2_27_2020	Streptomyces	B			0.701754	4.62402	1.95403	2.66675	0.307744	0.199245	0.197012	1.42859	0	0.906323	3.06108	N/A
SID11385	CR_2_27_2020	Streptomyces	C			0	5.39225	1.95602	2.68046	0.314453	0.181009	0.18284	1.43525	0	0.85556	2.82539	N/A
SID14032	CR_2_27_2020	Streptomyces	A			0	3.11334	1.98307	1.25717	0.360959	0	0.789586	1.39275	0	0.273173	0.422394	N/A
SID14032	CR_2_27_2020	Streptomyces	B			0	3.22001	1.99009	1.30199	0.445892	0	0.789069	1.42811	0	0.149156	0.304298	N/A
SID14032	CR_2_27_2020	Streptomyces	C			0	3.0932	1.94043	1.34143	0.397462	0	0.770214	1.40055	0	0.158338	0.212086	N/A
CR_2_27_2020	CR_2_27_2020	Streptomyces	A			0.861942	4.45541	2.55699	2.69184	0.718555	0.153167	0.35596	1.60118	0	1.21714	4.05803	N/A
SID14171	CR_3_3_2020	Streptomyces	A			1.39372	2.04091	0	0.26722	0	0	0.385194	0.761385	0	0	0.0163666	N/A
SID14171	CR_3_3_2020	Streptomyces	B			1.41779	2.00018	0	0	0	0	0.352651	0.821081	0	0	0.257125	N/A
SID14171	CR_3_3_2020	Streptomyces	C			1.45916	1.97649	0	0.316821	0	0	0.395223	0.77736	0	0	0.265456	N/A
SID14390	CR_3_3_2020	Streptomyces	A	Yes	Poor Growth	0	4.77093	2.49783	2.69189	0.330291	0.173421	0.382544	1.57726	0	1.20248	4.09162	N/A
SID14390	CR_3_3_2020	Streptomyces	B	Yes	Poor Growth	0.771397	4.65583	2.63827	2.81516	0.638313	0.193331	0.359973	1.64505	0	1.24289	4.24681	N/A
SID14390	CR_3_3_2020	Streptomyces	C	Yes	Poor Growth	0	4.64715	2.20852	2.61635	0.325761	0.177602	0.378061	1.47832	0	1.14309	4.0237	N/A
SID15241	CR_3_3_2020	Streptomyces	A	Yes	Poor Growth	0.782758	4.44696	2.50113	2.70808	0.661129	0.195063	0.339833	1.59844	0	1.20266	4.02634	N/A
SID15241	CR_3_3_2020	Streptomyces	B	Yes	Poor Growth	0.873103	4.41273	0	2.54878	0.373172	0	0.424459	1.25109	0.993649	1.06172	2.76425	N/A
SID15241	CR_3_3_2020	Streptomyces	C	Yes	Poor Growth	1.01163	4.43142	0	2.54823	0.376732	0.177947	0.364728	1.4533	0	0.447923	3.65287	N/A
CR_3_3_2020	CR_3_3_2020	Streptomyces	A			0.886539	4.56552	2.63401	2.75666	0.732302	0.190677	0.310441	1.63888	0	1.24023	4.10462	N/A
SID15464	CR_3_9_2020	Streptomyces	A	Yes	Discarded	0.835376	4.5279	2.54837	2.74862	1.17215	0.169517	0.317261	1.58495	0	1.1493	4.0816	N/A
SID15464	CR_3_9_2020	Streptomyces	B	Yes	Discarded	0.884924	4.70039	2.64476	2.85367	1.3086	0	0.302164	1.63976	0	1.18154	4.26141	N/A
SID15464	CR_3_9_2020	Streptomyces	C	Yes	Discarded	0.83765	4.56699	2.57506	2.7744	1.07972	0.169619	0.296119	1.59824	0	1.13843	4.12942	N/A
SID15483	CR_3_9_2020	Streptomyces	A	Yes	Poor Growth	0	4.51392	2.3918	2.70584	0.347774	0.176451	0.351539	1.54438	0	0.998996	4.03513	N/A
SID15483	CR_3_9_2020	Streptomyces	B	Yes	Poor Growth	0	4.70492	2.50956	2.73855	0.535748	0.169938	0.3457	1.65783	0	1.13489	4.13346	N/A
SID15483	CR_3_9_2020	Streptomyces	C	Yes	Poor Growth	0	4.46387	2.3948	2.6846	0.361274	0.162764	0.345841	1.57835	0	1.07365	3.99907	N/A
SID15893	CR_3_9_2020	Streptomyces	A			1.01689	4.39505	2.26156	1.56158	0.463441	0.155283	0.0657262	1.43481	0	0	2.67327	N/A
SID15893	CR_3_9_2020	Streptomyces	B			0.996227	4.49999	2.39325	2.48644	0.332892	0.166653	0.20339	1.47242	0	0.466944	3.11502	N/A
SID15893	CR_3_9_2020	Streptomyces	C			1.02244	4.42884	2.32103	2.39056	0.342701	0.188425	0.101205	1.45229	0	0.339993	2.79661	N/A
CR_3_9_2020	CR_3_9_2020	Streptomyces	A			0.870199	4.50082	2.54712	2.74323	0.714809	0.168168	0.275802	1.61463	0	1.21807	3.99947	N/A
MMC_Blank	MMC_Blank	Community	A			0.0707869	0.918964	1.01912	0	0.285044	0.014184	0.00688453	0.471742	0	0.283705	3.31003	0.297596
MMC	MMC_Blank	Community	A			0.174858	0	0	0.0121839	0.0166717	0.0101326	0	0.0472195	0	0	0.167396	0.203155
MMC	MMC_Blank	Community	B			0.190701	0	0	0.0102927	0.0157876	0.0153238	0	0.0467955	0	0	0.160103	0.173684
MMC_Blank	MMC_Blank	Community	B			0.0696735	0.922478	0.991736	0	0.286121	0.0228558	0.0053426	0.472107	0	0.287045	3.28119	0.320846

## Sheet: Metabolomics_mM
Sample	Blank	Organism	Replicate	Removed?	Rationale	Glucose	Xylose.Galactose	Cellobiose	Xylitol	Glycerol	Ethanol	Pyruvate	Succinate	Lactate	Formate	Acetate	Propanoic.acid
Yeast_Blank_YZ_data2.0	Yeast_Blank_YZ_data2.0	Yeast	A			0.74068	19.7607	0.24312	3.73225	2.7864	6.0191	18.0297	5.56666	0	4.21873	42.022	4.98037
Yeast_Blank_YZ_data2.0	Yeast_Blank_YZ_data2.0	Yeast	B			0.82279	19.703	0.24092	4.04053	2.71756	2.72631	18.241	5.34897	0	4.06875	40.7579	4.84842
Blastobotrys arbuscula	Yeast_Blank_YZ_data2.0	Yeast	A			0	7.32941	0	0.91043	0	5.59614	5.38819	3.29783	0	0	13.796	3.8765
Blastobotrys arbuscula	Yeast_Blank_YZ_data2.0	Yeast	B			0	6.89203	0.32426	0	0	0.37827	5.57046	2.41448	0	0.23688	11.9949	3.34129
Blastobotrys arbuscula	Yeast_Blank_YZ_data2.0	Yeast	C			0	6.79703	0	0	0	0.88892	5.46464	2.37652	0	0.00533	11.9607	3.05845
Blastobotrys illinoisensis	Yeast_Blank_YZ_data2.0	Yeast	A			0	6.78817	0	0	0	5.36225	5.50375	6.32214	0	0	1.68354	2.97488
Blastobotrys illinoisensis	Yeast_Blank_YZ_data2.0	Yeast	B			0	6.88537	0	0	0	3.90023	4.69	6.52803	0	0	0	2.87573
Blastobotrys illinoisensis	Yeast_Blank_YZ_data2.0	Yeast	C			0	6.77576	0	0	0	5.1554	5.48865	6.53821	0	0	0	2.95387
Blastobotrys malaysiensis	Yeast_Blank_YZ_data2.0	Yeast	A			0	6.71669	0	0.3812	0	0	3.61166	6.52873	0	0	1.00438	2.39098
Blastobotrys malaysiensis	Yeast_Blank_YZ_data2.0	Yeast	B			0	6.73296	0	0.49471	0	0	3.58477	6.64525	0	0	0.88657	2.50733
Blastobotrys malaysiensis	Yeast_Blank_YZ_data2.0	Yeast	C			0	6.66206	0	0.35615	0	0	3.51157	6.5482	0	0	0	2.45035
Blastobotrys mokoenaii	Yeast_Blank_YZ_data2.0	Yeast	A			0	6.63908	0	0	0	0	4.37565	7.63111	0	0	1.29318	2.42334
Blastobotrys mokoenaii	Yeast_Blank_YZ_data2.0	Yeast	B			0	6.76506	0	0	0	0	4.68639	7.00728	0	0	1.31678	2.41607
Blastobotrys mokoenaii	Yeast_Blank_YZ_data2.0	Yeast	C			0	6.70877	0	0	0	0	4.59126	6.86014	0	0	1.32724	2.42567
Blastobotrys raffinosifermentans	Yeast_Blank_YZ_data2.0	Yeast	A			0	5.60204	0	0.22256	0	0	4.13293	5.37755	0	0	0.07044	2.76249
Blastobotrys raffinosifermentans	Yeast_Blank_YZ_data2.0	Yeast	B			0	5.62776	0	0.47813	0	0	4.50266	6.11438	0	0	0	2.67416
Blastobotrys raffinosifermentans	Yeast_Blank_YZ_data2.0	Yeast	C			0	5.5974	0	0.59986	0	0	4.64025	6.17401	0	0	0.06953	2.65647
Blastobotrys terrestris	Yeast_Blank_YZ_data2.0	Yeast	A			0	6.07377	0	4.75213	0	0	4.68712	5.59965	0	0	0	3.06658
Blastobotrys terrestris	Yeast_Blank_YZ_data2.0	Yeast	B			0	6.09617	0	4.79971	0	0	4.72577	5.73587	0	0	0	3.05559
Blastobotrys terrestris	Yeast_Blank_YZ_data2.0	Yeast	C			0	5.8982	0	4.24382	0	0	4.59681	5.16835	0	0	0	2.93016
Debaryomyces fabryi	Yeast_Blank_YZ_data2.0	Yeast	A			0.19523	7.77882	0	0	0	0	0.18354	0	0	1.3667	0	2.31493
Debaryomyces fabryi	Yeast_Blank_YZ_data2.0	Yeast	B			0	7.85017	0	0	0	0	0.2725	0	0	1.36937	0.03405	2.18842
Debaryomyces fabryi	Yeast_Blank_YZ_data2.0	Yeast	C			0	7.83761	0	0	0	0	0.29067	0	0	1.25219	0.05966	2.28735
Debaryomyces hansenii	Yeast_Blank_YZ_data2.0	Yeast	A			0	7.00976	0	0	0	5.45865	1.86459	4.12588	0	0.6988	8.67188	3.28925
Debaryomyces hansenii	Yeast_Blank_YZ_data2.0	Yeast	B			0	7.02234	0	6.5117	0	0	0	0	0	0.45607	7.07268	2.92628
Debaryomyces hansenii	Yeast_Blank_YZ_data2.0	Yeast	C			0	7.04925	0	10.7427	0	4.46804	0.50935	3.40106	0	0.55785	8.28061	3.24311
Debaryomyces nepalensis	Yeast_Blank_YZ_data2.0	Yeast	A			0	7.85466	0	0.9031	0	0	0.11339	0	0	0	0.82292	2.9779
Debaryomyces nepalensis	Yeast_Blank_YZ_data2.0	Yeast	B			0	7.8436	0	0.95877	0	0	0.02632	0	0	0	0.5099	2.91519
Debaryomyces nepalensis	Yeast_Blank_YZ_data2.0	Yeast	C			0	7.87038	0	0.60391	0	0	0	0	0	0	0.58908	2.92138
Debaryomyces prosopidis	Yeast_Blank_YZ_data2.0	Yeast	A			0.44094	8.5659	0	4.546	0	0	0	0	0	0	0	2.17429
Debaryomyces prosopidis	Yeast_Blank_YZ_data2.0	Yeast	B			0	8.52015	0	4.52352	0	0	0	0	0	0	0	2.19836
Debaryomyces prosopidis	Yeast_Blank_YZ_data2.0	Yeast	C			0	8.47647	0	4.50871	0	0	0	0	0	0	0.20848	2.32413
Magnusiomyces tetrasperma	Yeast_Blank_YZ_data2.0	Yeast	A			0	7.72119	0.43956	0	0	0	3.70417	4.03979	0	0	0.57001	1.96892
Magnusiomyces tetrasperma	Yeast_Blank_YZ_data2.0	Yeast	B			0	7.24781	1.27853	0	0	0	4.00645	0	0	0	1.30226	1.87117
Magnusiomyces tetrasperma	Yeast_Blank_YZ_data2.0	Yeast	C			0	7.28844	1.26746	0	0	0	3.84267	0	0	0	1.52829	1.90696
Schwanniomyces pseudopolymorphus	Yeast_Blank_YZ_data2.0	Yeast	A			0.14308	10.3292	0	0	0	0	0	0	0	0	0.75592	2.26995
Schwanniomyces pseudopolymorphus	Yeast_Blank_YZ_data2.0	Yeast	B			0.15502	10.2988	0	0	0	0	0	0	0	0	0.79252	2.31294
Schwanniomyces pseudopolymorphus	Yeast_Blank_YZ_data2.0	Yeast	C			4.212	15.2135	0	0	0	0	0	0	0	0	0.32091	2.2502
Sugiyamaella japonica	Yeast_Blank_YZ_data2.0	Yeast	A			0	6.20596	0.1547	7.37521	0	0	5.80086	7.65862	0	0	1.35486	2.78283
Sugiyamaella japonica	Yeast_Blank_YZ_data2.0	Yeast	B			0	6.25106	0.69072	7.06351	0	0	5.85655	7.56329	0	0	1.21242	2.75815
Sugiyamaella japonica	Yeast_Blank_YZ_data2.0	Yeast	C			0	6.15272	0.16578	7.46999	0	0	5.70373	7.33715	0	0	0	2.7861
Sugiyamaella smithiae	Yeast_Blank_YZ_data2.0	Yeast	A			0	4.61308	0	0.59244	0	0	5.09655	5.2324	0	0	0	3.13675
Sugiyamaella smithiae	Yeast_Blank_YZ_data2.0	Yeast	B			0	5.5737	0.06874	1.04894	0	0	8.47877	6.45671	0	0	0	3.15344
Sugiyamaella smithiae	Yeast_Blank_YZ_data2.0	Yeast	C			0	5.26343	0	1.21367	0	0	7.13764	7.06061	0	0	0	3.20288
Wickerhamiella dulcicola	Yeast_Blank_YZ_data2.0	Yeast	A			0	8.28441	0	2.81833	0	0	0	8.64258	0	0	0	3.03995
Wickerhamiella dulcicola	Yeast_Blank_YZ_data2.0	Yeast	B			0	8.19534	0	2.88255	0	0	0	8.57458	0	0	0	3.07651
Wickerhamiella dulcicola	Yeast_Blank_YZ_data2.0	Yeast	C			0	8.17813	0	2.80311	0	0	0	8.51947	0	0	0	3.09124
Yeast_Blank_2.0	N/A	Yeast	A			0	16.0417	0	0	1.84033	9.6293	2.759	7.96531	0	0.6197	40.3823	3.58817
Yeast_Blank_2.0	N/A	Yeast	B			0	16.2683	0	0	1.87859	3.74708	2.85258	8.17632	0	0.57478	41.2464	3.56049
Yeast_Blank_2.0	N/A	Yeast	C			0	16.2074	0	0	1.85289	3.40057	2.8642	8.13969	0	0.54211	41.1447	3.57071
SID486	CR_1_29_2020	Streptomyces	A	Yes	Discarded	4.81936	31.0323	6.39959	13.6946	8.59292	4.64946	7.78411	13.3625	0	27.3624	66.2307	N/A
SID486	CR_1_29_2020	Streptomyces	B	Yes	Discarded	4.53831	29.4808	6.10723	17.7663	8.14353	4.67738	7.64786	12.6527	0	24.4847	63.9907	N/A
SID486	CR_1_29_2020	Streptomyces	C	Yes	Discarded	0	32.1706	6.47813	13.6676	4.43818	3.18596	8.31128	12.8102	0	24.0592	66.8168	N/A
SID809	CR_1_29_2020	Streptomyces	A			8.47265	14.2842	0	4.06357	6.03855	0	4.79463	5.10362	0	0	4.41794	N/A
SID809	CR_1_29_2020	Streptomyces	B			8.52778	14.1341	0	4.95639	5.56959	0	5.05759	7.29969	0	0	4.22605	N/A
SID809	CR_1_29_2020	Streptomyces	C			8.34536	15.5617	0	4.77412	5.9442	0	4.68993	5.74074	0	0	4.5439	N/A
SID3915	CR_1_29_2020	Streptomyces	A			0	29.4153	6.20183	17.8899	4.94	2.87893	9.22517	11.6805	0	0	59.9088	N/A
SID3915	CR_1_29_2020	Streptomyces	B			0	29.1423	6.09104	13.7105	4.87395	0.8595	9.4814	11.8743	0	0	54.5403	N/A
SID3915	CR_1_29_2020	Streptomyces	C			0	28.3652	6.10525	13.3414	3.75495	2.48185	9.70361	11.485	0	5.6267	59.2979	N/A
CR_1_29_2020	CR_1_29_2020	Streptomyces	A			4.57243	29.9809	6.27619	17.9082	7.57008	3.45188	7.29968	12.9373	0	26.4984	67.0894	N/A
4973 A6-B	CR_2_3_2020	Streptomyces	A			0	29.9376	5.70106	12.9282	3.49894	3.53272	9.17418	11.4074	0	7.58443	57.5314	N/A
4973 A6-B	CR_2_3_2020	Streptomyces	B			0	22.3178	4.0989	14.8934	4.81261	0	8.76421	11.7751	0	0	4.66075	N/A
4973 A6-B	CR_2_3_2020	Streptomyces	C			4.51846	30.3245	5.87175	13.5346	3.7085	2.78323	9.25591	11.7784	0	6.84816	56.1979	N/A
4979 A12-A	CR_2_3_2020	Streptomyces	A			0	23.0226	5.08995	16.1657	4.10188	3.10543	10.0866	11.5363	0	1.39681	20.7012	N/A
4979 A12-A	CR_2_3_2020	Streptomyces	B			4.70622	27.954	6.28034	17.1847	4.24458	0	9.11517	11.4205	0	0	41.9464	N/A
4979 A12-A	CR_2_3_2020	Streptomyces	C			3.974	15.6629	6.11186	16.1392	1.30005	0.68689	11.2994	12.246	6.71884	0	31.9284	N/A
4995 C4-A	CR_2_3_2020	Streptomyces	A	Yes	Discarded	4.81833	28.984	6.218	9.67388	3.41689	3.43914	7.81087	11.895	5.58178	11.9785	45.4699	N/A
4995 C4-A	CR_2_3_2020	Streptomyces	B	Yes	Discarded	4.67375	27.7194	5.91881	8.20206	3.46035	0	7.64764	11.6062	0	10.9261	33.5046	N/A
4995 C4-A	CR_2_3_2020	Streptomyces	C	Yes	Discarded	1.44434	23.817	5.66688	6.02977	3.71218	0	8.16879	11.4472	0	7.53412	12.5494	N/A
CR_2_3_2020	CR_2_3_2020	Streptomyces	A			4.81979	30.397	6.39183	17.967	7.58813	2.11421	6.86961	13.114	0	26.2533	64.9115	N/A
4996 C5-B	CR_2_7_2020	Streptomyces	A	Yes	Poor Growth	0	29.7725	5.93827	16.2143	2.69438	1.93135	6.46419	11.7275	6.53129	18.4713	57.6574	N/A
4996 C5-B	CR_2_7_2020	Streptomyces	B	Yes	Poor Growth	0	30.7105	6.03467	16.5195	2.90289	3.70512	6.67487	12.074	6.31817	18.9243	59.7287	N/A
4996 C5-B	CR_2_7_2020	Streptomyces	C	Yes	Poor Growth	0	30.2166	5.90438	16.3728	2.67719	3.31197	6.8044	11.88	6.76149	18.3148	58.2207	N/A
SID5745	CR_2_7_2020	Streptomyces	A			7.54075	13.2965	0	4.8072	5.94555	0	4.83634	6.20136	0	0	4.01975	N/A
SID5745	CR_2_7_2020	Streptomyces	B			7.17567	15.8917	0	5.32106	5.71776	0	4.7419	6.91776	0	0	4.10542	N/A
SID5745	CR_2_7_2020	Streptomyces	C			7.16922	15.0089	0	5.12614	5.66469	0	4.90838	6.8064	0	1.78347	4.4838	N/A
SID7848	CR_2_7_2020	Streptomyces	A	Yes	Discarded	1.09779	28.9584	6.85333	17.694	5.13668	0	7.01045	11.8838	0	0	15.8823	N/A
SID7848	CR_2_7_2020	Streptomyces	B	Yes	Discarded	4.61166	30.0435	6.99373	17.8487	4.7175	0	6.87844	12.0278	0	1.45453	37.5476	N/A
SID7848	CR_2_7_2020	Streptomyces	C	Yes	Discarded	4.40184	29.9583	7.10287	17.8766	4.62294	0	6.59563	11.9416	0	0	41.6548	N/A
SID7861	CR_2_7_2020	Streptomyces	A	Yes	Outlier among replicates	4.03584	26.1831	5.13505	18.9153	4.76131	0	7.29174	11.7513	0	0	13.0579	N/A
SID7861	CR_2_7_2020	Streptomyces	B	Yes	Outlier among replicates	4.54048	26.0906	7.01364	19.0297	4.767	0	7.72191	11.8365	0	0.84859	18.2347	N/A
SID7861	CR_2_7_2020	Streptomyces	C	Yes	Outlier among replicates	4.34748	25.3328	7.03872	19.3345	4.55785	0	7.90183	11.7735	0	0.96258	6.06719	N/A
CR_2_7_2020	CR_2_7_2020	Streptomyces	A			4.7373	29.5723	6.22121	17.5882	7.40625	3.48428	5.7929	12.9348	0	25.1909	65.5928	N/A
8023 E7-A	CR_2_12_2020	Streptomyces	A			4.93449	28.5813	3.16406	18.0963	4.65046	0	6.39752	11.4755	0	0	25.7561	N/A
8023 E7-A	CR_2_12_2020	Streptomyces	B			4.83965	23.7993	2.7491	19.8011	4.78475	0	7.42033	11.8562	0	0	3.4829	N/A
8023 E7-A	CR_2_12_2020	Streptomyces	C			0	22.0668	2.19156	18.8959	4.59384	0	6.25631	11.8679	0	0	3.04835	N/A
8025 E10-B	CR_2_12_2020	Streptomyces	A			0	23.6223	0	19.0181	5.23192	0	5.26712	12.2292	0	0	4.63095	N/A
8025 E10-B	CR_2_12_2020	Streptomyces	B			0	23.5082	0	19.0336	5.15961	0	5.07992	12.0678	0	0	4.35322	N/A
8025 E10-B	CR_2_12_2020	Streptomyces	C			0	23.5649	0	19.1817	5.12118	0	5.11872	12.1025	0	0	4.93389	N/A
8025 E70-A	CR_2_12_2020	Streptomyces	A			0	34.7397	4.339	17.3625	5.02635	3.43441	7.11087	11.9215	0	0	4.47303	N/A
8025 E70-A	CR_2_12_2020	Streptomyces	B			1.23444	29.5196	5.85311	17.5363	3.66114	3.85942	7.39719	12.0172	0	9.89078	50.6452	N/A
8025 E70-A	CR_2_12_2020	Streptomyces	C			0	34.6234	4.45665	17.4392	5.42901	0	7.00452	11.9785	0	0	4.87152	N/A
8040 G3-A	CR_2_12_2020	Streptomyces	A			0	24.4245	0	14.2082	6.23445	0	6.88108	10.9431	0	0	4.17144	N/A
8040 G3-A	CR_2_12_2020	Streptomyces	B			0	23.0187	2.67744	18.795	5.10242	0	5.7738	12.313	0	0	4.19147	N/A
8040 G3-A	CR_2_12_2020	Streptomyces	C			0	23.0964	3.41738	18.9819	5.3908	0	6.67417	12.2787	0	0	3.96814	N/A
8044 G9-B	CR_2_12_2020	Streptomyces	A	Yes	Poor Growth	4.26249	30.3731	5.79353	17.2626	3.3276	3.63252	5.94638	12.7936	0	22.3485	65.9384	N/A
8044 G9-B	CR_2_12_2020	Streptomyces	B	Yes	Poor Growth	4.0792	30.5651	5.63883	16.9777	3.26563	3.14879	5.71621	12.5142	0	22.4731	66.7632	N/A
8044 G9-B	CR_2_12_2020	Streptomyces	C	Yes	Poor Growth	4.42339	30.3019	5.75806	17.4314	3.42719	0	5.84899	12.8479	0	23.8075	68.0141	N/A
8060 A4-B	CR_2_12_2020	Streptomyces	A			1.06237	32.922	5.81526	17.2027	3.97986	1.42078	5.28993	11.9347	0	6.04939	49.5775	N/A
8060 A4-B	CR_2_12_2020	Streptomyces	B			0.85377	31.0602	3.23314	17.6132	5.14575	0	5.11396	12.1362	0	0	23.3291	N/A
8060 A4-B	CR_2_12_2020	Streptomyces	C			0.79768	29.0027	2.61513	16.8512	3.16261	0	5.14072	11.0953	0	0	10.7861	N/A
8066 A12-B	CR_2_12_2020	Streptomyces	A			0	22.0054	1.41525	19.9722	5.19455	1.98633	7.67179	12.0385	0	0	9.50523	N/A
8066 A12-B	CR_2_12_2020	Streptomyces	B			0	21.5879	0	18.5466	3.61872	0	6.54233	11.0437	0	0	2.08306	N/A
8066 A12-B	CR_2_12_2020	Streptomyces	C			0	22.3697	1.55866	19.9639	5.10367	0	6.28901	12.147	0	0	4.61936	N/A
CR_2_12_2020	CR_2_12_2020	Streptomyces	A			4.85309	30.1932	6.55849	18.1973	8.45453	6.56359	5.31138	13.7339	0	32.5064	73.9263	N/A
8068 B2-A	CR_2_18_2020	Streptomyces	A	Yes	Poor Growth	0	29.9865	5.74329	16.8516	3.22965	4.18198	7.65461	11.9062	0	20.3319	65.436	N/A
8068 B2-A	CR_2_18_2020	Streptomyces	B	Yes	Poor Growth	1.99306	29.8171	5.82444	16.6403	3.32891	4.03641	7.3476	12.0439	0	18.16	65.5462	N/A
8068 B2-A	CR_2_18_2020	Streptomyces	C	Yes	Poor Growth	1.9231	29.7963	5.65473	16.5956	3.29105	3.95204	7.7589	11.8127	0	17.7553	66.3345	N/A
8069 B3-B	CR_2_18_2020	Streptomyces	A			0	22.1048	4.7605	17.7782	4.82036	0	6.66208	11.5705	0	0	4.97773	N/A
8069 B3-B	CR_2_18_2020	Streptomyces	B			0	22.1882	4.79501	18.1369	5.02925	0	7.3356	11.704	0	0	5.09971	N/A
8069 B3-B	CR_2_18_2020	Streptomyces	C			0	22.3266	4.54649	18.404	4.73108	0	7.79467	11.5818	0	0	4.92518	N/A
8070 B4-B	CR_2_18_2020	Streptomyces	A			0	23.3011	6.0733	18.581	5.28182	0	5.43275	11.7626	0	0	5.10263	N/A
8070 B4-B	CR_2_18_2020	Streptomyces	B			0	22.546	5.93565	18.188	5.35211	2.3442	6.0037	11.5471	0	0	4.64213	N/A
8070 B4-B	CR_2_18_2020	Streptomyces	C			0	21.8015	5.31639	17.8555	4.06505	0	5.36766	11.1569	0	0	2.65207	N/A
8085 D1-A	CR_2_18_2020	Streptomyces	A			6.71011	11.4544	0	0	4.35793	3.3722	9.95704	14.4874	0	3.52496	20.758	N/A
8085 D1-A	CR_2_18_2020	Streptomyces	B			4.57147	29.2304	7.32584	17.5995	8.25932	4.49181	5.15595	13.373	0	21.0349	68.6128	N/A
8085 D1-A	CR_2_18_2020	Streptomyces	C			5.15507	31.3815	6.8558	17.1507	5.29396	0	5.01684	12.4216	0	0	50.1392	N/A
SID8312	CR_2_18_2020	Streptomyces	A			0	28.622	5.14447	18.771	5.0592	0	6.17995	12.2684	0	0	4.88712	N/A
SID8312	CR_2_18_2020	Streptomyces	B			0	31.9221	7.19441	18.0712	4.92797	0	6.44622	12.0722	0	0	10.7126	N/A
SID8312	CR_2_18_2020	Streptomyces	C			0	26.3025	0	16.5179	5.60898	0	7.37983	11.7069	0	1.34392	5.05606	N/A
SID8358	CR_2_18_2020	Streptomyces	A			5.50573	21.0065	2.0865	16.6044	3.86659	5.78964	7.50437	12.8614	0	9.13139	20.8801	N/A
SID8358	CR_2_18_2020	Streptomyces	B			0	22.8932	5.58401	18.9397	4.96485	0	6.41714	11.8632	0	0	5.15272	N/A
SID8358	CR_2_18_2020	Streptomyces	C			4.98298	16.7985	5.3961	18.621	5.41985	4.11797	7.94471	12.0626	0	0	4.09124	N/A
CR_2_18_2020	CR_2_18_2020	Streptomyces	A			4.7424	29.5351	6.30448	17.7946	7.74505	4.75358	4.81418	13.4279	0	26.3217	66.2696	N/A
SID8742	CR_2_20_2020	Streptomyces	A			0	30.5228	7.2712	18.8951	4.63806	0	6.76872	12.0284	0	0	3.12987	N/A
SID8742	CR_2_20_2020	Streptomyces	B			0	33.0875	7.81884	18.3394	5.04746	0	6.44512	12.2635	0	0	18.4146	N/A
SID8742	CR_2_20_2020	Streptomyces	C			4.93043	30.5494	7.87944	18.4154	4.07406	0	6.8117	12.7275	0	8.04278	63.0576	N/A
SID9445	CR_2_20_2020	Streptomyces	A			0	29.9266	0	14.9249	6.52366	0	5.98033	10.8226	0	0	4.4762	N/A
SID9445	CR_2_20_2020	Streptomyces	B			0	30.6257	0	14.3908	6.5422	0	6.47203	10.8763	0	0	5.0261	N/A
SID9445	CR_2_20_2020	Streptomyces	C			0	32.5654	0	11.7271	7.66229	0	7.97547	10.4129	0	0	4.69242	N/A
SID9917	CR_2_20_2020	Streptomyces	A			0	24.1194	0	16.1744	5.47794	0	10.7034	11.7886	0	0	4.3127	N/A
SID9917	CR_2_20_2020	Streptomyces	B			0	28.5824	0	6.21549	6.567	0	6.54577	6.57589	0	10.7096	4.99374	N/A
SID9917	CR_2_20_2020	Streptomyces	C			7.07027	17.6929	0	5.34147	6.32038	0	5.9703	6.85166	0	9.66448	4.8032	N/A
SID10536	CR_2_20_2020	Streptomyces	A			8.74487	11.9588	0	12.5412	7.41081	0	10.5911	9.31495	0	0	5.81092	N/A
SID10536	CR_2_20_2020	Streptomyces	B			8.37204	13.3849	0	19.9493	5.35732	0	3.77193	12.3455	0	0	5.24126	N/A
SID10536	CR_2_20_2020	Streptomyces	C			8.25947	12.8982	0	19.1849	5.2952	0	3.9223	11.8495	0	0	5.42477	N/A
CR_2_20_2020	CR_2_20_2020	Streptomyces	A			4.90595	30.3092	7.49736	18.0872	7.85565	3.74622	4.6858	13.5276	0	27.7494	68.4688	N/A
SID10815	CR_2_27_2020	Streptomyces	A			5.34936	27.6455	7.31531	9.60239	3.41538	3.84203	5.63464	12.5363	0	15.0867	58.7578	N/A
SID10815	CR_2_27_2020	Streptomyces	B			4.84733	23.6809	5.94985	7.84068	3.53386	2.6509	6.17559	12.6192	0	11.6053	42.4082	N/A
SID10815	CR_2_27_2020	Streptomyces	C			5.44948	28.6993	7.55232	9.93241	3.61933	3.88682	5.60364	12.9403	0	15.9386	59.0856	N/A
SID11237	CR_2_27_2020	Streptomyces	A	Yes	Poor Growth	6.26332	33.2362	6.15703	17.0896	3.45201	0	4.06852	12.279	0	12.1601	65.0737	N/A
SID11237	CR_2_27_2020	Streptomyces	B	Yes	Poor Growth	4.52425	29.9094	5.57404	16.8677	3.54084	3.91795	4.79133	12.6626	0	20.9526	66.3917	N/A
SID11237	CR_2_27_2020	Streptomyces	C	Yes	Poor Growth	4.42606	30.2651	5.44612	16.8591	3.49116	3.5722	4.43771	12.535	0	18.9651	66.6272	N/A
SID11385	CR_2_27_2020	Streptomyces	A	Yes	Outlier among replicates	0	35.8552	5.73117	15.9607	3.67242	3.98384	2.98225	12.191	0	24.778	43.4359	N/A
SID11385	CR_2_27_2020	Streptomyces	B	Yes	Outlier among replicates	3.89526	30.8001	5.70853	17.5276	3.34164	4.32484	2.23725	12.0974	0	20.1329	50.9739	N/A
SID11385	CR_2_27_2020	Streptomyces	C	Yes	Outlier among replicates	0	35.9172	5.71434	17.6177	3.41449	3.929	2.07631	12.1539	0	19.0053	47.0491	N/A
SID14032	CR_2_27_2020	Streptomyces	A			0	20.7376	5.79337	8.2629	3.91947	0	8.96646	11.794	0	6.06821	7.03381	N/A
SID14032	CR_2_27_2020	Streptomyces	B			0	21.4481	5.81387	8.55748	4.84172	0	8.96058	12.0934	0	3.31332	5.06725	N/A
SID14032	CR_2_27_2020	Streptomyces	C			0	20.6035	5.66881	8.81676	4.31584	0	8.74647	11.86	0	3.5173	3.53171	N/A
CR_2_27_2020	CR_2_27_2020	Streptomyces	A			4.78442	29.677	7.47003	17.6925	7.80242	3.32465	4.04224	13.559	0	27.0373	67.5753	N/A
SID14171	CR_3_3_2020	Streptomyces	A			7.73619	13.5943	0	1.75634	0	0	4.37422	6.4475	0	0	0.27254	N/A
SID14171	CR_3_3_2020	Streptomyces	B			7.86981	13.323	0	0	0	0	4.00467	6.95301	0	0	4.2817	N/A
SID14171	CR_3_3_2020	Streptomyces	C			8.09942	13.1652	0	2.08235	0	0	4.48811	6.58278	0	0	4.42044	N/A
SID14390	CR_3_3_2020	Streptomyces	A	Yes	Poor Growth	0	31.7787	7.29719	17.6928	3.58646	3.7643	4.34413	13.3565	0	26.7116	68.1347	N/A
SID14390	CR_3_3_2020	Streptomyces	B	Yes	Poor Growth	4.28183	31.012	7.70747	18.503	6.93112	4.19646	4.08782	13.9305	0	27.6092	70.7188	N/A
SID14390	CR_3_3_2020	Streptomyces	C	Yes	Poor Growth	0	30.9541	6.45201	17.1963	3.53727	3.85505	4.29322	12.5186	0	25.3925	67.0036	N/A
SID15241	CR_3_3_2020	Streptomyces	A	Yes	Poor Growth	4.34489	29.6207	7.30683	17.7993	7.17886	4.23406	3.85911	13.5358	0	26.7158	67.0476	N/A
SID15241	CR_3_3_2020	Streptomyces	B	Yes	Poor Growth	4.84637	29.3927	0	16.7522	4.05208	0	4.82011	10.5943	11.0307	23.5849	46.031	N/A
SID15241	CR_3_3_2020	Streptomyces	C	Yes	Poor Growth	5.6153	29.5172	0	16.7486	4.09074	3.86254	4.14181	12.3067	0	9.95009	60.8284	N/A
CR_3_3_2020	CR_3_3_2020	Streptomyces	A			4.92095	30.4105	7.69504	18.1185	7.95169	4.13885	3.52534	13.8783	0	27.5503	68.3511	N/A
SID15464	CR_3_9_2020	Streptomyces	A	Yes	Discarded	4.63696	30.1599	7.44485	18.0657	12.7278	3.67956	3.60278	13.4216	0	25.5304	67.9677	N/A
SID15464	CR_3_9_2020	Streptomyces	B	Yes	Discarded	4.91199	31.3088	7.72643	18.7561	14.2095	0	3.43134	13.8857	0	26.2465	70.9619	N/A
SID15464	CR_3_9_2020	Streptomyces	C	Yes	Discarded	4.64958	30.4202	7.52283	18.2351	11.7242	3.68177	3.3627	13.5341	0	25.2889	68.7641	N/A
SID15483	CR_3_9_2020	Streptomyces	A	Yes	Poor Growth	0	30.0668	6.98744	17.7845	3.7763	3.83007	3.99204	13.078	0	22.1915	67.1939	N/A
SID15483	CR_3_9_2020	Streptomyces	B	Yes	Poor Growth	0	31.339	7.33146	17.9995	5.81742	3.68869	3.92573	14.0387	0	25.2103	68.8313	N/A
SID15483	CR_3_9_2020	Streptomyces	C	Yes	Poor Growth	0	29.7334	6.99621	17.6449	3.92289	3.53297	3.92733	13.3656	0	23.8499	66.5935	N/A
SID15893	CR_3_9_2020	Streptomyces	A			5.64447	29.275	6.60696	10.2637	5.03227	3.37058	0.74638	12.1501	0	0	44.5159	N/A
SID15893	CR_3_9_2020	Streptomyces	B			5.5298	29.974	6.99168	16.3424	3.6147	3.61738	2.30967	12.4686	0	10.3726	51.8721	N/A
SID15893	CR_3_9_2020	Streptomyces	C			5.67531	29.5	6.7807	15.7123	3.72122	4.08998	1.14927	12.2981	0	7.55254	46.5699	N/A
CR_3_9_2020	CR_3_9_2020	Streptomyces	A			4.83025	29.9795	7.4412	18.0302	7.76175	3.65028	3.13198	13.6729	0	27.0579	66.6001	N/A
MMC_Blank	MMC_Blank	Community	A			0.39292	6.12112	2.97728	0	3.09515	0.30788	0.07818	3.99477	0	6.30217	55.1194	4.01722
MMC	MMC_Blank	Community	A			0.97059	0	0	0.08008	0.18103	0.21994	0	0.39986	0	0	2.78751	2.74237
MMC	MMC_Blank	Community	B			1.05853	0	0	0.06765	0.17143	0.33262	0	0.39627	0	0	2.66607	2.34455
MMC_Blank	MMC_Blank	Community	B			0.38674	6.14453	2.89727	0	3.10684	0.49611	0.06067	3.99786	0	6.37636	54.6391	4.33107

## Sheet: Metabolomics_Percent_Consumed
Sample	Glucose		Xylose.Galactose		Cellobiose		Xylitol		Glycerol		Ethanol		Pyruvate		Succinate		Lactate		Formate		Acetate
	Mean	StDev	Mean	StDev	Mean	StDev	Mean	StDev	Mean	StDev	Mean	StDev	Mean	StDev	Mean	StDev	Mean	StDev	Mean	StDev	Mean	StDev
Blastobotrys arbuscula	100	0	64.4931	1.43903	55.3398	77.3538	92.1913	13.5251	100	0	47.6805	65.7826	69.8135	0.504697	50.5979	9.55155	NA	NA	98.0516	3.26397	69.5968	2.53658
Blastobotrys illinoisensis	100	0	65.4546	0.304191	100	0	100	0	100	0	-9.90817	18.0935	71.1753	2.56693	-18.4136	2.23378	NA	NA	100	0	98.6442	2.34838
Blastobotrys malaysiensis	100	0	66.0249	0.18822	100	0	89.4327	1.89987	100	0	100	0	80.3184	0.285629	-20.4522	1.14361	NA	NA	100	0	98.4771	1.3265
Blastobotrys mokoenaii	100	0	66.0229	0.319832	100	0	100	0	100	0	100	0	74.9048	0.877927	-31.3012	7.49952	NA	NA	100	0	96.8292	0.0421535
Blastobotrys raffinosifermentans	100	0	71.5735	0.0828828	100	0	88.8453	4.95488	100	0	100	0	75.5986	1.44669	-7.89385	8.12827	NA	NA	100	0	99.8873	0.0976285
Blastobotrys terrestris	100	0	69.4772	0.549426	100	0	-18.3245	7.92838	100	0	100	0	74.2497	0.364934	-0.796564	5.42836	NA	NA	100	0	100	0
Debaryomyces fabryi	91.6754	14.4187	60.3575	0.193036	100	0	100	0	100	0	100	0	98.6275	0.316127	100	0	NA	NA	67.9174	1.6144	99.9245	0.0723106
Debaryomyces hansenii	100	0	64.3869	0.102239	100	0	-47.9895	139.243	100	0	24.3284	66.5053	95.6366	5.31417	54.0296	40.3615	NA	NA	86.2224	2.94156	80.6514	2.01409
Debaryomyces nepalensis	100	0	60.1851	0.0682015	100	0	78.8512	4.91069	100	0	100	0	99.7432	0.327236	100	0	NA	NA	100	0	98.4522	0.39322
Debaryomyces prosopidis	81.1982	32.5656	56.8168	0.226634	100	0	-16.4597	0.483122	100	0	100	0	100	0	100	0	NA	NA	100	0	99.8321	0.29081
Magnusiomyces tetrasperma	100	0	62.4001	1.32965	-311.199	198.833	100	0	100	0	100	0	78.7647	0.834371	75.3272	42.7346	NA	NA	100	0	97.2614	1.21027
MMC	-160.257	15.9513	100	0	100	0	-Inf	NA	94.317	0.218905	31.2728	19.8203	100	0	90.0392	0.0635214	NA	NA	100	0	95.0313	0.156473
Schwanniomyces pseudopolymorphus	-92.3115	300.07	39.4523	14.3363	100	0	100	0	100	0	100	0	100	0	100	0	NA	NA	100	0	98.4945	0.633868
SID10536	-72.4191	5.17867	57.9425	2.39176	100	0	4.76594	22.5263	23.3531	15.3255	100	0	-30.0762	83.11	17.4282	12.0165	NA	NA	100	0	91.9784	0.424682
SID10815	-9.00778	6.7439	10.1148	8.91663	7.10666	11.5786	48.4235	6.35617	54.8492	1.31266	-4.0686	21.0845	-43.5992	7.95698	6.34572	1.57368	NA	NA	47.4423	8.49119	20.9516	14.1109
SID11385	59.2922	57.5695	-12.4057	12.1923	23.542	0.054997	0.677237	0.360178	56.7049	0.660215	-24.131	8.41897	46.6439	2.81531	10.5712	0.294285	NA	NA	27.6218	2.94912	27.4712	4.10685
SID14032	100	0	29.4749	1.52959	22.9095	1.05093	51.6986	1.5663	44.1326	5.92942	100	0	-119.957	3.10096	12.1189	1.16025	NA	NA	84.0975	5.67751	92.2887	2.59779
SID14171	-60.5748	3.73336	56.065	0.713717	100	0	92.9378	6.18185	100	0	100	0	-21.662	7.16912	52.0034	1.88566	NA	NA	100	0	95.6232	3.44656
SID15893	-16.2782	1.58737	1.32263	1.1902	8.70944	2.5891	21.7639	18.5385	46.884	10.1715	-1.16064	10.0145	55.2432	25.9151	9.99986	1.16579	NA	NA	77.9175	19.8213	28.4496	5.69931
SID3915	100	0	3.35764	1.81732	2.28615	0.960499	16.3478	14.1068	40.2521	8.79702	39.9334	30.994	-29.7325	3.27989	9.71906	1.50472	NA	NA	92.922	12.2595	13.6739	4.38077
4973 A6-B	68.7506	54.1255	9.44304	14.8538	18.2722	15.301	23.2739	5.60103	47.198	9.30103	0.420646	88.041	-31.9546	3.83541	11.1361	1.626	NA	NA	81.6752	15.9316	39.2044	46.4437
4979 A12-A	39.9682	52.541	26.9233	20.3487	8.83075	10.078	8.18443	3.3178	57.6246	21.8811	40.209	77.154	-48.0007	15.9302	10.5212	3.40812	-Inf	NA	98.2265	3.0718	51.4333	16.3736
SID5745	-53.9952	4.48917	50.182	4.46207	100	0	71.0897	1.47493	22.0118	2.01469	100	0	16.6415	1.44126	48.6513	2.98041	NA	NA	97.6401	4.08754	93.5923	0.376463
SID7861	6.19171	2.88079	13.0549	1.81196	-12.9391	0.285061	-9.06271	1.22544	37.0474	1.99685	100	0	-34.8525	2.19618	8.73459	0.344731	NA	NA	96.4051	0.319969	81.4751	13.1169
8023 E7-A	-0.700172	1.38184	13.2578	11.1993	54.9198	4.47391	-4.12917	6.62446	44.2003	1.12315	100	0	-30.0778	13.6167	15.0585	1.95992	NA	NA	100	0	80.2242	21.3044
8025 E10-B	100	0	21.9523	0.18905	100	0	-4.8384	0.496289	38.8387	0.665053	100	0	2.93947	1.86021	11.6556	0.618805	NA	NA	100	0	93.7244	0.392859
8025 E70-A	91.5213	14.6856	-9.16649	9.87241	25.5481	12.8424	4.1289	0.478747	44.3434	10.9596	62.9581	32.2422	-35.0094	3.82372	12.8262	0.350646	NA	NA	89.8576	17.5672	72.9507	35.905
8040 G3-A	100	0	22.1244	2.61695	69.0233	27.4133	4.77542	14.8579	34.0485	6.9581	100	0	-21.3059	11.0841	13.7543	5.68799	NA	NA	100	0	94.4399	0.167145
8060 A4-B	81.3602	2.87396	-2.65533	6.49307	40.7205	25.8833	5.35774	2.0958	51.5517	11.7885	92.7845	12.4975	2.44463	1.78523	14.649	4.01937	NA	NA	93.7967	10.7444	62.263	26.7768
8066 A12-B	100	0	27.1769	1.29559	84.8852	13.1354	-7.12676	4.51	45.1302	10.4647	89.9124	17.4723	-28.6742	13.8608	14.4959	4.42801	NA	NA	100	0	92.692	5.10313
8069 B3-B	100	0	24.8131	0.379385	25.4393	2.13549	-1.7522	1.76462	37.2473	1.97586	100	0	-50.89	11.8331	13.4733	0.551535	NA	NA	100	0	92.4537	0.13511
8070 B4-B	100	0	23.6517	2.53871	8.39667	6.3952	-2.32434	2.04089	36.7382	9.34335	83.5619	28.4717	-16.3515	7.26904	14.4406	2.28647	NA	NA	100	0	93.7644	1.96532
SID809	-84.7726	2.04614	51.1022	2.61656	100	0	74.3244	2.63422	22.7118	3.27665	100	0	33.5946	2.59493	53.2513	8.73305	NA	NA	100	0	93.4476	0.238578
SID8312	100	0	1.9849	9.56147	34.7613	58.791	0.0439648	6.48038	32.8769	4.665	100	0	-38.5213	13.0886	10.5161	2.12247	NA	NA	98.2981	2.94781	89.6102	5.00328
SID8358	26.2771	64.0834	31.4959	10.5641	30.9136	31.2046	-1.46389	7.11632	38.665	10.3101	30.5253	62.6835	-51.4015	16.3326	8.67989	3.93408	NA	NA	88.4361	20.0292	84.8477	14.187
SID8742	66.5003	58.0231	-3.55447	4.86025	-2.12252	4.46886	-2.55868	1.66566	41.6149	6.22153	100	0	-42.4555	4.27661	8.78075	2.62997	NA	NA	90.3388	16.7337	58.8123	45.4796
SID9445	100	0	-2.40844	4.51063	100	0	24.3613	9.47077	12.0457	8.30106	100	0	-45.3173	22.1829	20.8735	1.87387	NA	NA	100	0	93.0894	0.404612
SID9917	51.9613	83.2055	22.5816	18.061	100	0	48.8932	33.272	22.0717	7.26927	100	0	-65.1763	55.1159	37.865	21.683	NA	NA	75.5261	21.2785	93.1309	0.513164
Sugiyamaella japonica	100	0	68.5622	0.249476	-39.2722	126.569	-87.9097	5.47212	100	0	100	0	68.0897	0.426464	-37.7783	3.02522	NA	NA	100	0	97.9324	1.7988
Sugiyamaella smithiae	100	0	73.8997	2.48451	90.5325	16.3983	75.5124	8.281	100	0	100	0	61.9289	9.39127	-14.513	17.067	NA	NA	100	0	100	0
Wickerhamiella dulcicola	100	0	58.345	0.289104	100	0	27.0618	1.0849	100	0	100	0	100	0	-57.1852	1.12989	NA	NA	100	0	100	0

## Sheet: Chemical_Oxygen_Demand
Sample	Organism	Replicate	Blank	Total COD	Soluble COD	Uncharacterized	Characterized	Glucose	Xylose.Galactose	Cellobiose	Xylitol	Glycerol	Ethanol	Pyruvate	Succinate	Lactate	Formate	Acetate	Propanoic.acid
Blastobotrys arbuscula	Yeast	A	Yeast_Blank_YZ_data2.0	N/A	46593.5	42606	3987.51	0	1172.63	0	160.226	0	537.253	431.018	369.34	0	0	882.891	434.147
Blastobotrys arbuscula	Yeast	B	Yeast_Blank_YZ_data2.0	N/A	47688.5	44563.5	3125.03	0	1102.66	124.508	0	0	36.3155	445.599	270.409	0	3.70684	767.629	374.206
Blastobotrys arbuscula	Yeast	C	Yeast_Blank_YZ_data2.0	N/A	46593.5	43609.4	2984.14	0	1087.46	0	0	0	85.34	437.134	266.158	0	0.0834071	765.436	342.53
Blastobotrys illinoisensis	Yeast	A	Yeast_Blank_YZ_data2.0	N/A	43308.5	40118.4	3190.06	0	1086.04	0	0	0	514.798	440.262	708.047	0	0	107.74	333.17
Blastobotrys illinoisensis	Yeast	B	Yeast_Blank_YZ_data2.0	N/A	39695	36790.6	2904.37	0	1101.59	0	0	0	374.438	375.168	731.106	0	0	0	322.066
Blastobotrys illinoisensis	Yeast	C	Yeast_Blank_YZ_data2.0	N/A	42542	39460.9	3081.11	0	1084.05	0	0	0	494.94	439.055	732.246	0	0	0	330.817
Blastobotrys malaysiensis	Yeast	A	Yeast_Blank_YZ_data2.0	N/A	39366.5	36872.7	2493.84	0	1074.6	0	67.0871	0	0	288.908	731.184	0	0	64.2763	267.777
Blastobotrys malaysiensis	Yeast	B	Yeast_Blank_YZ_data2.0	N/A	39476	36943.2	2532.81	0	1077.21	0	87.0636	0	0	286.757	744.234	0	0	56.737	280.807
Blastobotrys malaysiensis	Yeast	C	Yeast_Blank_YZ_data2.0	N/A	37943	35525.8	2417.23	0	1065.86	0	62.6786	0	0	280.902	733.365	0	0	0	274.426
Blastobotrys mokoenaii	Yeast	A	Yeast_Blank_YZ_data2.0	N/A	40899.5	38278.5	2621.01	0	1062.19	0	0	0	0	350.022	854.645	0	0	82.7584	271.401
Blastobotrys mokoenaii	Yeast	B	Yeast_Blank_YZ_data2.0	N/A	40899.5	38302.6	2596.86	0	1082.34	0	0	0	0	374.879	784.779	0	0	84.2687	270.587
Blastobotrys mokoenaii	Yeast	C	Yeast_Blank_YZ_data2.0	N/A	41994.5	39429	2565.51	0	1073.34	0	0	0	0	367.27	768.3	0	0	84.9381	271.662
Blastobotrys raffinosifermentans	Yeast	A	Yeast_Blank_YZ_data2.0	N/A	39147.5	36965.3	2182.19	0	896.271	0	39.1682	0	0	330.606	602.258	0	0	4.50788	309.384
Blastobotrys raffinosifermentans	Yeast	B	Yeast_Blank_YZ_data2.0	N/A	39147.5	36818.5	2328.98	0	900.386	0	84.1457	0	0	360.182	684.779	0	0	0	299.491
Blastobotrys raffinosifermentans	Yeast	C	Yeast_Blank_YZ_data2.0	N/A	37395.5	35029.8	2365.7	0	895.529	0	105.569	0	0	371.188	691.457	0	0	4.44964	297.51
Blastobotrys terrestris	Yeast	A	Yeast_Blank_YZ_data2.0	N/A	41228	38074.4	3153.58	0	971.743	0	836.324	0	0	374.938	627.132	0	0	0	343.44
Blastobotrys terrestris	Yeast	B	Yeast_Blank_YZ_data2.0	N/A	41228	38045.3	3182.65	0	975.327	0	844.697	0	0	378.029	642.388	0	0	0	342.209
Blastobotrys terrestris	Yeast	C	Yeast_Blank_YZ_data2.0	N/A	40680.5	37715.3	2965.22	0	943.654	0	746.867	0	0	367.713	578.829	0	0	0	328.162
Debaryomyces fabryi	Yeast	A	Yeast_Blank_YZ_data2.0	N/A	38490.5	36913.2	1577.34	37.4818	1244.53	0	0	0	0	14.6819	0	0	21.3869	0	259.259
Debaryomyces fabryi	Yeast	B	Yeast_Blank_YZ_data2.0	N/A	38381	36834.6	1546.45	0	1255.95	0	0	0	0	21.7981	0	0	21.4287	2.17907	245.091
Debaryomyces fabryi	Yeast	C	Yeast_Blank_YZ_data2.0	N/A	40242.5	38685.7	1556.78	0	1253.94	0	0	0	0	23.2516	0	0	19.595	3.818	256.171
Debaryomyces hansenii	Yeast	A	Yeast_Blank_YZ_data2.0	N/A	44951	41759.9	3191.06	0	1121.49	0	0	0	524.053	149.154	462.077	0	10.9352	554.966	368.378
Debaryomyces hansenii	Yeast	B	Yeast_Blank_YZ_data2.0	N/A	41775.5	38718.5	3056.98	0	1123.5	0	1145.99	0	0	0	0	0	7.13686	452.623	327.727
Debaryomyces hansenii	Yeast	C	Yeast_Blank_YZ_data2.0	N/A	44075	39304.1	4770.86	0	1127.81	0	1890.59	0	428.95	40.7445	380.901	0	8.72957	529.926	363.211
Debaryomyces nepalensis	Yeast	A	Yeast_Blank_YZ_data2.0	N/A	39038	37227.2	1810.85	0	1256.67	0	158.936	0	0	9.07043	0	0	0	52.6636	333.508
Debaryomyces nepalensis	Yeast	B	Yeast_Blank_YZ_data2.0	N/A	41666	39881.1	1784.85	0	1254.9	0	168.733	0	0	2.10542	0	0	0	32.6316	326.485
Debaryomyces nepalensis	Yeast	C	Yeast_Blank_YZ_data2.0	N/A	41994.5	40264.2	1730.34	0	1259.18	0	106.282	0	0	0	0	0	0	37.6988	327.179
Debaryomyces prosopidis	Yeast	A	Yeast_Blank_YZ_data2.0	N/A	41228	38729.3	2498.67	84.6552	1370.46	0	800.047	0	0	0	0	0	0	0	243.509
Debaryomyces prosopidis	Yeast	B	Yeast_Blank_YZ_data2.0	N/A	39804.5	37399.1	2405.43	0	1363.14	0	796.091	0	0	0	0	0	0	0	246.204
Debaryomyces prosopidis	Yeast	C	Yeast_Blank_YZ_data2.0	N/A	38928.5	36505.2	2423.27	0	1356.15	0	793.484	0	0	0	0	0	0	13.3419	260.29
Magnusiomyces tetrasperma	Yeast	A	Yeast_Blank_YZ_data2.0	N/A	50097.5	47687.7	2409.83	0	1235.31	168.78	0	0	0	296.308	452.436	0	0	36.4784	220.508
Magnusiomyces tetrasperma	Yeast	B	Yeast_Blank_YZ_data2.0	N/A	63841	61577.1	2263.89	0	1159.58	490.925	0	0	0	320.489	0	0	0	83.3395	209.561
Magnusiomyces tetrasperma	Yeast	C	Yeast_Blank_YZ_data2.0	N/A	49769	47497.5	2271.51	0	1166.08	486.674	0	0	0	307.387	0	0	0	97.8045	213.569
Schwanniomyces pseudopolymorphus	Yeast	A	Yeast_Blank_YZ_data2.0	N/A	39257	37274.4	1982.63	27.4697	1652.56	0	0	0	0	0	0	0	0	48.3759	254.222
Schwanniomyces pseudopolymorphus	Yeast	B	Yeast_Blank_YZ_data2.0	N/A	40899.5	38912.3	1987.22	29.762	1647.7	0	0	0	0	0	0	0	0	50.7181	259.037
Schwanniomyces pseudopolymorphus	Yeast	C	Yeast_Blank_YZ_data2.0	N/A	42542	39026.8	3515.22	808.654	2434.02	0	0	0	0	0	0	0	0	20.537	252.01
Sugiyamaella japonica	Yeast	A	Yeast_Blank_YZ_data2.0	N/A	41994.5	37924.1	4070.37	0	992.892	59.4011	1297.96	0	0	464.029	857.726	0	0	86.7057	311.662
Sugiyamaella japonica	Yeast	B	Yeast_Blank_YZ_data2.0	N/A	38928.5	34718	4210.45	0	1000.11	265.22	1243.1	0	0	468.484	847.05	0	0	77.5901	308.898
Sugiyamaella japonica	Yeast	C	Yeast_Blank_YZ_data2.0	N/A	42432.5	38479.8	3952.68	0	984.374	63.6555	1314.64	0	0	456.26	821.723	0	0	0	312.028
Sugiyamaella smithiae	Yeast	A	Yeast_Blank_YZ_data2.0	N/A	47141	44953.7	2187.3	0	738.047	0	104.263	0	0	407.689	586.002	0	0	0	351.299
Sugiyamaella smithiae	Yeast	B	Yeast_Blank_YZ_data2.0	N/A	56120	53262.7	2857.26	0	891.737	26.3945	184.602	0	0	678.244	723.118	0	0	0	353.168
Sugiyamaella smithiae	Yeast	C	Yeast_Blank_YZ_data2.0	N/A	54696.5	51920.4	2776.11	0	842.097	0	213.593	0	0	570.963	790.752	0	0	0	358.705
Wickerhamiella dulcicola	Yeast	A	Yeast_Blank_YZ_data2.0	N/A	56229.5	53099.7	3129.8	0	1325.42	0	495.996	0	0	0	967.925	0	0	0	340.458
Wickerhamiella dulcicola	Yeast	B	Yeast_Blank_YZ_data2.0	N/A	49988	46864.7	3123.33	0	1311.17	0	507.298	0	0	0	960.309	0	0	0	344.552
Wickerhamiella dulcicola	Yeast	C	Yeast_Blank_YZ_data2.0	N/A	50426	47323.9	3102.08	0	1308.42	0	493.317	0	0	0	954.137	0	0	0	346.202
MMC_Blank	Community	A	MMC_Blank	64913	61602	45945	15657.4	75.436	979.319	1143.2	0	346.634	29.5578	6.25387	447.394	0	98.6202	3527.42	449.907
MMC_Blank	Community	B	MMC_Blank	62927	61382	45685	15697.3	74.2495	983.064	1112.48	0	347.944	47.6286	4.85319	447.74	0	99.7811	3496.69	485.056
MMC	Community	A	MMC_Blank	37765	20328	18704	1624.2	186.342	0	0	14.0932	20.2741	21.1152	0	44.7823	0	0	178.39	307.13
MMC	Community	B	MMC_Blank	49242	21873	20241	1631.8	203.225	0	0	11.9057	19.1989	31.9329	0	44.3802	0	0	170.618	262.577
SID486	Streptomyces	A	CR_1_29_2020	63850	61600	39511.2	22088.8	925.26	4964.86	2457.29	2410.11	962.345	446.368	622.676	1496.53	0	428.184	4238.5	N/A
SID486	Streptomyces	B	CR_1_29_2020	70850	70350	48277.4	22072.6	871.302	4716.64	2345.03	3126.68	912.017	449.048	611.777	1417.04	0	383.152	4095.15	N/A
SID486	Streptomyces	C	CR_1_29_2020	64350	62600	42188.1	20411.9	0	5146.98	2487.45	2405.35	497.044	305.865	664.846	1434.67	0	376.493	4276.01	N/A
SID809	Streptomyces	A	CR_1_29_2020	47350	42100	32689.4	9410.61	1626.65	2285.33	0	715.145	676.274	0	383.538	571.579	0	0	282.731	N/A
SID809	Streptomyces	B	CR_1_29_2020	46850	42850	33016.2	9833.77	1637.23	2261.32	0	872.271	623.754	0	404.573	817.528	0	0	270.45	N/A
SID809	Streptomyces	C	CR_1_29_2020	46350	40850	30799.2	10050.8	1602.21	2489.71	0	840.194	665.707	0	375.162	642.933	0	0	290.792	N/A
SID3915	Streptomyces	A	CR_1_29_2020	55600	55600	35530.1	20069.9	0	4706.16	2381.35	3148.42	553.244	276.389	737.951	1308.16	0	0	3833.92	N/A
SID3915	Streptomyces	B	CR_1_29_2020	62100	55350	36897.3	18452.7	0	4662.47	2338.81	2412.9	545.847	82.5156	758.447	1329.86	0	0	3490.37	N/A
SID3915	Streptomyces	C	CR_1_29_2020	58350	55350	36736.8	18613.2	0	4538.15	2344.27	2347.95	420.527	238.268	776.223	1286.26	0	88.05	3794.83	N/A
CR_1_29_2020	Streptomyces	A	CR_1_29_2020	67850	67350	45143.8	22206.2	877.852	4796.65	2409.91	3151.65	847.794	331.395	583.925	1448.91	0	414.664	4293.45	N/A
4973 A6-B	Streptomyces	A	CR_2_3_2020	61040	59640	40966.4	18673.6	0	4789.71	2189.07	2275.22	391.856	339.156	733.872	1277.57	0	118.686	3681.78	N/A
4973 A6-B	Streptomyces	B	CR_2_3_2020	52440	48840	34964.5	13875.5	0	3570.63	1573.88	2621.08	538.978	0	701.077	1318.75	0	0	298.27	N/A
4973 A6-B	Streptomyces	C	CR_2_3_2020	62840	56640	36847	19793	867.491	4851.62	2254.61	2381.94	415.325	267.202	740.41	1319.12	0	107.164	3596.44	N/A
4979 A12-A	Streptomyces	A	CR_2_3_2020	55840	46040	30586.8	15453.2	0	3683.38	1954.42	2844.99	459.381	298.134	806.862	1292.01	0	21.8581	1324.8	N/A
4979 A12-A	Streptomyces	B	CR_2_3_2020	62840	53240	34540.1	18699.9	903.538	4472.36	2411.5	3024.32	475.362	0	729.151	1279.04	0	0	2684.41	N/A
4979 A12-A	Streptomyces	C	CR_2_3_2020	51440	49040	33144.1	15895.9	762.961	2505.91	2346.81	2840.32	145.596	65.9443	903.876	1371.49	644.983	0	2043.29	N/A
4995 C4-A	Streptomyces	A	CR_2_3_2020	62840	60440	41603.3	18836.7	925.062	4637.16	2387.56	1702.5	382.667	330.172	624.816	1332.18	535.83	187.447	2909.89	N/A
4995 C4-A	Streptomyces	B	CR_2_3_2020	68840	65240	49211.3	16028.7	897.304	4434.83	2272.68	1443.47	387.534	0	611.759	1299.83	0	170.978	2144.16	N/A
4995 C4-A	Streptomyces	C	CR_2_3_2020	56840	53840	41095.3	12744.7	277.296	3810.48	2175.95	1061.17	415.737	0	653.448	1282.02	0	117.898	803.112	N/A
CR_2_3_2020	Streptomyces	A	CR_2_3_2020	62840	60640	38641.2	21998.8	925.342	4863.23	2454.31	3162	849.816	202.973	549.522	1468.7	0	410.828	4154.08	N/A
4996 C5-B	Streptomyces	A	CR_2_7_2020	64480	64480	44952	19528	0	4763.31	2280.15	2853.54	301.751	185.418	517.091	1313.42	626.979	289.051	3689.84	N/A
4996 C5-B	Streptomyces	B	CR_2_7_2020	58280	58280	37883.7	20396.3	0	4913.38	2317.17	2907.26	325.103	355.707	533.944	1352.23	606.52	296.138	3822.4	N/A
4996 C5-B	Streptomyces	C	CR_2_7_2020	-4120	57680	37656.3	20023.7	0	4834.36	2267.14	2881.43	299.826	317.963	544.306	1330.5	649.077	286.602	3725.9	N/A
SID5745	Streptomyces	A	CR_2_7_2020	44480	41680	32472.6	9207.39	1447.73	2127.3	0	846.015	665.859	0	386.874	694.52	0	0	257.248	N/A
SID5745	Streptomyces	B	CR_2_7_2020	43880	41680	31699.1	9980.85	1377.64	2542.51	0	936.449	640.348	0	379.32	774.754	0	0	262.731	N/A
SID5745	Streptomyces	C	CR_2_7_2020	44080	42680	32950.2	9729.8	1376.4	2401.28	0	902.145	634.404	0	392.637	762.282	0	27.9088	286.945	N/A
SID7848	Streptomyces	A	CR_2_7_2020	63480	56880	40111.3	16768.7	210.763	4633.05	2631.51	3113.96	575.271	0	560.788	1330.93	0	0	1016.41	N/A
SID7848	Streptomyces	B	CR_2_7_2020	106880	76680	57576	19104	885.384	4806.66	2685.42	3141.19	528.326	0	550.228	1347.05	0	22.7614	2402.89	N/A
SID7848	Streptomyces	C	CR_2_7_2020	69080	68080	48749.6	19330.4	845.101	4793.03	2727.33	3146.09	517.736	0	527.605	1337.4	0	0	2665.74	N/A
SID7861	Streptomyces	A	CR_2_7_2020	66880	65080	48896.5	16183.5	774.833	4189.03	1971.74	3328.88	533.232	0	583.289	1316.08	0	0	835.656	N/A
SID7861	Streptomyces	B	CR_2_7_2020	55680	55080	37600.1	17479.9	871.718	4174.24	2693.07	3349.03	533.87	0	617.7	1325.63	0	13.2792	1166.95	N/A
SID7861	Streptomyces	C	CR_2_7_2020	56680	54880	38326	16554	834.664	4053	2702.7	3402.67	510.446	0	632.093	1318.57	0	15.063	388.276	N/A
CR_2_7_2020	Streptomyces	A	CR_2_7_2020	63480	62680	40825.2	21854.8	909.505	4731.28	2388.8	3095.33	829.447	334.505	463.393	1448.63	0	394.202	4197.68	N/A
8023 E7-A	Streptomyces	A	CR_2_12_2020	63000	58750	42128.4	16621.6	947.363	4572.73	1214.92	3184.76	520.818	0	511.758	1285.19	0	0	1648.29	N/A
8023 E7-A	Streptomyces	B	CR_2_12_2020	64250	58750	43386.7	15363.3	929.155	3807.65	1055.59	3484.79	535.857	0	593.576	1327.83	0	0	222.892	N/A
8023 E7-A	Streptomyces	C	CR_2_12_2020	62250	84250	71023.8	13226.2	0	3530.47	841.506	3325.47	514.477	0	500.462	1329.14	0	0	195.082	N/A
8025 E10-B	Streptomyces	A	CR_2_12_2020	63250	57000	44073	12927	0	3779.34	0	3346.98	585.937	0	421.334	1369.61	0	0	296.362	N/A
8025 E10-B	Streptomyces	B	CR_2_12_2020	66750	58500	45669.4	12830.6	0	3761.07	0	3349.71	577.839	0	406.359	1351.53	0	0	278.589	N/A
8025 E10-B	Streptomyces	C	CR_2_12_2020	64750	57750	44774.7	12975.3	0	3770.15	0	3375.77	573.535	0	409.463	1355.42	0	0	315.749	N/A
8025 E70-A	Streptomyces	A	CR_2_12_2020	67000	65250	48916.7	16333.3	0	5558	1666.07	3055.61	562.915	329.718	568.821	1335.15	0	0	286.256	N/A
8025 E70-A	Streptomyces	B	CR_2_12_2020	65500	61750	42248	19502	236.998	4722.85	2247.45	3086.2	410.021	370.52	591.725	1345.87	0	154.777	3241.09	N/A
8025 E70-A	Streptomyces	C	CR_2_12_2020	67250	64250	48457.1	15792.9	0	5539.41	1711.25	3069.11	608.01	0	560.314	1341.53	0	0	311.758	N/A
8040 G3-A	Streptomyces	A	CR_2_12_2020	65250	58000	45514.1	12485.9	0	3907.67	0	2500.49	698.213	0	550.439	1225.57	0	0	266.956	N/A
8040 G3-A	Streptomyces	B	CR_2_12_2020	64500	57750	43751.2	13998.8	0	3682.77	1028.07	3307.71	571.434	0	461.865	1378.99	0	0	268.237	N/A
8040 G3-A	Streptomyces	C	CR_2_12_2020	67750	59750	45249.5	14500.5	0	3695.19	1312.19	3340.6	603.731	0	533.888	1375.15	0	0	253.945	N/A
8044 G9-B	Streptomyces	A	CR_2_12_2020	75500	76250	55153.5	21096.5	818.347	4859.39	2224.58	3038.03	372.667	348.737	475.67	1432.82	0	349.723	4219.79	N/A
8044 G9-B	Streptomyces	B	CR_2_12_2020	73500	76500	55601.1	20898.9	783.158	4890.12	2165.18	2987.89	365.727	302.297	457.258	1401.53	0	351.673	4272.58	N/A
8044 G9-B	Streptomyces	C	CR_2_12_2020	76000	75750	55158.2	20591.8	849.238	4848.01	2210.96	3067.74	383.821	0	467.879	1438.9	0	372.554	4352.63	N/A
8060 A4-B	Streptomyces	A	CR_2_12_2020	69750	70750	51554.2	19195.8	203.962	5267.19	2232.92	3027.49	445.716	136.401	423.158	1336.62	0	94.6645	3172.76	N/A
8060 A4-B	Streptomyces	B	CR_2_12_2020	68500	65500	49552.9	15947.1	163.914	4969.33	1241.45	3099.73	576.287	0	409.082	1359.19	0	0	1492.97	N/A
8060 A4-B	Streptomyces	C	CR_2_12_2020	66250	60750	46819.5	13930.5	153.145	4640.14	1004.15	2965.63	354.189	0	411.223	1242.62	0	0	690.266	N/A
8066 A12-B	Streptomyces	A	CR_2_12_2020	65500	59750	45321.3	14428.7	0	3520.64	543.422	3514.9	581.752	190.696	613.691	1348.25	0	0	608.297	N/A
8066 A12-B	Streptomyces	B	CR_2_12_2020	64000	58250	46232.4	12017.6	0	3453.85	0	3264	405.271	0	523.342	1236.83	0	0	133.308	N/A
8066 A12-B	Streptomyces	C	CR_2_12_2020	63250	56500	42847	13653	0	3578.93	598.488	3513.42	571.574	0	503.078	1360.41	0	0	295.621	N/A
CR_2_12_2020	Streptomyces	A	CR_2_12_2020	78250	78000	54272.5	23727.5	931.736	4830.62	2518.3	3202.54	946.846	630.132	424.874	1538.13	0	508.679	4730.99	N/A
8068 B2-A	Streptomyces	A	CR_2_18_2020	61400	59400	39059.7	20340.3	0	4797.54	2205.29	2965.69	361.697	401.488	612.317	1333.43	0	318.165	4187.65	N/A
8068 B2-A	Streptomyces	B	CR_2_18_2020	60000	58400	37712.5	20687.5	382.644	4770.45	2236.45	2928.51	372.814	387.512	587.758	1348.85	0	284.179	4194.7	N/A
8068 B2-A	Streptomyces	C	CR_2_18_2020	61400	59600	39001.7	20598.3	369.212	4767.12	2171.28	2920.64	368.574	379.412	620.659	1322.96	0	277.845	4245.14	N/A
8069 B3-B	Streptomyces	A	CR_2_18_2020	51000	46200	31863.9	14336.1	0	3536.54	1827.92	3128.77	539.846	0	532.921	1295.83	0	0	318.555	N/A
8069 B3-B	Streptomyces	B	CR_2_18_2020	51400	45200	30599.5	14600.5	0	3549.9	1841.17	3191.9	563.24	0	586.798	1310.79	0	0	326.361	N/A
8069 B3-B	Streptomyces	C	CR_2_18_2020	48600	43800	29212.2	14587.8	0	3572.04	1745.74	3238.9	529.847	0	623.52	1297.1	0	0	315.192	N/A
8070 B4-B	Streptomyces	A	CR_2_18_2020	52400	47800	32492.5	15307.5	0	3727.95	2332	3270.06	591.526	0	434.583	1317.35	0	0	326.548	N/A
8070 B4-B	Streptomyces	B	CR_2_18_2020	51600	47000	31592.8	15407.2	0	3607.13	2279.15	3200.89	599.398	225.053	480.255	1293.21	0	0	297.078	N/A
8070 B4-B	Streptomyces	C	CR_2_18_2020	52600	47600	33542.5	14057.5	0	3488.03	2041.37	3142.38	455.256	0	429.376	1249.51	0	0	169.722	N/A
8085 D1-A	Streptomyces	A	CR_2_18_2020	56200	52800	43304.8	9495.24	1288.26	1832.59	0	0	488.057	323.745	796.495	1622.52	0	55.1607	1328.43	N/A
8085 D1-A	Streptomyces	B	CR_2_18_2020	63200	61800	39013	22787	877.668	4676.58	2812.95	3097.33	924.984	431.232	412.441	1497.7	0	329.166	4390.95	N/A
8085 D1-A	Streptomyces	C	CR_2_18_2020	58400	55800	35618.1	20181.9	989.712	5020.73	2632.46	3018.34	592.885	0	401.313	1391.16	0	0	3208.71	N/A
SID8312	Streptomyces	A	CR_2_18_2020	45000	43200	26720.6	16479.4	0	4579.24	1975.35	3303.49	566.594	0	494.354	1374	0	0	312.756	N/A
SID8312	Streptomyces	B	CR_2_18_2020	49000	49600	32579.4	17020.6	0	5107.21	2762.48	3180.34	551.897	0	515.654	1352.02	0	0	685.564	N/A
SID8312	Streptomyces	C	CR_2_18_2020	51600	49200	35537.8	13662.2	0	4208.14	0	2906.98	628.165	0	590.336	1311.11	0	21.0305	323.568	N/A
SID8358	Streptomyces	A	CR_2_18_2020	49000	47800	30751.5	17048.5	1057.03	3360.84	801.166	2922.2	433.03	555.83	600.298	1440.41	0	142.894	1336.24	N/A
SID8358	Streptomyces	B	CR_2_18_2020	48200	45000	29609.7	15390.3	0	3662.68	2144.13	3333.18	556.027	0	513.327	1328.62	0	0	329.754	N/A
SID8358	Streptomyces	C	CR_2_18_2020	39800	39200	23010.4	16189.6	956.673	2687.6	2071.97	3277.09	606.984	395.342	635.523	1350.95	0	0	261.823	N/A
CR_2_18_2020	Streptomyces	A	CR_2_18_2020	66600	64000	41703.2	22296.8	910.484	4725.32	2420.77	3131.65	867.39	456.363	385.102	1503.86	0	411.897	4240.99	N/A
SID8742	Streptomyces	A	CR_2_20_2020	72200	68200	51755.2	16444.8	0	4883.35	2791.97	3325.33	519.429	0	541.451	1347.11	0	0	200.299	N/A
SID8742	Streptomyces	B	CR_2_20_2020	64700	60200	42217.2	17982.8	0	5293.67	3002.25	3227.54	565.279	0	515.566	1373.45	0	0	1178.46	N/A
SID8742	Streptomyces	C	CR_2_20_2020	74950	75450	53814.9	21635.1	946.584	4887.6	3025.52	3240.92	456.265	0	544.89	1425.42	0	125.858	4035.44	N/A
SID9445	Streptomyces	A	CR_2_20_2020	59450	57700	43331.1	14368.9	0	4787.96	0	2626.62	730.603	0	478.386	1212.07	0	0	286.459	N/A
SID9445	Streptomyces	B	CR_2_20_2020	61450	59450	44872.6	14577.4	0	4899.8	0	2532.62	732.679	0	517.718	1218.09	0	0	321.65	N/A
SID9445	Streptomyces	C	CR_2_20_2020	60200	58450	43558.1	14891.9	0	5210.14	0	2063.84	858.121	0	637.983	1166.19	0	0	300.296	N/A
SID9917	Streptomyces	A	CR_2_20_2020	66950	61950	48667.7	13282.3	0	3858.86	0	2846.52	613.49	0	856.201	1320.26	0	0	275.996	N/A
SID9917	Streptomyces	B	CR_2_20_2020	58700	53200	41064.6	12135.4	0	4572.91	0	1093.86	735.457	0	523.617	736.466	0	167.59	319.58	N/A
SID9917	Streptomyces	C	CR_2_20_2020	62950	56950	45741.7	11208.3	1357.41	2830.7	0	940.041	707.837	0	477.583	767.351	0	151.236	307.386	N/A
SID10536	Streptomyces	A	CR_2_20_2020	62200	57700	45693.3	12006.7	1678.91	1913.29	0	2207.12	829.957	0	847.216	1043.23	0	0	371.876	N/A
SID10536	Streptomyces	B	CR_2_20_2020	66450	62450	49457.6	12992.4	1607.33	2141.45	0	3510.87	599.981	0	301.729	1382.63	0	0	335.42	N/A
SID10536	Streptomyces	C	CR_2_20_2020	64950	59450	46844.8	12605.2	1585.72	2063.59	0	3376.34	593.024	0	313.757	1327.09	0	0	347.164	N/A
CR_2_20_2020	Streptomyces	A	CR_2_20_2020	82700	80200	57140.3	23059.7	941.884	4849.18	2878.81	3183.15	879.776	359.653	374.832	1515.02	0	434.239	4381.73	N/A
SID10815	Streptomyces	A	CR_2_27_2020	71650	70900	51343.3	19556.7	1027.01	4423	2808.9	1689.92	382.498	368.851	450.733	1404	0	236.086	3760.26	N/A
SID10815	Streptomyces	B	CR_2_27_2020	71900	69900	53429.6	16470.4	930.63	3788.7	2284.6	1379.88	395.767	254.497	494.005	1413.29	0	181.606	2713.96	N/A
SID10815	Streptomyces	C	CR_2_27_2020	77400	74400	54325.3	20074.7	1046.24	4591.61	2899.91	1748	405.339	373.151	448.253	1449.24	0	249.416	3781.25	N/A
SID11237	Streptomyces	A	CR_2_27_2020	75900	74900	53817.6	21082.4	1202.48	5317.45	2364.15	3007.59	386.6	0	325.454	1375.19	0	190.288	4164.46	N/A
SID11237	Streptomyces	B	CR_2_27_2020	75150	70900	49971.4	20928.6	868.602	4785.21	2140.3	2968.53	396.549	376.14	383.274	1418.15	0	327.879	4248.81	N/A
SID11237	Streptomyces	C	CR_2_27_2020	75400	70900	50087.8	20812.2	849.751	4842.12	2091.18	2967.02	390.985	342.946	354.987	1403.85	0	296.777	4263.88	N/A
SID11385	Streptomyces	A	CR_2_27_2020	75150	85650	66601.6	19048.4	0	5736.48	2200.63	2808.92	411.285	382.465	238.56	1365.33	0	387.742	2779.73	N/A
SID11385	Streptomyces	B	CR_2_27_2020	74150	73650	53974.6	19675.4	747.844	4927.71	2191.94	3084.67	374.24	415.203	178.965	1354.85	0	315.052	3262.13	N/A
SID11385	Streptomyces	C	CR_2_27_2020	74150	73400	53988.5	19411.5	0	5746.39	2194.17	3100.53	382.398	377.2	166.091	1361.17	0	297.406	3010.96	N/A
SID14032	Streptomyces	A	CR_2_27_2020	67900	61400	49273.5	12126.5	0	3317.81	2224.52	1454.18	438.952	0	717.256	1320.86	0	94.959	450.136	N/A
SID14032	Streptomyces	B	CR_2_27_2020	68650	63400	51034.6	12365.4	0	3431.49	2232.39	1506.02	542.238	0	716.785	1354.4	0	51.8488	324.284	N/A
SID14032	Streptomyces	C	CR_2_27_2020	63150	59400	47324.8	12075.2	0	3296.35	2176.69	1551.65	483.343	0	699.658	1328.26	0	55.0408	226.015	N/A
CR_2_27_2020	Streptomyces	A	CR_2_27_2020	81900	78900	56266.4	22633.6	918.552	4748.03	2868.31	3113.68	873.815	319.18	323.352	1518.54	0	423.096	4324.55	N/A
SID14171	Streptomyces	A	CR_3_3_2020	44840	41640	33103	8537.05	1485.26	2174.95	0	309.097	0	0	349.908	722.087	0	0	17.4415	N/A
SID14171	Streptomyces	B	CR_3_3_2020	46440	44240	35796.3	8443.7	1510.91	2131.55	0	0	0	0	320.346	778.701	0	0	274.012	N/A
SID14171	Streptomyces	C	CR_3_3_2020	37240	34640	25720.4	8919.61	1554.99	2106.3	0	366.471	0	0	359.018	737.238	0	0	282.891	N/A
SID14390	Streptomyces	A	CR_3_3_2020	60840	59240	37713.4	21526.6	0	5084.27	2801.95	3113.75	401.658	361.388	347.501	1495.85	0	417.999	4360.35	N/A
SID14390	Streptomyces	B	CR_3_3_2020	62640	61840	38402.5	23437.5	822.06	4961.61	2959.48	3256.33	776.235	402.878	326.998	1560.14	0	432.046	4525.72	N/A
SID14390	Streptomyces	C	CR_3_3_2020	58840	58040	37296.8	20743.2	0	4952.36	2477.42	3026.36	396.149	370.101	343.428	1402.02	0	397.357	4287.97	N/A
SID15241	Streptomyces	A	CR_3_3_2020	65040	62240	39718.7	22521.3	834.167	4739.02	2805.65	3132.48	803.98	406.487	308.702	1515.94	0	418.064	4290.78	N/A
SID15241	Streptomyces	B	CR_3_3_2020	54640	53440	36128.5	17311.5	930.445	4702.54	0	2948.21	453.804	0	385.576	1186.51	1058.91	369.071	2945.8	N/A
SID15241	Streptomyces	C	CR_3_3_2020	54440	53840	35672.8	18167.2	1078.07	4722.46	0	2947.57	458.133	370.82	331.317	1378.29	0	155.705	3892.77	N/A
CR_3_3_2020	Streptomyces	A	CR_3_3_2020	63040	63640	40380.3	23259.7	944.764	4865.37	2954.71	3188.66	890.532	397.347	282.003	1554.29	0	431.124	4374.2	N/A
SID15464	Streptomyces	A	CR_3_9_2020	-4350	-4350	-27883.2	23533.2	890.241	4825.28	2858.64	3179.37	1425.42	353.253	288.198	1503.15	0	399.516	4349.66	N/A
SID15464	Streptomyces	B	CR_3_9_2020	-4350	-4350	-28175.1	23825.1	943.044	5009.1	2966.76	3300.87	1591.36	0	274.484	1555.12	0	410.72	4541.28	N/A
SID15464	Streptomyces	C	CR_3_9_2020	-4350	-4350	-27937.8	23587.8	892.664	4866.94	2888.59	3209.18	1313.02	353.465	268.993	1515.75	0	395.736	4400.63	N/A
SID15483	Streptomyces	A	CR_3_9_2020	69650	69650	48712.5	20937.5	0	4810.38	2683.01	3129.88	422.918	367.703	319.336	1464.67	0	347.266	4300.14	N/A
SID15483	Streptomyces	B	CR_3_9_2020	71900	72650	50758.3	21891.7	0	5013.92	2815.1	3167.72	651.509	354.13	314.032	1572.26	0	394.506	4404.93	N/A
SID15483	Streptomyces	C	CR_3_9_2020	75900	75400	54593.3	20806.7	0	4757.05	2686.38	3105.31	439.335	339.18	314.16	1496.88	0	373.217	4261.72	N/A
SID15893	Streptomyces	A	CR_3_9_2020	80150	64650	46625.1	18024.9	1083.67	4683.7	2536.91	1806.3	563.578	323.59	59.7053	1360.75	0	0	2848.84	N/A
SID15893	Streptomyces	B	CR_3_9_2020	72650	73150	52867.4	20282.6	1061.66	4795.54	2684.64	2876.1	404.82	347.284	184.758	1396.42	0	162.317	3319.61	N/A
SID15893	Streptomyces	C	CR_3_9_2020	71400	67400	47901.7	19498.3	1089.59	4719.71	2603.63	2765.19	416.75	392.655	91.9338	1377.33	0	118.187	2980.29	N/A
CR_3_9_2020	Streptomyces	A	CR_3_9_2020	81400	80150	57412	22738	927.351	4796.42	2857.24	3173.12	869.26	350.442	250.537	1531.29	0	423.418	4262.14	N/A
Yeast_Blank_YZ_data2.0	Yeast	A	Yeast_Blank_YZ_data2.0	N/A	60171.5	49849	10322.5	142.202	3161.51	93.3522	656.836	312.057	577.859	1442.25	623.437	0	66.0172	2689.24	557.774
Yeast_Blank_YZ_data2.0	Yeast	B	Yeast_Blank_YZ_data2.0	N/A	60500	50546.8	9953.16	157.966	3152.28	92.5075	711.09	304.347	261.737	1459.16	599.057	0	63.6703	2608.35	542.996

## Sheet: Chemical_Oxygen_Demand_Summary
Sample	Organism	Blank	COD						Percent Consumed
			Soluble		Uncharacterized		Characterized		Soluble		Uncharacterized		Characterized
			Mean	StDev	Mean	StDev	Mean	StDev	Mean	StDev	Mean	StDev	Mean	StDev
Blastobotrys arbuscula	Yeast	Yeast_Blank_YZ_data2.0	46958.5	632.199	43592.9	978.842	3365.56	543.211	22.1713	1.0478	13.1578	1.94997	66.802	5.35825
Blastobotrys illinoisensis	Yeast	Yeast_Blank_YZ_data2.0	41848.5	1903.96	38790	1762.43	3058.51	144.179	30.6406	3.1556	22.7259	3.51097	69.8307	1.42219
Blastobotrys malaysiensis	Yeast	Yeast_Blank_YZ_data2.0	38928.5	855.222	36447.2	798.771	2481.29	58.798	35.4802	1.41744	27.393	1.59124	75.5245	0.579985
Blastobotrys mokoenaii	Yeast	Yeast_Blank_YZ_data2.0	41264.5	632.199	38670	657.383	2594.46	27.8311	31.6085	1.0478	22.9648	1.30958	74.4082	0.274526
Blastobotrys raffinosifermentans	Yeast	Yeast_Blank_YZ_data2.0	38563.5	1011.52	36271.2	1077.59	2292.29	97.1001	36.0852	1.67648	27.7436	2.14669	77.3888	0.957798
Blastobotrys terrestris	Yeast	Yeast_Blank_YZ_data2.0	41045.5	316.099	37945	199.491	3100.48	118.037	31.9715	0.5239	24.4092	0.39741	69.4167	1.16432
Debaryomyces fabryi	Yeast	Yeast_Blank_YZ_data2.0	39038	1044.56	37477.8	1046.82	1560.19	15.7292	35.2987	1.73125	25.3399	2.08539	84.6103	0.155154
Debaryomyces hansenii	Yeast	Yeast_Blank_YZ_data2.0	43600.5	1640.06	39927.5	1613.7	3672.97	953.166	27.7369	2.71823	20.4598	3.21468	63.7698	9.40206
Debaryomyces nepalensis	Yeast	Yeast_Blank_YZ_data2.0	40899.5	1620.45	39124.2	1653.97	1775.35	41.0855	32.2135	2.68572	22.0602	3.29491	82.4879	0.405268
Debaryomyces prosopidis	Yeast	Yeast_Blank_YZ_data2.0	39987	1160.56	37544.5	1119.16	2442.46	49.4914	33.7259	1.92351	25.2069	2.2295	75.9075	0.488184
Magnusiomyces tetrasperma	Yeast	Yeast_Blank_YZ_data2.0	49933.2	232.285	47592.6	134.483	2340.67	97.8011	17.241	0.384987	5.1901	0.267907	76.9116	0.964713
MMC	Community	MMC_Blank	21100.5	1092.48	19472.5	1086.82	1628	5.37401	65.6858	1.77662	57.4975	2.3722	89.6156	0.0342788
Schwanniomyces pseudopolymorphus	Yeast	Yeast_Blank_YZ_data2.0	40899.5	1642.5	38404.5	980.375	2495.02	883.518	32.2135	2.72227	23.4939	1.95302	75.389	8.71504
SID10536	Streptomyces	CR_2_20_2020	59866.7	2402.26	47331.9	1928.87	12534.8	496.593	25.3533	2.99533	17.1656	3.37567	45.6419	2.15351
SID10815	Streptomyces	CR_2_27_2020	71733.3	2362.91	53032.7	1530.07	18700.6	1948.68	9.08323	2.99481	5.74715	2.71933	17.3766	8.60969
SID11385	Streptomyces	CR_2_27_2020	73525	176.777	53981.6	9.83325	19543.4	186.61	6.81242	0.224052	4.06078	0.0174762	13.6529	0.824483
SID14032	Streptomyces	CR_2_27_2020	61400	2000	49211	1855.69	12189	154.869	22.18	2.53485	12.5394	3.29804	46.1463	0.684246
SID14171	Streptomyces	CR_3_3_2020	40173.3	4965.21	31539.9	5216.65	8633.45	252.179	36.8741	7.80203	21.893	12.9188	62.8823	1.08419
SID15893	Streptomyces	CR_3_9_2020	68400	4337.34	49131.4	3297.83	19268.6	1146.23	14.66	5.41153	14.4232	5.74414	15.258	5.04105
SID3915	Streptomyces	CR_1_29_2020	55433.3	144.338	36388.1	747.357	19045.3	890.996	17.6936	0.21431	19.3953	1.6555	14.2343	4.01238
4973 A6-B	Streptomyces	CR_2_3_2020	55040	5574.94	37592.6	3069.59	17447.4	3143.58	9.23483	9.19351	2.71349	7.94384	20.6896	14.2898
4979 A12-A	Streptomyces	CR_2_3_2020	49440	3616.63	32757	2004.86	16683	1760.68	18.4697	5.9641	15.2276	5.18841	24.1643	8.0035
SID5745	Streptomyces	CR_2_7_2020	42013.3	577.35	32374	631.328	9639.35	394.585	32.9717	0.921108	20.701	1.54642	55.8936	1.80549
SID7861	Streptomyces	CR_2_7_2020	54980	141.421	37963.1	513.28	17016.9	654.701	12.2846	0.225624	7.01073	1.25726	22.1364	2.99569
8023 E7-A	Streptomyces	CR_2_12_2020	58750	0	42757.6	889.774	15992.4	889.774	24.6795	0	21.2169	1.63946	32.5996	3.74996
8025 E10-B	Streptomyces	CR_2_12_2020	57750	750	44839	800.159	12911	73.6832	25.9615	0.961538	17.3816	1.47434	45.5865	0.310539
8025 E70-A	Streptomyces	CR_2_12_2020	63750	1802.78	46540.6	3724.6	17209.4	2003.76	18.2692	2.31125	14.2463	6.86279	27.4709	8.44486
8040 63-A	Streptomyces	CR_2_12_2020	58500	1089.72	44838.3	950.699	13661.7	1048.74	25	1.39708	17.383	1.75172	42.4225	4.41995
8060 A4-B	Streptomyces	CR_2_12_2020	65666.7	5002.08	49308.9	2376.75	16357.8	2656.57	15.812	6.41293	9.1457	4.3793	31.0598	11.1962
8066 A12-B	Streptomyces	CR_2_12_2020	58166.7	1626.6	44800.2	1751.82	13366.5	1230.81	25.4274	2.08539	17.4532	3.22782	43.6669	5.18725
8069 B3-B	Streptomyces	CR_2_18_2020	45066.7	1205.54	30558.5	1326.32	14508.1	149.099	29.5833	1.88366	26.7239	3.18037	34.9316	0.668704
8070 B4-B	Streptomyces	CR_2_18_2020	47466.7	416.333	32542.6	975.833	14924.1	752.15	25.8333	0.650521	21.9662	2.33995	33.0662	3.37336
SID809	Streptomyces	CR_1_29_2020	41933.3	1010.36	32168.3	1196.86	9765.06	325.579	37.7382	1.50017	28.7427	2.65121	56.0254	1.46617
SID8312	Streptomyces	CR_2_18_2020	47333.3	3585.15	31612.6	4487.38	15720.7	1803.16	26.0417	5.6018	24.1963	10.7603	29.4932	8.08711
SID8358	Streptomyces	CR_2_18_2020	44000	4386.34	27790.5	4178.92	16209.5	829.276	31.25	6.85366	33.3612	10.0206	27.3012	3.71927
SID8742	Streptomyces	CR_2_20_2020	67950	7628.07	49262.4	6187.66	18687.6	2665.94	15.2743	9.51131	13.7869	10.8289	18.96	11.5611
SID9445	Streptomyces	CR_2_20_2020	58533.3	877.971	43920.6	832.239	14612.7	263.293	27.0158	1.09473	23.1356	1.45648	36.6308	1.14179
SID9917	Streptomyces	CR_2_20_2020	57366.7	4389.86	45158	3835.01	12208.6	1038.91	28.4705	5.47364	20.97	6.71157	47.0563	4.50533
Sugiyamaella japonica	Yeast	Yeast_Blank_YZ_data2.0	41118.5	1909.2	37040.7	2030.54	4077.83	129.048	31.8505	3.16429	26.2107	4.04508	59.7761	1.27293
Sugiyamaella smithiae	Yeast	Yeast_Blank_YZ_data2.0	52652.5	4825.87	50045.6	4460.51	2606.89	365.635	12.7342	7.99837	0.303383	8.88584	74.2856	3.60663
Wickerhamiella dulcicola	Yeast	Yeast_Blank_YZ_data2.0	52214.5	3483.98	49096.1	3474.82	3118.4	14.5052	13.4601	5.77432	2.19492	6.92223	69.24	0.14308
Yeast_Blank_YZ_data2.0	Yeast	Yeast_Blank_YZ_data2.0	60335.8	232.285	50197.9	493.478	10137.8	261.193	0	0.384987	0	0.983064	0	2.57642
