# Supplementary material for: Utilization of lignocellulosic biofuel conversion residue by diverse microorganisms
Source: Biotechnol Biofuels Bioprod. 2022 Jun 24;15:70. doi: 10.1186/s13068-022-02168-0 (PMC9233362; doi:10.1186/s13068-022-02168-0)
Supplement: Supplementary file 3 — Additional file 3: Table S5. Synthetic Conversion Residue growth data [file 13068_2022_2168_MOESM3_ESM.xlsx]

## Sheet: Metabolomics_gL
Sample	Blank	Experiment	Barcode	Media	Replicate	Organism	Removed?	Rationale	Glucose	Xylose.Galactose	Cellobiose	Xylitol	Glycerol	Ethanol	Pyruvate	Succinate	Lactate	Formate	Acetate	Propanoic.acid
SID809	SCR_CW_Plus	JBEI CR and SCR spent media 09-2020	I000000000049	PlusLDI	A	Streptomyces			0	6.31825	0	1.53539	0	0.0160029	0	0.00404694	0.012695	0	1.3175	0.290948
SID809	SCR_CW_Plus	JBEI CR and SCR spent media 09-2020	I000000000552	PlusLDI	B	Streptomyces			0	5.34354	0	1.52492	0	0.0112452	0.0444994	0.00231929	0.0138327	0.0902537	0.08828	0.103888
SID809	SCR_CW_Plus	JBEI CR and SCR spent media 09-2020	I000000000067	PlusLDI	C	Streptomyces			0	5.97784	0	1.55114	0	0.0196198	0.0106192	0.00450631	0.00582367	0	0.884104	0
SID4995	SCR_CW_Plus	JBEI CR and SCR spent media 09-2020	I000000000095	PlusLDI	A	Streptomyces	Yes	No reliable LCR data to compare	0.0724389	2.89416	0	0	0	0.0556613	0	0.0110083	0.324568	0.00443913	0.00575658	0.227211
SID4995	SCR_CW_Plus	JBEI CR and SCR spent media 09-2020	I000000000351	PlusLDI	B	Streptomyces	Yes	No reliable LCR data to compare	0.0757106	2.6888	0	0	0	0.0695159	0	0.00928069	0.300553	0.00467727	0.00383492	0.218018
SID4995	SCR_CW_Plus	JBEI CR and SCR spent media 09-2020	I000000000366	PlusLDI	C	Streptomyces	Yes	No reliable LCR data to compare	0.0304013	3.41312	0	0	0	0.0512275	0	0.00500702	0.320165	0	0.0168632	0.196116
SID8025 E-10	SCR_CW_Plus	JBEI CR and SCR spent media 09-2020	I000000000158	PlusLDI	A	Streptomyces			0	9.62058	0.0738033	1.36927	0.15218	0.140794	0	0.186478	0.52197	0.54102	3.65672	0.20373
SID8025 E-10	SCR_CW_Plus	JBEI CR and SCR spent media 09-2020	I000000000416	PlusLDI	B	Streptomyces			0.0700627	3.64243	0.0125316	0.815387	0	0.0164691	0.112642	0.0238955	0	0	0	0.258802
SID8025 E-10	SCR_CW_Plus	JBEI CR and SCR spent media 09-2020	I000000000939	PlusLDI	C	Streptomyces			0.0604099	3.00734	0	0.872671	0	0.0195747	0.083856	0.0152903	0.119288	0	0	0.170867
SID8069	SCR_CW_Plus	JBEI CR and SCR spent media 09-2020	I000000000690	PlusLDI	A	Streptomyces			0	12.5866	0	1.37161	0	0.154392	0	0.0514329	0.00881163	0.488487	3.38889	0.0429968
SID8069	SCR_CW_Plus	JBEI CR and SCR spent media 09-2020	I000000000421	PlusLDI	B	Streptomyces			0	13.3876	0	1.44251	0	0.130862	0	0.0349393	0.00946921	0.50919	3.54998	0.0846942
SID8069	SCR_CW_Plus	JBEI CR and SCR spent media 09-2020	I000000000316	PlusLDI	C	Streptomyces			0	12.2525	0	0.780632	0	0.074357	0	0	0.00857832	0.481544	3.30277	0.00209128
SID8312	SCR_CW_Plus	JBEI CR and SCR spent media 09-2020	I000000000700	PlusLDI	A	Streptomyces			0	8.21653	0	1.7488	0.2453	0.120504	0	0	0.143555	0.0605699	3.35812	0.0959255
SID8312	SCR_CW_Plus	JBEI CR and SCR spent media 09-2020	I000000000811	PlusLDI	B	Streptomyces			0	7.83453	0	1.78503	0.143085	0.0743058	0	0	0.0152704	0.0686302	3.04302	0.0844956
SID8312	SCR_CW_Plus	JBEI CR and SCR spent media 09-2020	I000000000551	PlusLDI	C	Streptomyces			0	8.20592	0	1.75648	0.232245	0.0673907	0	0	0.0423844	0.0603583	3.31154	0.0902946
SID8358	SCR_CW_Plus	JBEI CR and SCR spent media 09-2020	I000000000247	PlusLDI	A	Streptomyces			0.566319	4.20495	0.0326794	1.32108	0	0.0110766	0	0.0025165	0.203802	0.00332946	0.66935	0.130323
SID8358	SCR_CW_Plus	JBEI CR and SCR spent media 09-2020	I000000000651	PlusLDI	B	Streptomyces			0.667667	3.4852	0.0150612	1.31318	0	0.00973367	0	0	0.193083	0.00561542	0.00318276	0.114079
SID8358	SCR_CW_Plus	JBEI CR and SCR spent media 09-2020	I000000001015	PlusLDI	C	Streptomyces			0.741783	2.92256	0.0287874	1.29444	0	0.00984654	0	0	0.180344	0.00334431	0.0128896	0.121216
SID9917	SCR_CW_Plus	JBEI CR and SCR spent media 09-2020	I000000000157	PlusLDI	A	Streptomyces			0	5.4034	0	1.8448	0	0.0170897	0	0.0212208	0.0112933	0.00935048	0.00999025	0.034882
SID9917	SCR_CW_Plus	JBEI CR and SCR spent media 09-2020	I000000000834	PlusLDI	B	Streptomyces			0	4.53723	0	1.65903	0	0.0197281	0	0.0209374	0.0109744	0.0130297	0.00245913	0.0738918
SID9917	SCR_CW_Plus	JBEI CR and SCR spent media 09-2020	I000000000726	PlusLDI	C	Streptomyces			0	5.11254	0	1.66598	0	0.0440752	0	0.0279519	0.011151	0.0668908	0.00772989	0.0408166
SID10536	SCR_CW_Plus	JBEI CR and SCR spent media 09-2020	I000000000050	PlusLDI	A	Streptomyces			0	8.0226	0.0857941	1.33669	0	0.122161	0	0.281531	0.261029	0.173601	3.46207	0.0718887
SID10536	SCR_CW_Plus	JBEI CR and SCR spent media 09-2020	I000000000708	PlusLDI	B	Streptomyces			0	6.79698	0.00825628	0.845387	0	0.0234708	0	0.123873	0.022565	0.00332991	3.02848	0
SID10536	SCR_CW_Plus	JBEI CR and SCR spent media 09-2020	I000000000757	PlusLDI	C	Streptomyces			0	6.73296	0.023985	1.31658	0	0.0689511	0	0.20027	0.242801	0	3.18066	0
SCR	SCR_CW_Plus	JBEI CR and SCR spent media 09-2020	I000000000937	PlusLDI	A	Streptomyces			0.3342	15.1487	0.211151	1.4408	0.442748	0.0825459	0	0.227702	0	0.690704	3.74629	0
SID809	SCR_CW_Minus	JBEI CR and SCR spent media 09-2020	I0034197	NoLDI	A	Streptomyces			0	7.86863	0	1.96854	0	0.0308347	0	0	0.0305948	0	2.84877	0.0240382
SID809	SCR_CW_Minus	JBEI CR and SCR spent media 09-2020	I000000000957	NoLDI	B	Streptomyces			0	9.52309	0	1.4145	0.00536354	0.0431966	0	0.0710642	0.082634	0	3.64766	0.0854039
SID809	SCR_CW_Minus	JBEI CR and SCR spent media 09-2020	I000000000568	NoLDI	C	Streptomyces			0	7.46126	0.0273943	1.32567	0.013337	0.0363184	0	0	0.0341655	0	3.57826	0.0847142
SID4995	SCR_CW_Minus	JBEI CR and SCR spent media 09-2020	I000000000185	NoLDI	A	Streptomyces			0.0820683	2.26461	0	0.00851561	0.00491689	0.0814476	0	0.017286	0.10811	0.00730446	0.00852258	0.195508
SID4995	SCR_CW_Minus	JBEI CR and SCR spent media 09-2020	I000000001001	NoLDI	B	Streptomyces			0	2.63652	0	0.00599912	0.00804992	0.102575	0	0.0146668	0.136956	0	0	0.19876
SID4995	SCR_CW_Minus	JBEI CR and SCR spent media 09-2020	I000000000753	NoLDI	C	Streptomyces			0	3.30188	0	0.00647381	0	0.128593	0	0.0121845	0.397837	0	0.438876	0.181031
SID8025 E-10	SCR_CW_Minus	JBEI CR and SCR spent media 09-2020	I000000000539	NoLDI	A	Streptomyces			0	4.94169	0.0188368	0.767899	0	0.0265566	0.0471535	0.0199879	0.200069	0.00386201	1.4946	0
SID8025 E-10	SCR_CW_Minus	JBEI CR and SCR spent media 09-2020	I000000000975	NoLDI	B	Streptomyces			0	2.51645	0.107287	0.624757	0	0.0108822	0	0.0331597	0.129899	0	0.962712	0.149212
SID8025 E-10	SCR_CW_Minus	JBEI CR and SCR spent media 09-2020	I000000000418	NoLDI	C	Streptomyces			0	3.57678	0.103583	0.934005	0	0.00863674	0	0.0808149	0.18588	0	1.00214	0.139291
SID8069	SCR_CW_Minus	JBEI CR and SCR spent media 09-2020	I000000000558	NoLDI	A	Streptomyces			0	9.61131	0	0.73261	0	0.0657078	0	0	0.0667565	0.00386201	3.06615	0
SID8069	SCR_CW_Minus	JBEI CR and SCR spent media 09-2020	I000000001061	NoLDI	B	Streptomyces			0	9.65873	0.0248544	0.746478	0	0.0364142	0	0	0.041544	0.0055479	2.87218	0
SID8069	SCR_CW_Minus	JBEI CR and SCR spent media 09-2020	I000000000101	NoLDI	C	Streptomyces			0	9.77196	0.0135619	0.80929	0	0.110894	0	0	0.0592952	0.00318495	2.98346	0
SID8312	SCR_CW_Minus	JBEI CR and SCR spent media 09-2020	I000000000986	NoLDI	A	Streptomyces			0	9.38854	0	1.37758	0.200924	0.0576635	0	0	0.0601906	0	3.8173	0.0693848
SID8312	SCR_CW_Minus	JBEI CR and SCR spent media 09-2020	I000000000661	NoLDI	B	Streptomyces			0	9.27634	0	1.37859	0.164454	0.0387762	0	0	0.0653107	0	3.7676	0
SID8312	SCR_CW_Minus	JBEI CR and SCR spent media 09-2020	I000000000248	NoLDI	C	Streptomyces			0	8.91023	0	1.3931	0.130146	0.0824119	0	0	0.05828	0	3.72835	0.086984
SID8358	SCR_CW_Minus	JBEI CR and SCR spent media 09-2020	I000000000210	NoLDI	A	Streptomyces			0.203719	5.18316	0.0391352	1.68163	0	0.015111	0	0	0.461392	0	1.11764	0.0561482
SID8358	SCR_CW_Minus	JBEI CR and SCR spent media 09-2020	I000000000754	NoLDI	B	Streptomyces			0.144179	4.27656	0.0479425	1.50512	0	0.0321357	0	0	0.501012	0	1.02264	0.0870603
SID8358	SCR_CW_Minus	JBEI CR and SCR spent media 09-2020	I000000000463	NoLDI	C	Streptomyces			0.223892	4.41148	0.104764	1.58833	0	0.010163	0	0	0.451199	0	0.81214	0.0685781
SID9917	SCR_CW_Minus	JBEI CR and SCR spent media 09-2020	I000000000668	NoLDI	A	Streptomyces			0	5.09587	0.0142397	1.86974	0	0.0247483	0	0	0.0258449	0.0637454	1.37767	0.0785344
SID9917	SCR_CW_Minus	JBEI CR and SCR spent media 09-2020	I000000000966	NoLDI	B	Streptomyces			0	4.8429	0.0115697	1.93784	0	0.0150667	0	0	0.0164342	0.061604	1.43765	0
SID9917	SCR_CW_Minus	JBEI CR and SCR spent media 09-2020	I000000000743	NoLDI	C	Streptomyces			0	4.39252	0	2.17565	0.00576784	0.0153657	0	0	0.0212778	0.0427833	0.830004	0.0432323
SID10536	SCR_CW_Minus	JBEI CR and SCR spent media 09-2020	I000000000816	NoLDI	A	Streptomyces			0	5.96823	0.200937	1.07139	0	0.0118768	0.0632095	0	0.0542192	0.0038377	2.51725	0.048272
SID10536	SCR_CW_Minus	JBEI CR and SCR spent media 09-2020	I000000000243	NoLDI	B	Streptomyces			0	4.28047	0.199886	1.13807	0	0.0432252	0.17173	0	0.0769977	0.00496357	2.45025	0.0460985
SID10536	SCR_CW_Minus	JBEI CR and SCR spent media 09-2020	I000000000977	NoLDI	C	Streptomyces			0	4.46056	0.291739	1.19844	0	0.0137864	0.236926	0	0.0775391	0.00373821	2.36342	0.0335997
SCR	SCR_CW_Minus	JBEI CR and SCR spent media 09-2020	I000000000234	NoLDI	A	Streptomyces			0.316395	14.3144	0.197894	1.37373	0.420214	0.110244	0	0.212985	0	0.636035	3.54343	0
SCR	SCR_NF_Plus	JBEI CR and SCR spent media 09-2020	I0050575	PlusLDI	A	Community			0.284982	13.2931	0.189744	1.3881	0.475425	0.14081	0	0.143185	0	0.570442	3.33203	0
SCR	SCR_NF_Minus	JBEI CR and SCR spent media 09-2020	I0050656	NoLDI	A	Community			0.281243	13.1845	0.17293	1.3955	0.484729	0.169034	0	0.141193	0	0.629186	3.39845	0
SCR	SCR_NF_Plus	JBEI CR and SCR spent media 09-2020	I0050688	PlusLDI	B	Community			0.28821	13.4943	0.199263	1.41397	0.491325	0.209026	0	0.145139	0	0.641345	3.49237	0.0952832
SCR	SCR_NF_Minus	JBEI CR and SCR spent media 09-2020	I0050654	NoLDI	B	Community			0.287214	13.4442	0.173686	1.42167	0.492641	0.0546796	0	0.146547	0	0.628884	3.43509	0
MMC	SCR_NF_Plus	JBEI CR and SCR spent media 09-2020	I0050585	PlusLDI	A	Community			0	0	0	0.00959281	0.00923885	0	0	0	0.001017	0	0	0
MMC	SCR_NF_Minus	JBEI CR and SCR spent media 09-2020	I0050497	NoLDI	A	Community			0	0	0	0.0112071	0.0088714	0.00808528	0	0	0.0256809	0.00324618	0.0114141	0
MMC	SCR_NF_Plus	JBEI CR and SCR spent media 09-2020	I0050582	PlusLDI	B	Community			0	0	0	0.0122173	0	0.00853585	0	0	0.0010143	0.00447739	0.00180937	0
MMC	SCR_NF_Minus	JBEI CR and SCR spent media 09-2020	I0050681	NoLDI	B	Community			0.00163221	0	0	0.0110914	0.000311277	0.00801342	0	0	0.00198446	0.00344155	0.000661773	0

## Sheet: Metabolomics_mM
Sample	Blank	Experiment	Barcode	Media	Replicate	Organism	Removed?	Rationale	Glucose	Xylose.Galactose	Cellobiose	Xylitol	Glycerol	Ethanol	Pyruvate	Succinate	Lactate	Formate	Acetate	Propanoic.acid
SID809	SCR_CW_Plus	JBEI CR and SCR spent media 09-2020	I000000000049	PlusLDI	A	Streptomyces			0	42.0852	0	10.0915	0	0.34736	0	0.03427	0.14093	0	21.9394	3.92749
SID809	SCR_CW_Plus	JBEI CR and SCR spent media 09-2020	I000000000552	PlusLDI	B	Streptomyces			0	35.5927	0	10.0228	0	0.24409	0.50533	0.01964	0.15356	2.00488	1.47006	1.40237
SID809	SCR_CW_Plus	JBEI CR and SCR spent media 09-2020	I000000000067	PlusLDI	C	Streptomyces			0	39.8177	0	10.1951	0	0.42587	0.12059	0.03816	0.06465	0	14.7223	0
SID4995	SCR_CW_Plus	JBEI CR and SCR spent media 09-2020	I000000000095	PlusLDI	A	Streptomyces	Yes	No reliable LCR data to compare	0.40209	19.2777	0	0	0	1.20819	0	0.09322	3.60311	0.09861	0.09586	3.0671
SID4995	SCR_CW_Plus	JBEI CR and SCR spent media 09-2020	I000000000351	PlusLDI	B	Streptomyces	Yes	No reliable LCR data to compare	0.42025	17.9098	0	0	0	1.50892	0	0.07859	3.33651	0.1039	0.06386	2.94301
SID4995	SCR_CW_Plus	JBEI CR and SCR spent media 09-2020	I000000000366	PlusLDI	C	Streptomyces	Yes	No reliable LCR data to compare	0.16875	22.7345	0	0	0	1.11195	0	0.0424	3.55423	0	0.28081	2.64736
SID8025 E-10	SCR_CW_Plus	JBEI CR and SCR spent media 09-2020	I000000000158	PlusLDI	A	Streptomyces			0	64.0817	0.21561	8.9997	1.65244	3.05608	0	1.57912	5.79452	12.0181	60.8925	2.75014
SID8025 E-10	SCR_CW_Plus	JBEI CR and SCR spent media 09-2020	I000000000416	PlusLDI	B	Streptomyces			0.3889	24.2618	0.03661	5.35924	0	0.35748	1.27915	0.20235	0	0	0	3.49355
SID8025 E-10	SCR_CW_Plus	JBEI CR and SCR spent media 09-2020	I000000000939	PlusLDI	C	Streptomyces			0.33532	20.0316	0	5.73575	0	0.42489	0.95226	0.12948	1.32425	0	0	2.30652
SID8069	SCR_CW_Plus	JBEI CR and SCR spent media 09-2020	I000000000690	PlusLDI	A	Streptomyces			0	83.8382	0	9.01507	0	3.35125	0	0.43554	0.09782	10.8512	56.4326	0.58041
SID8069	SCR_CW_Plus	JBEI CR and SCR spent media 09-2020	I000000000421	PlusLDI	B	Streptomyces			0	89.1734	0	9.48106	0	2.8405	0	0.29587	0.10512	11.3111	59.1151	1.14328
SID8069	SCR_CW_Plus	JBEI CR and SCR spent media 09-2020	I000000000316	PlusLDI	C	Streptomyces			0	81.6124	0	5.13081	0	1.614	0	0	0.09523	10.6969	54.9984	0.02823
SID8312	SCR_CW_Plus	JBEI CR and SCR spent media 09-2020	I000000000700	PlusLDI	A	Streptomyces			0	54.7294	0	11.4942	2.66359	2.61567	0	0	1.59364	1.34549	55.9202	1.29489
SID8312	SCR_CW_Plus	JBEI CR and SCR spent media 09-2020	I000000000811	PlusLDI	B	Streptomyces			0	52.185	0	11.7323	1.55369	1.61289	0	0	0.16952	1.52454	50.673	1.1406
SID8312	SCR_CW_Plus	JBEI CR and SCR spent media 09-2020	I000000000551	PlusLDI	C	Streptomyces			0	54.6588	0	11.5447	2.52183	1.46279	0	0	0.47052	1.34079	55.1445	1.21888
SID8358	SCR_CW_Plus	JBEI CR and SCR spent media 09-2020	I000000000247	PlusLDI	A	Streptomyces			3.14349	28.0087	0.09547	8.683	0	0.24043	0	0.02131	2.26246	0.07396	11.1462	1.75922
SID8358	SCR_CW_Plus	JBEI CR and SCR spent media 09-2020	I000000000651	PlusLDI	B	Streptomyces			3.70605	23.2146	0.044	8.63106	0	0.21128	0	0	2.14346	0.12474	0.053	1.53995
SID8358	SCR_CW_Plus	JBEI CR and SCR spent media 09-2020	I000000001015	PlusLDI	C	Streptomyces			4.11745	19.4668	0.0841	8.50789	0	0.21373	0	0	2.00204	0.07429	0.21464	1.63628
SID9917	SCR_CW_Plus	JBEI CR and SCR spent media 09-2020	I000000000157	PlusLDI	A	Streptomyces			0	35.9915	0	12.1252	0	0.37095	0	0.1797	0.12537	0.20771	0.16636	0.47087
SID9917	SCR_CW_Plus	JBEI CR and SCR spent media 09-2020	I000000000834	PlusLDI	B	Streptomyces			0	30.222	0	10.9042	0	0.42822	0	0.1773	0.12183	0.28944	0.04095	0.99746
SID9917	SCR_CW_Plus	JBEI CR and SCR spent media 09-2020	I000000000726	PlusLDI	C	Streptomyces			0	34.0541	0	10.9499	0	0.9567	0	0.2367	0.12379	1.4859	0.12872	0.55098
SID10536	SCR_CW_Plus	JBEI CR and SCR spent media 09-2020	I000000000050	PlusLDI	A	Streptomyces			0	53.4377	0.25064	8.78556	0	2.65164	0	2.38404	2.89775	3.85635	57.6512	0.97042
SID10536	SCR_CW_Plus	JBEI CR and SCR spent media 09-2020	I000000000708	PlusLDI	B	Streptomyces			0	45.2739	0.02412	5.55642	0	0.50946	0	1.04897	0.2505	0.07397	50.431	0
SID10536	SCR_CW_Plus	JBEI CR and SCR spent media 09-2020	I000000000757	PlusLDI	C	Streptomyces			0	44.8475	0.07007	8.65339	0	1.49666	0	1.69591	2.69539	0	52.9651	0
SCR_CW_Plus	SCR_CW_Plus	JBEI CR and SCR spent media 09-2020	I000000000937	PlusLDI	A	Streptomyces			1.85506	100.904	0.61686	9.46986	4.80758	1.79175	0	1.92821	0	15.3432	62.3841	0
SID809	SCR_CW_Minus	JBEI CR and SCR spent media 09-2020	I0034197	NoLDI	A	Streptomyces			0	52.4121	0	12.9385	0	0.6693	0	0	0.33964	0	47.4384	0.32449
SID809	SCR_CW_Minus	JBEI CR and SCR spent media 09-2020	I000000000957	NoLDI	B	Streptomyces			0	63.4323	0	9.29698	0.05824	0.93763	0	0.60178	0.91734	0	60.7417	1.15286
SID809	SCR_CW_Minus	JBEI CR and SCR spent media 09-2020	I000000000568	NoLDI	C	Streptomyces			0	49.6987	0.08003	8.71312	0.14482	0.78833	0	0	0.37928	0	59.586	1.14355
SID4995	SCR_CW_Minus	JBEI CR and SCR spent media 09-2020	I000000000185	NoLDI	A	Streptomyces			0.45554	15.0843	0	0.05597	0.05339	1.76791	0	0.14638	1.20016	0.16226	0.14192	2.63915
SID4995	SCR_CW_Minus	JBEI CR and SCR spent media 09-2020	I000000001001	NoLDI	B	Streptomyces			0	17.5616	0	0.03943	0.08741	2.2265	0	0.1242	1.52038	0	0	2.68304
SID4995	SCR_CW_Minus	JBEI CR and SCR spent media 09-2020	I000000000753	NoLDI	C	Streptomyces			0	21.9935	0	0.04255	0	2.79126	0	0.10318	4.41649	0	7.30826	2.44372
SID8025 E-10	SCR_CW_Minus	JBEI CR and SCR spent media 09-2020	I000000000539	NoLDI	A	Streptomyces			0	32.9161	0.05503	5.04712	0	0.57644	0.53547	0.16926	2.22101	0.08579	24.8885	0
SID8025 E-10	SCR_CW_Minus	JBEI CR and SCR spent media 09-2020	I000000000975	NoLDI	B	Streptomyces			0	16.7618	0.31343	4.1063	0	0.23621	0	0.2808	1.44204	0	16.0313	2.0142
SID8025 E-10	SCR_CW_Minus	JBEI CR and SCR spent media 09-2020	I000000000418	NoLDI	C	Streptomyces			0	23.8246	0.30261	6.13887	0	0.18747	0	0.68435	2.0635	0	16.6878	1.88028
SID8069	SCR_CW_Minus	JBEI CR and SCR spent media 09-2020	I000000000558	NoLDI	A	Streptomyces			0	64.0199	0	4.81518	0	1.42626	0	0	0.74108	0.08579	51.0582	0
SID8069	SCR_CW_Minus	JBEI CR and SCR spent media 09-2020	I000000001061	NoLDI	B	Streptomyces			0	64.3358	0.07261	4.90633	0	0.79041	0	0	0.46119	0.12324	47.8282	0
SID8069	SCR_CW_Minus	JBEI CR and SCR spent media 09-2020	I000000000101	NoLDI	C	Streptomyces			0	65.09	0.03962	5.31917	0	2.40708	0	0	0.65825	0.07075	49.6813	0
SID8312	SCR_CW_Minus	JBEI CR and SCR spent media 09-2020	I000000000986	NoLDI	A	Streptomyces			0	62.5361	0	9.0543	2.18173	1.25165	0	0	0.66819	0	63.5666	0.93662
SID8312	SCR_CW_Minus	JBEI CR and SCR spent media 09-2020	I000000000661	NoLDI	B	Streptomyces			0	61.7887	0	9.06098	1.78572	0.84168	0	0	0.72503	0	62.739	0
SID8312	SCR_CW_Minus	JBEI CR and SCR spent media 09-2020	I000000000248	NoLDI	C	Streptomyces			0	59.3501	0	9.15631	1.41319	1.78884	0	0	0.64698	0	62.0853	1.17419
SID8358	SCR_CW_Minus	JBEI CR and SCR spent media 09-2020	I000000000210	NoLDI	A	Streptomyces			1.13079	34.5245	0.11433	11.0527	0	0.328	0	0	5.12202	0	18.6113	0.75794
SID8358	SCR_CW_Minus	JBEI CR and SCR spent media 09-2020	I000000000754	NoLDI	B	Streptomyces			0.8003	28.4857	0.14006	9.89261	0	0.69754	0	0	5.56186	0	17.0293	1.17522
SID8358	SCR_CW_Minus	JBEI CR and SCR spent media 09-2020	I000000000463	NoLDI	C	Streptomyces			1.24277	29.3844	0.30606	10.4395	0	0.2206	0	0	5.00887	0	13.5239	0.92573
SID9917	SCR_CW_Minus	JBEI CR and SCR spent media 09-2020	I000000000668	NoLDI	A	Streptomyces			0	33.9431	0.0416	12.2891	0	0.53719	0	0	0.28691	1.41603	22.9413	1.06013
SID9917	SCR_CW_Minus	JBEI CR and SCR spent media 09-2020	I000000000966	NoLDI	B	Streptomyces			0	32.258	0.0338	12.7367	0	0.32704	0	0	0.18244	1.36846	23.9401	0
SID9917	SCR_CW_Minus	JBEI CR and SCR spent media 09-2020	I000000000743	NoLDI	C	Streptomyces			0	29.2581	0	14.2997	0.06263	0.33353	0	0	0.23621	0.95038	13.8214	0.58359
SID10536	SCR_CW_Minus	JBEI CR and SCR spent media 09-2020	I000000000816	NoLDI	A	Streptomyces			0	39.7537	0.58702	7.04185	0	0.2578	0.7178	0	0.6019	0.08525	41.9178	0.65162
SID10536	SCR_CW_Minus	JBEI CR and SCR spent media 09-2020	I000000000243	NoLDI	B	Streptomyces			0	28.5117	0.58395	7.48012	0	0.93825	1.95015	0	0.85477	0.11026	40.8021	0.62228
SID10536	SCR_CW_Minus	JBEI CR and SCR spent media 09-2020	I000000000977	NoLDI	C	Streptomyces			0	29.7113	0.85229	7.87689	0	0.29925	2.69051	0	0.86078	0.08304	39.3562	0.45356
SCR_CW_Minus	SCR_CW_Minus	JBEI CR and SCR spent media 09-2020	I000000000234	NoLDI	A	Streptomyces			1.75623	95.3469	0.57813	9.02902	4.56289	2.39297	0	1.80358	0	14.1288	59.006	0
SCR_NF_Plus	SCR_NF_Plus	JBEI CR and SCR spent media 09-2020	I0050575	PlusLDI	A	Community			1.58186	88.5441	0.55432	9.1235	5.1624	3.05643	0	1.21251	0	12.6717	55.4857	0
SCR_NF_Minus	SCR_NF_Minus	JBEI CR and SCR spent media 09-2020	I0050656	NoLDI	A	Community			1.56111	87.8204	0.5052	9.17209	5.26343	3.66907	0	1.19564	0	13.9766	56.5918	0
SCR_NF_Plus	SCR_NF_Plus	JBEI CR and SCR spent media 09-2020	I0050688	PlusLDI	B	Community			1.59978	89.8841	0.58213	9.29351	5.33505	4.53714	0	1.22905	0	14.2467	58.1558	1.28622
SCR_NF_Minus	SCR_NF_Minus	JBEI CR and SCR spent media 09-2020	I0050654	NoLDI	B	Community			1.59425	89.5505	0.50741	9.34414	5.34934	1.18688	0	1.24098	0	13.9699	57.202	0
MMC	SCR_NF_Plus	JBEI CR and SCR spent media 09-2020	I0050585	PlusLDI	A	Community			0	0	0	0.06305	0.10032	0	0	0	0.01129	0	0	0
MMC	SCR_NF_Minus	JBEI CR and SCR spent media 09-2020	I0050497	NoLDI	A	Community			0	0	0	0.07366	0.09633	0.1755	0	0	0.28509	0.07211	0.19007	0
MMC	SCR_NF_Plus	JBEI CR and SCR spent media 09-2020	I0050582	PlusLDI	B	Community			0	0	0	0.0803	0	0.18528	0	0	0.01126	0.09946	0.03013	0
MMC	SCR_NF_Minus	JBEI CR and SCR spent media 09-2020	I0050681	NoLDI	B	Community			0.00906	0	0	0.0729	0.00338	0.17394	0	0	0.02203	0.07645	0.01102	0

## Sheet: Metabolomics_Percent_consumed
Sample	Media	Organism	Blank	Glucose		Xylose.Galactose		Cellobiose		Xylitol		Glycerol		Ethanol		Pyruvate		Succinate		Lactate		Formate		Acetate		Propanoic.acid
				Mean	StDev	Mean	StDev	Mean	StDev	Mean	StDev	Mean	StDev	Mean	StDev	Mean	StDev	Mean	StDev	Mean	StDev	Mean	StDev	Mean	StDev	Mean	StDev
MMC	NoLDI	Community	SCR_NF_Minus	99.7129	0.406064	100	0	100	0	99.2085	0.00580465	99.0605	1.23861	92.8039	0.0454324	NA	NA	100	0	-Inf	NA	99.4684	0.0219622	99.8233	0.222521	NA	NA
MMC	PlusLDI	Community	SCR_NF_Plus	100	0	100	0	100	0	99.2216	0.13246	99.0443	1.35151	97.56	3.45062	NA	NA	100	0	-Inf	NA	99.6305	0.522533	99.9735	0.0374953	100	0
SID10536	NoLDI	Streptomyces	SCR_CW_Minus	100	0	65.7472	6.47476	-16.6554	26.6458	17.3079	4.6261	100	0	79.1709	15.9407	-Inf	NA	100	0	-Inf	NA	99.3428	0.107001	31.0374	2.17667	-Inf	NA
SID10536	PlusLDI	Streptomyces	SCR_CW_Plus	100	0	52.5755	4.79779	81.3664	19.4115	19.0577	19.2969	100	0	13.348	59.8401	NA	NA	11.3354	34.6249	-Inf	NA	91.4613	14.3739	13.9485	5.872	-Inf	NA
SID4995	NoLDI	Streptomyces	SCR_CW_Minus	91.3538	14.9756	80.898	3.67118	100	0	99.4907	0.0973336	98.9714	0.965643	5.47771	21.4207	NA	NA	93.0923	1.19776	-Inf	NA	99.6172	0.66305	95.7913	7.08243	-Inf	NA
SID4995	PlusLDI	Streptomyces	SCR_CW_Plus	82.1912	7.5607	80.2049	2.46428	100	0	100	0	100	0	28.765	11.5573	NA	NA	96.2969	1.35676	-Inf	NA	99.56	0.381403	99.7646	0.187735	-Inf	NA
SID8025 E-10	NoLDI	Streptomyces	SCR_CW_Minus	100	0	74.3035	8.49353	61.308	25.2822	43.5439	11.2661	100	0	86.0686	8.85543	-Inf	NA	79.0341	15.0251	-Inf	NA	99.7976	0.350568	67.4567	8.36372	-Inf	NA
SID8025 E-10	PlusLDI	Streptomyces	SCR_CW_Plus	86.9866	11.3621	64.1985	24.0857	86.3708	18.7037	29.2679	21.1408	88.5428	19.8444	28.5903	85.8907	-Inf	NA	66.965	42.3568	-Inf	NA	73.8904	45.2231	67.4637	56.3546	-Inf	NA
SID8069	NoLDI	Streptomyces	SCR_CW_Minus	100	0	32.3713	0.576638	93.5291	6.28845	44.4728	2.97442	100	0	35.5926	34.0349	NA	NA	100	0	-Inf	NA	99.3399	0.191316	16.072	2.74692	NA	NA
SID8069	PlusLDI	Streptomyces	SCR_CW_Plus	100	0	15.8855	3.85081	100	0	16.8346	25.222	100	0	-45.2165	49.8318	NA	NA	87.356	11.5335	-Inf	NA	28.6129	2.08233	8.87307	3.34962	-Inf	NA
SID809	NoLDI	Streptomyces	SCR_CW_Minus	100	0	42.1261	7.62841	95.3857	7.99221	-14.256	25.3588	98.5166	1.59703	66.6348	5.61851	NA	NA	88.878	19.2638	-Inf	NA	100	0	5.22652	12.4898	-Inf	NA
SID809	PlusLDI	Streptomyces	SCR_CW_Plus	100	0	61.1855	3.26554	100	0	-6.68729	0.916046	100	0	81.074	5.08836	-Inf	NA	98.4084	0.506441	-Inf	NA	95.6444	7.54418	79.6253	16.6419	-Inf	NA
SID8312	NoLDI	Streptomyces	SCR_CW_Minus	100	0	35.7871	1.74743	100	0	-0.681248	0.632017	60.6927	8.42295	45.9226	19.8499	NA	NA	100	0	-Inf	NA	100	0	-6.42474	1.25809	-Inf	NA
SID8312	PlusLDI	Streptomyces	SCR_CW_Plus	100	0	46.6246	1.43609	100	0	-22.3928	1.32487	53.2744	12.5646	-5.88066	34.9823	NA	NA	100	0	-Inf	NA	90.8519	0.682763	13.5796	4.53998	-Inf	NA
SID8358	NoLDI	Streptomyces	SCR_CW_Minus	39.76	13.0992	67.6988	3.4172	67.686	18.0005	-15.8665	6.42778	100	0	82.6417	10.4552	NA	NA	100	0	-Inf	NA	100	0	72.2263	4.41235	-Inf	NA
SID8358	PlusLDI	Streptomyces	SCR_CW_Plus	-97.0644	26.3566	76.6477	4.24326	87.9189	4.38323	9.1083	0.94972	100	0	87.6203	0.902413	NA	NA	99.6316	0.63807	-Inf	NA	99.4069	0.190463	93.9013	10.1925	-Inf	NA
SID9917	NoLDI	Streptomyces	SCR_CW_Minus	100	0	66.6274	2.48885	95.6527	3.82487	-45.1821	11.6916	99.5425	0.792468	83.3156	4.99382	NA	NA	100	0	-Inf	NA	91.1885	1.81344	65.7081	9.45005	-Inf	NA
SID9917	PlusLDI	Streptomyces	SCR_CW_Plus	100	0	66.8768	2.90983	100	0	-19.6049	7.30878	100	0	67.3342	18.0227	NA	NA	89.7366	1.74375	-Inf	NA	95.6918	4.66355	99.8205	0.103156	-Inf	NA

## Sheet: Chemical_Oxygen_Demand
Sample	Media	Replicate	Experiment	Removed?	Rationale	Glucose	Xylose.Galactose	Cellobiose	Xylitol	Glycerol	Ethanol	Pyruvate	Succinate	Lactate	Formate	Acetate	Propanoic.acid	Characterized	Soluble	Total	Insoluble	Uncharacterized
SCR	PlusLDI	A	Community			303.698	14166.2	212.846	1605.64	578.152	293.43	0	135.795	0	198.295	3550.87	0	21044.9	37323	57850	20527	16278.1
SCR	PlusLDI	B	Community			307.139	14380.6	223.524	1635.56	597.487	435.584	0	137.647	0	222.941	3721.74	144.05	21806.2	35778	59616	23838	13971.8
MMC	PlusLDI	A	Community			0	0	0	11.0961	11.2351	0	0	0	1.0838	0	0	0	23.415	1126	44607	43481	1102.58
MMC	PlusLDI	B	Community			0	0	0	14.1319	0	17.7877	0	0	1.08092	1.55641	1.9282	0	36.4851	1567	40634	39067	1530.51
SCR	NoLDI	A	Community			299.715	14050.4	193.985	1614.19	589.466	352.246	0	133.906	0	218.715	3621.65	0	21074.3	33792	58512	24720	12717.7
SCR	NoLDI	B	Community			306.077	14327.2	194.833	1644.47	599.087	113.945	0	138.983	0	218.61	3660.7	0	21203.9	36441	63589	27148	15237.1
MMC	NoLDI	A	Community			0	0	0	12.9634	10.7883	16.8487	0	0	27.3676	1.12842	12.1637	0	81.2601	1567	35116	33549	1485.74
MMC	NoLDI	B	Community			1.73941	0	0	12.8296	0.378536	16.699	0	0	2.1148	1.19634	0.705236	0	35.6629	2671	32688	30017	2635.34
SID809	NoLDI	A	Streptomyces			0	8385.42	0	2277.03	0	64.2556	0	0	32.6041	0	3035.87	36.3411	13831.5	28023.5	65722.4	37698.9	14192
SID809	NoLDI	B	Streptomyces			0	10148.5	0	1636.17	6.52246	90.0164	0	67.3963	88.0611	0	3887.23	129.114	16053	32817.6	66594	33776.4	16764.6
SID809	NoLDI	C	Streptomyces			0	7951.29	30.7296	1533.42	16.2188	75.683	0	0	36.4094	0	3813.27	128.071	13585.1	31074.3	67247.8	36173.5	17489.2
SID4995	NoLDI	A	Streptomyces	Yes	No reliable LCR data to compare	87.4583	2413.34	0	9.85012	5.97929	169.727	0	16.3938	115.211	2.53914	9.08232	295.57	3125.15	24972.8	62235.8	37263	21847.6
SID4995	NoLDI	B	Streptomyces	Yes	No reliable LCR data to compare	0	2809.68	0	6.93926	9.78929	213.753	0	13.9098	145.951	0	0	300.486	3500.51	18871.2	53519.3	34648.1	15370.7
SID4995	NoLDI	C	Streptomyces	Yes	No reliable LCR data to compare	0	3518.74	0	7.48834	0	267.973	0	11.5556	423.966	0	467.7	273.683	4971.1	20178.7	55262.6	35083.9	15207.6
SID8025 E-10	NoLDI	A	Streptomyces			0	5266.24	21.1302	888.239	0	55.3406	42.8339	18.9562	213.208	1.34249	1592.76	0	8100.06	26498.2	63325.3	36827.2	18398.1
SID8025 E-10	NoLDI	B	Streptomyces			0	2681.73	120.35	722.665	0	22.6771	0	31.4482	138.43	0	1025.94	225.579	4968.82	22793.6	59402.9	36609.3	17824.8
SID8025 E-10	NoLDI	C	Streptomyces			0	3811.7	116.195	1080.38	0	17.9979	0	76.6437	198.088	0	1067.95	210.581	6579.53	20832.4	58967.1	38134.7	14252.9
SID8069	NoLDI	A	Streptomyces			0	10242.6	0	847.42	0	136.927	0	0	71.1409	1.34249	3267.52	0	14566.9	31946	68991.1	37045.1	17379.1
SID8069	NoLDI	B	Streptomyces			0	10293.1	27.8805	863.461	0	75.8827	0	0	44.2725	1.92853	3060.81	0	14367.3	30420.6	67247.8	36827.2	16053.2
SID8069	NoLDI	C	Streptomyces			0	10413.8	15.2131	936.117	0	231.09	0	0	63.1895	1.10714	3179.41	0	14839.9	29331	62671.6	33340.6	14491.1
SID8312	NoLDI	A	Streptomyces			0	10005.2	0	1593.46	244.338	120.164	0	0	64.1437	0	4068.01	104.896	16200.2	35650.5	74003.1	38352.6	19450.3
SID8312	NoLDI	B	Streptomyces			0	9885.58	0	1594.63	199.988	80.8048	0	0	69.6001	0	4015.04	0	15845.7	34778.8	73131.4	38352.6	18933.2
SID8312	NoLDI	C	Streptomyces			0	9495.43	0	1611.41	158.267	171.736	0	0	62.1076	0	3973.22	131.503	15603.7	34778.8	72695.6	37916.8	19175.1
SID8358	NoLDI	A	Streptomyces			217.098	5523.57	43.9	1945.16	0	31.4894	0	0	491.694	0	1191.05	84.8851	9528.84	20832.4	63325.3	42492.9	11303.6
SID8358	NoLDI	B	Streptomyces			153.648	4557.43	53.7797	1740.99	0	66.9667	0	0	533.917	0	1089.8	131.618	8328.16	19089.1	53083.5	33994.3	10761
SID8358	NoLDI	C	Streptomyces			238.597	4701.21	117.52	1837.24	0	21.1785	0	0	480.832	0	865.479	103.677	8365.73	20832.4	59185	38352.6	12466.7
SID9917	NoLDI	A	Streptomyces			0	5430.56	15.9734	2162.75	0	51.5725	0	0	27.5423	22.1589	1468.15	118.729	9297.43	22139.9	56788	34648.1	12842.5
SID9917	NoLDI	B	Streptomyces			0	5160.97	12.9784	2241.52	0	31.3972	0	0	17.5135	21.4145	1532.07	0	9017.86	21268.2	51776	30507.7	12250.4
SID9917	NoLDI	C	Streptomyces			0	4681.01	0	2516.6	7.01411	32.0203	0	0	22.6753	14.8721	884.516	65.3589	8224.06	24972.8	66376.1	41403.4	16748.7
SID10536	NoLDI	A	Streptomyces			0	6360.2	225.402	1239.29	0	24.7499	57.4191	0	57.7801	1.33404	2682.57	72.9779	10721.7	24972.8	62235.8	37263	14251
SID10536	NoLDI	B	Streptomyces			0	4561.6	224.223	1316.42	0	90.0759	155.999	0	82.0547	1.72542	2611.18	69.6919	9112.96	23229.5	62017.9	38788.4	14116.5
SID10536	NoLDI	C	Streptomyces			0	4753.52	327.259	1386.25	0	28.7292	215.222	0	82.6316	1.29946	2518.64	50.7962	9364.34	22139.9	63761.2	41621.3	12775.6
SCR	NoLDI	A	Streptomyces			337.175	15254.6	221.988	1589.01	511.011	229.735	0	201.992	0	221.096	3776.15	0	22342.7	37829.6	69644.8	31815.2	15486.9
SID809	PlusLDI	A	Streptomyces			0	6733.21	0	1776	0	33.348	0	3.83806	13.5287	0	1404.03	439.857	10403.8	23313.2	52076.1	28763	12909.3
SID809	PlusLDI	B	Streptomyces			0	5694.48	0	1763.9	0	23.4337	40.423	2.19958	14.7412	31.3736	94.078	157.058	7821.69	22448.1	57266.4	34818.3	14626.4
SID809	PlusLDI	C	Streptomyces			0	6370.44	0	1794.23	0	40.8853	9.64638	4.27372	6.20615	0	942.169	0	9167.85	23313.2	53157.4	29844.3	14145.3
SID4995	PlusLDI	A	Streptomyces			77.1965	3084.24	0	0	0	115.991	0	10.4402	345.885	1.54311	6.13466	343.498	3984.93	19420.4	59861.6	40441.2	15435.5
SID4995	PlusLDI	B	Streptomyces			80.683	2865.39	0	0	0	144.863	0	8.80168	320.292	1.62589	4.08679	329.601	3755.35	18987.9	60077.8	41090	15232.5
SID4995	PlusLDI	C	Streptomyces			32.398	3637.29	0	0	0	106.752	0	4.74858	341.193	0	17.9707	296.49	4436.84	22015.6	55752.6	33737	17578.7
SID8025 E-10	PlusLDI	A	Streptomyces			0	10252.4	82.7891	1583.85	185.061	293.396	0	176.853	556.252	188.067	3896.88	308.001	17523.6	38235.3	68079.6	29844.3	20711.7
SID8025 E-10	PlusLDI	B	Streptomyces			74.6642	3881.66	14.0574	943.169	0	34.3196	102.323	22.6622	0	0	0	391.258	5464.11	22015.6	65484.4	43468.9	16551.5
SID8025 E-10	PlusLDI	C	Streptomyces			64.3775	3204.85	0	1009.43	0	40.7912	76.1743	14.5011	127.123	0	0	258.318	4795.57	22448.1	55968.9	33520.8	17652.5
SID8069	PlusLDI	A	Streptomyces			0	13413.3	0	1586.56	0	321.734	0	48.7782	9.39035	169.806	3611.46	65.0027	19226	36288.9	71323.5	35034.6	17062.9
SID8069	PlusLDI	B	Streptomyces			0	14266.9	0	1668.56	0	272.7	0	33.1359	10.0911	177.002	3783.13	128.041	20339.5	37154	74567.5	37413.5	16814.4
SID8069	PlusLDI	C	Streptomyces			0	13057.2	0	902.967	0	154.951	0	0	9.14172	167.392	3519.68	3.16161	17814.5	37154	66565.7	29411.8	19339.5
SID8312	PlusLDI	A	Streptomyces			0	8756.16	0	2022.86	298.303	251.115	0	0	152.983	21.055	3578.67	145.021	15226.2	34991.3	71756.1	36764.7	19765.2
SID8312	PlusLDI	B	Streptomyces			0	8349.08	0	2064.77	174.002	154.844	0	0	16.2733	23.8569	3242.87	127.741	14153.4	33693.8	69809.7	36115.9	19540.3
SID8312	PlusLDI	C	Streptomyces			0	8744.86	0	2031.75	282.427	140.434	0	0	45.1681	20.9815	3529.03	136.508	14931.2	31531.1	75648.8	44117.6	16600
SID8358	PlusLDI	A	Streptomyces			603.513	4481.12	36.6582	1528.11	0	23.0823	0	2.38661	217.188	1.15737	713.311	197.023	7803.55	23529.4	63538.1	40008.6	15725.9
SID8358	PlusLDI	B	Streptomyces			711.518	3714.1	16.8949	1518.97	0	20.2838	0	0	205.764	1.95201	3.39179	172.466	6365.34	21150.5	62889.3	41738.8	14785.2
SID8358	PlusLDI	C	Streptomyces			790.501	3114.5	32.2924	1497.3	0	20.519	0	0	192.188	1.16253	13.7361	183.254	5845.45	19636.7	57699	38062.3	13791.2
SID9917	PlusLDI	A	Streptomyces			0	5758.28	0	2133.9	0	35.6127	0	20.1255	12.035	3.25037	10.6464	52.7349	8026.59	22664.4	59645.3	36981	14637.8
SID9917	PlusLDI	B	Streptomyces			0	4835.22	0	1919.03	0	41.1109	0	19.8567	11.6952	4.52933	2.62064	111.71	6945.77	22231.8	57050.2	34818.3	15286.1
SID9917	PlusLDI	C	Streptomyces			0	5448.31	0	1927.06	0	91.8472	0	26.5092	11.8834	23.2523	8.23757	61.7067	7598.8	22448.1	55752.6	33304.5	14849.3
SID10536	PlusLDI	A	Streptomyces			0	8549.51	96.2397	1546.16	0	254.568	0	267	278.173	60.3465	3689.45	108.682	14850.1	34991.3	64619.4	29628	20141.2
SID10536	PlusLDI	B	Streptomyces			0	7243.38	9.2615	977.87	0	48.9103	0	117.479	24.047	1.15753	3227.38	0	11649.5	29152.2	67863.3	38711.1	17502.8
SID10536	PlusLDI	C	Streptomyces			0	7175.16	26.9052	1522.9	0	143.686	0	189.933	258.747	0	3389.56	0	12706.9	30233.6	66133.2	35899.7	17526.7
SCR	PlusLDI	A	Streptomyces			356.149	16143.6	236.859	1666.59	538.414	172.015	0	215.95	0	240.099	3992.33	0	23562	42344.3	74567.5	32223.2	18782.3
