# Supplementary material for: Utilization of lignocellulosic biofuel conversion residue by diverse microorganisms
Source: Biotechnol Biofuels Bioprod. 2022 Jun 24;15:70. doi: 10.1186/s13068-022-02168-0 (PMC9233362; doi:10.1186/s13068-022-02168-0)
Supplement: Supplementary file 4 — Additional file 4: Table S6. OTU data for the mixed microbial consortium [file 13068_2022_2168_MOESM4_ESM.xlsx]

## Sheet: Consortia OTU
Table S6. OTU table for mixed microbial consortia derived from aerobic return activated sludge wastewater from all growth conditions and inoculum normalized to 105200 reads ranked by sum of read abundance.
OTU ID*	Normalized reads per sample				Full taxonomy
	Inoculum	LCR	SynCR+LDI	SynCR no LDI
Enterobacter (AB004691.1.1449)	15857	3460	19678	23544	Bacteria;Proteobacteria;Gammaproteobacteria;Enterobacterales;Enterobacteriaceae;Enterobacter;
Corynebacterium (AJ222817.1.1437)	6965	19104	19385	13411	Bacteria;Actinobacteriota;Actinobacteria;Corynebacteriales;Corynebacteriaceae;Corynebacterium;
Corynebacterium (JN571069.1.1519)	984	4082	7051	5702	Bacteria;Actinobacteriota;Actinobacteria;Corynebacteriales;Corynebacteriaceae;Corynebacterium;
Myroides (KC906253.1.1388)	7091	1185	1943	2692	Bacteria;Bacteroidota;Bacteroidia;Flavobacteriales;Flavobacteriaceae;Myroides;
Enterococcus (U30931.1.1521)	2453	6512	1077	937	Bacteria;Firmicutes;Bacilli;Lactobacillales;Enterococcaceae;Enterococcus;
Kluyvera (AB004747.1.1438)	3033	677	3050	3956	Bacteria;Proteobacteria;Gammaproteobacteria;Enterobacterales;Enterobacteriaceae;Kluyvera;
Enterococcus (MF369838.1.1464)	1724	7547	465	857	Bacteria;Firmicutes;Bacilli;Lactobacillales;Enterococcaceae;Enterococcus;
Providencia (JN381552.1.1403)	2997	374	3575	2997	Bacteria;Proteobacteria;Gammaproteobacteria;Enterobacterales;Morganellaceae;Providencia;
Dysgonomonas (Y18530.1.1464)	4070	3090	687	500	Bacteria;Bacteroidota;Bacteroidia;Bacteroidales;Dysgonomonadaceae;Dysgonomonas;
Pseudochrobactrum (EU327307.1.1396)	1348	1635	2979	1664	Bacteria;Proteobacteria;Alphaproteobacteria;Rhizobiales;Rhizobiaceae;Pseudochrobactrum;
Paucilactobacillus (AJ315640.1.1495)	17	5933	62	305	Bacteria;Firmicutes;Bacilli;Lactobacillales;Lactobacillaceae;Paucilactobacillus;
Corynebacterium (X84240.1.1419)	332	1409	2368	1875	Bacteria;Actinobacteriota;Actinobacteria;Corynebacteriales;Corynebacteriaceae;Corynebacterium;
Corynebacterium (X84257.1.1412)	302	1275	2227	1780	Bacteria;Actinobacteriota;Actinobacteria;Corynebacteriales;Corynebacteriaceae;Corynebacterium;
Actinomyces (New.CleanUp.ReferenceOTU3684)	2330	1569	723	605	Bacteria;Actinobacteria;Actinobacteria;Actinomycetales;Actinomycetaceae;Actinomyces;
Myroides (HQ671078.1.1416)	1733	2035	623	730	Bacteria;Bacteroidota;Bacteroidia;Flavobacteriales;Flavobacteriaceae;Myroides;
Actinomyces (New.CleanUp.ReferenceOTU3685)	86	137	2826	1813	Bacteria;Actinobacteria;Actinobacteria;Actinomycetales;Actinomycetaceae;Actinomyces;
Enterococcus (AF539705.1.1503)	1516	2014	402	695	Bacteria;Firmicutes;Bacilli;Lactobacillales;Enterococcaceae;Enterococcus;
Morganella (KJ781382.1.1341)	150	183	1120	2551	Bacteria;Proteobacteria;Gammaproteobacteria;Enterobacterales;Morganellaceae;Morganella;
Dysgonomonas (AB548675.1.1488)	1830	1524	346	250	Bacteria;Bacteroidota;Bacteroidia;Bacteroidales;Dysgonomonadaceae;Dysgonomonas;
Corynebacterium (New.CleanUp.ReferenceOTU1634)	196	842	1504	1354	Bacteria;Actinobacteria;Actinobacteria;Actinomycetales;Corynebacteriaceae;Corynebacterium;
Dysgonomonas (New.CleanUp.ReferenceOTU1286)	1284	1759	436	346	Bacteria;Bacteroidetes;Bacteroidia;Bacteroidales;Porphyromonadaceae;Dysgonomonas;
Myroides (HM159987.1.1489)	2037	306	579	786	Bacteria;Bacteroidota;Bacteroidia;Flavobacteriales;Flavobacteriaceae;Myroides;
TM7-3 (New.CleanUp.ReferenceOTU4425)	1586	959	404	169	Bacteria;TM7;TM7-3;;;;
TM7-3 (New.CleanUp.ReferenceOTU753)	0	1766	637	657	Bacteria;TM7;TM7-3;;;;
Saccharimonadales (FJ825446.1.1399)	2120	525	167	188	Bacteria;Patescibacteria;Saccharimonadia;Saccharimonadales;
Morganella (KJ794191.1.1456)	117	115	851	1908	Bacteria;Proteobacteria;Gammaproteobacteria;Enterobacterales;Morganellaceae;Morganella;
Dysgonomonas (New.CleanUp.ReferenceOTU2848)	1847	637	338	167	Bacteria;Bacteroidetes;Bacteroidia;Bacteroidales;Porphyromonadaceae;Dysgonomonas;
Ochrobactrum (New.CleanUp.ReferenceOTU308)	510	613	1180	678	Bacteria;Proteobacteria;Alphaproteobacteria;Rhizobiales;Brucellaceae;Ochrobactrum;
Neoscardovia (JF519691.1.1342)	437	1283	608	635	Bacteria;Actinobacteriota;Actinobacteria;Bifidobacteriales;Bifidobacteriaceae;Neoscardovia;
Moellerella (JN175344.1.1532)	1039	79	1095	743	Bacteria;Proteobacteria;Gammaproteobacteria;Enterobacterales;Morganellaceae;Moellerella;
Dysgonomonas (EU560781.1.1488)	894	1610	247	195	Bacteria;Bacteroidota;Bacteroidia;Bacteroidales;Dysgonomonadaceae;Dysgonomonas;
Proteiniphilum (FJ675576.1.1396)	1991	597	162	193	Bacteria;Bacteroidota;Bacteroidia;Bacteroidales;Dysgonomonadaceae;Proteiniphilum;
Enterococcus (JN257085.1.1436)	323	328	1159	1109	Bacteria;Firmicutes;Bacilli;Lactobacillales;Enterococcaceae;Enterococcus;
Aerosphaera (AJ279038.1.1506)	1624	670	222	188	Bacteria;Firmicutes;Bacilli;Lactobacillales;Aerococcaceae;Aerosphaera;
Dysgonomonas (KR822477.1.1462)	1337	769	274	293	Bacteria;Bacteroidota;Bacteroidia;Bacteroidales;Dysgonomonadaceae;Dysgonomonas;
Providencia (JN225414.1.1485)	778	84	892	725	Bacteria;Proteobacteria;Gammaproteobacteria;Enterobacterales;Morganellaceae;Providencia;
TM7-3 (New.CleanUp.ReferenceOTU592)	1601	273	416	179	Bacteria;TM7;TM7-3;;;;
Vagococcus (KU315416.1.1485)	694	1694	30	32	Bacteria;Firmicutes;Bacilli;Lactobacillales;Vagococcaceae;Vagococcus;
Corynebacterium (KP114214.1.1424)	279	717	842	514	Bacteria;Actinobacteriota;Actinobacteria;Corynebacteriales;Corynebacteriaceae;Corynebacterium;
Alcaligenes (JN157648.1.1486)	384	51	417	1397	Bacteria;Proteobacteria;Gammaproteobacteria;Burkholderiales;Alcaligenaceae;Alcaligenes;
Ochrobactrum (EU301604.1.1207)	416	477	810	544	Bacteria;Proteobacteria;Alphaproteobacteria;Rhizobiales;Rhizobiaceae;Ochrobactrum;
CW040 (New.CleanUp.ReferenceOTU4319)	979	659	121	426	Bacteria;TM7;TM7-3;CW040;;;
Enterococcus (JQ650245.1.1439)	409	1515	51	92	Bacteria;Firmicutes;Bacilli;Lactobacillales;Enterococcaceae;Enterococcus;
Enterococcus (AJ301839.1.1556)	396	1034	312	249	Bacteria;Firmicutes;Bacilli;Lactobacillales;Enterococcaceae;Enterococcus;
Kerstersia (AY131212.1.1461)	298	891	234	516	Bacteria;Proteobacteria;Gammaproteobacteria;Burkholderiales;Alcaligenaceae;Kerstersia;
Lysinibacillus (JN128240.1.1442)	786	52	544	552	Bacteria;Firmicutes;Bacilli;Bacillales;Planococcaceae;Lysinibacillus;
Enterococcus (JN989551.1.1458)	347	1154	126	184	Bacteria;Firmicutes;Bacilli;Lactobacillales;Enterococcaceae;Enterococcus;
Corynebacterium (New.CleanUp.ReferenceOTU4005)	189	563	584	370	Bacteria;Actinobacteria;Actinobacteria;Actinomycetales;Corynebacteriaceae;Corynebacterium;variabile
Alcaligenes (JN571053.1.1409)	417	74	303	840	Bacteria;Proteobacteria;Gammaproteobacteria;Burkholderiales;Alcaligenaceae;Alcaligenes;
Lelliottia (AB004749.1.1449)	402	97	477	616	Bacteria;Proteobacteria;Gammaproteobacteria;Enterobacterales;Enterobacteriaceae;Lelliottia;
Dysgonomonas (New.CleanUp.ReferenceOTU2998)	610	501	211	167	Bacteria;Bacteroidetes;Bacteroidia;Bacteroidales;Porphyromonadaceae;Dysgonomonas;
Saccharimonadaceae TM7a (HQ132439.1.1437)	759	148	479	87	Bacteria;Patescibacteria;Saccharimonadia;Saccharimonadales;Saccharimonadaceae;TM7a;
Jeotgalibaca (JQ770192.1.1322)	844	441	84	46	Bacteria;Firmicutes;Bacilli;Lactobacillales;Carnobacteriaceae;Jeotgalibaca;
Ruminococcaceae (New.CleanUp.ReferenceOTU3808)	808	1	373	199	Bacteria;Firmicutes;Clostridia;Clostridiales;Ruminococcaceae;;
Citrobacter (JN797483.1.1220)	358	65	428	507	Bacteria;Proteobacteria;Gammaproteobacteria;Enterobacterales;Enterobacteriaceae;Citrobacter;
Corynebacterium (Y09569.1.1401)	70	368	458	376	Bacteria;Actinobacteriota;Actinobacteria;Corynebacteriales;Corynebacteriaceae;Corynebacterium;
Pseudomonas (Y11150.1.1529)	267	22	273	601	Bacteria;Proteobacteria;Gammaproteobacteria;Pseudomonadales;Pseudomonadaceae;Pseudomonas;
Actinomycetaceae (MH311779.1.1439)	452	171	248	291	Bacteria;Actinobacteriota;Actinobacteria;Actinomycetales;Actinomycetaceae;uncultured;
Myroides (KF114455.1.1513)	302	211	270	352	Bacteria;Bacteroidota;Bacteroidia;Flavobacteriales;Flavobacteriaceae;Myroides;
Erysipelothrix (AJ550617.1.1504)	815	186	13	21	Bacteria;Firmicutes;Bacilli;Erysipelotrichales;Erysipelotrichaceae;Erysipelothrix;
Kurthia (KC904244.1.1439)	0	0	2	1029	Bacteria;Firmicutes;Bacilli;Bacillales;Planococcaceae;Kurthia;
Dysgonomonas (U41355.1.1471)	249	429	175	139	Bacteria;Bacteroidota;Bacteroidia;Bacteroidales;Dysgonomonadaceae;Dysgonomonas;
Citrobacter (AB004755.1.1451)	128	408	249	135	Bacteria;Proteobacteria;Gammaproteobacteria;Enterobacterales;Enterobacteriaceae;Citrobacter;
Flaviflexus (JN815236.1.1497)	621	38	163	76	Bacteria;Actinobacteriota;Actinobacteria;Actinomycetales;Actinomycetaceae;Flaviflexus;
Corynebacterium (X80629.1.1463)	54	262	297	259	Bacteria;Actinobacteriota;Actinobacteria;Corynebacteriales;Corynebacteriaceae;Corynebacterium;
Enterococcus (JQ219688.1.1483)	127	546	50	95	Bacteria;Firmicutes;Bacilli;Lactobacillales;Enterococcaceae;Enterococcus;
Enterococcus (JQ283454.1.1406)	246	329	88	117	Bacteria;Firmicutes;Bacilli;Lactobacillales;Enterococcaceae;Enterococcus;
Enterococcus (JQ726801.1.1482)	63	516	36	146	Bacteria;Firmicutes;Bacilli;Lactobacillales;Enterococcaceae;Enterococcus;
Citrobacter (New.CleanUp.ReferenceOTU3653)	175	43	228	296	Bacteria;Proteobacteria;Gammaproteobacteria;Enterobacteriales;Enterobacteriaceae;Citrobacter;
Alcaligenes (KJ748587.1.1491)	124	16	129	458	Bacteria;Proteobacteria;Gammaproteobacteria;Burkholderiales;Alcaligenaceae;Alcaligenes;
Dysgonomonas (New.CleanUp.ReferenceOTU1546)	653	0	22	20	Bacteria;Bacteroidetes;Bacteroidia;Bacteroidales;Porphyromonadaceae;Dysgonomonas;
Corynebacterium (AJ295841.1.1482)	17	169	336	164	Bacteria;Actinobacteriota;Actinobacteria;Corynebacteriales;Corynebacteriaceae;Corynebacterium;
Enterococcus (KU315400.1.1381)	226	383	10	58	Bacteria;Firmicutes;Bacilli;Lactobacillales;Enterococcaceae;Enterococcus;
Lactobacillales (JQ993481.1.1473)	109	43	267	254	Bacteria;Firmicutes;Bacilli;Lactobacillales;uncultured;
Enterococcus (New.CleanUp.ReferenceOTU3172)	168	318	92	91	Bacteria;Firmicutes;Bacilli;Lactobacillales;Enterococcaceae;Enterococcus;casseliflavus
Proteiniphilum (FJ675103.1.1408)	420	153	50	35	Bacteria;Bacteroidota;Bacteroidia;Bacteroidales;Dysgonomonadaceae;Proteiniphilum;
Corynebacterium (X82053.1.1322)	46	229	199	164	Bacteria;Actinobacteriota;Actinobacteria;Corynebacteriales;Corynebacteriaceae;Corynebacterium;
Dysgonomonas (New.CleanUp.ReferenceOTU343)	235	274	46	79	Bacteria;Bacteroidetes;Bacteroidia;Bacteroidales;Porphyromonadaceae;Dysgonomonas;
Alcaligenes (AJ242986.1.1414)	155	32	110	325	Bacteria;Proteobacteria;Gammaproteobacteria;Burkholderiales;Alcaligenaceae;Alcaligenes;
Corynebacterium (KF817680.1.1404)	47	122	263	190	Bacteria;Actinobacteriota;Actinobacteria;Corynebacteriales;Corynebacteriaceae;Corynebacterium;
Paucilactobacillus (AJ306403.30.1402)	2	563	11	20	Bacteria;Firmicutes;Bacilli;Lactobacillales;Lactobacillaceae;Paucilactobacillus;
Enterococcus (JX948102.1.1260)	155	407	5	14	Bacteria;Firmicutes;Bacilli;Lactobacillales;Enterococcaceae;Enterococcus;
Myroides (GU350455.1.1359)	157	76	123	197	Bacteria;Bacteroidota;Bacteroidia;Flavobacteriales;Flavobacteriaceae;Myroides;
Ensifer (JN082738.1.1391)	86	114	220	122	Bacteria;Proteobacteria;Alphaproteobacteria;Rhizobiales;Rhizobiaceae;Ensifer;
Proteus (KJ848581.1.1467)	154	102	86	199	Bacteria;Proteobacteria;Gammaproteobacteria;Enterobacterales;Morganellaceae;Proteus;
Saccharimonadaceae TM7a (LN568809.1.1325)	243	49	212	35	Bacteria;Patescibacteria;Saccharimonadia;Saccharimonadales;Saccharimonadaceae;TM7a;
Actinomyces (New.CleanUp.ReferenceOTU1592)	141	239	85	67	Bacteria;Actinobacteria;Actinobacteria;Actinomycetales;Actinomycetaceae;Actinomyces;
Enterococcus (AJ301826.1.1559)	110	392	15	11	Bacteria;Firmicutes;Bacilli;Lactobacillales;Enterococcaceae;Enterococcus;
Myroides (New.CleanUp.ReferenceOTU861)	291	48	74	112	Bacteria;Bacteroidetes;Flavobacteriia;Flavobacteriales;Flavobacteriaceae;Myroides;
Dysgonomonas (New.CleanUp.ReferenceOTU561)	44	164	121	192	Bacteria;Bacteroidetes;Bacteroidia;Bacteroidales;Porphyromonadaceae;Dysgonomonas;
Corynebacterium (KU298438.1.1429)	34	218	181	79	Bacteria;Actinobacteriota;Actinobacteria;Corynebacteriales;Corynebacteriaceae;Corynebacterium;
Dysgonomonas (New.CleanUp.ReferenceOTU2751)	98	266	70	65	Bacteria;Bacteroidetes;Bacteroidia;Bacteroidales;Porphyromonadaceae;Dysgonomonas;
Rhizobiaceae (JQ514559.1.1250)	59	176	111	123	Bacteria;Proteobacteria;Alphaproteobacteria;Rhizobiales;Rhizobiaceae;
Propionibacteriaceae (New.CleanUp.ReferenceOTU4288)	296	88	23	60	Bacteria;Actinobacteria;Actinobacteria;Actinomycetales;Propionibacteriaceae;;
Vagococcus (AF445297.1.1554)	362	67	16	9	Bacteria;Firmicutes;Bacilli;Lactobacillales;Vagococcaceae;Vagococcus;
Enterococcus (MF369829.1.1463)	132	232	38	49	Bacteria;Firmicutes;Bacilli;Lactobacillales;Enterococcaceae;Enterococcus;
Falsochrobactrum (HL887984.5.1447)	45	9	209	186	Bacteria;Proteobacteria;Alphaproteobacteria;Rhizobiales;Rhizobiaceae;Falsochrobactrum;
Bacteriovoracaceae (New.CleanUp.ReferenceOTU3022)	0	0	248	200	Bacteria;Proteobacteria;Deltaproteobacteria;Bdellovibrionales;Bacteriovoracaceae;;
Saccharimonadales (LN564450.1.1326)	87	218	93	49	Bacteria;Patescibacteria;Saccharimonadia;Saccharimonadales;
Citrobacter (CP014015.2919189.2920740)	121	282	31	6	Bacteria;Proteobacteria;Gammaproteobacteria;Enterobacterales;Enterobacteriaceae;Citrobacter;
Aerosphaera (HE576052.1.1473)	281	88	34	37	Bacteria;Firmicutes;Bacilli;Lactobacillales;Aerococcaceae;Aerosphaera;
Erysipelothrix (New.CleanUp.ReferenceOTU4092)	125	195	43	74	Bacteria;Firmicutes;Erysipelotrichi;Erysipelotrichales;Erysipelotrichaceae;Erysipelothrix;
Kurthia (JN600480.1.1476)	0	0	0	435	Bacteria;Firmicutes;Bacilli;Bacillales;Planococcaceae;Kurthia;
Sphingobacterium (New.CleanUp.ReferenceOTU4170)	287	20	59	69	Bacteria;Bacteroidetes;Sphingobacteriia;Sphingobacteriales;Sphingobacteriaceae;Sphingobacterium;
Saccharimonadales (AJ576410.1.1441)	181	127	30	75	Bacteria;Patescibacteria;Saccharimonadia;Saccharimonadales;
Providencia (HK042392.1.1491)	130	17	143	118	Bacteria;Proteobacteria;Gammaproteobacteria;Enterobacterales;Morganellaceae;Providencia;
Citrobacter (New.CleanUp.ReferenceOTU2510)	107	15	114	167	Bacteria;Proteobacteria;Gammaproteobacteria;Enterobacteriales;Enterobacteriaceae;Citrobacter;
Coriobacteriaceae (New.CleanUp.ReferenceOTU3726)	140	149	68	45	Bacteria;Actinobacteria;Coriobacteriia;Coriobacteriales;Coriobacteriaceae;;
Corynebacterium (New.CleanUp.ReferenceOTU1843)	9	83	185	118	Bacteria;Actinobacteria;Actinobacteria;Actinomycetales;Corynebacteriaceae;Corynebacterium;
Brevundimonas (JN656212.1.1404)	78	9	142	163	Bacteria;Proteobacteria;Alphaproteobacteria;Caulobacterales;Caulobacteraceae;Brevundimonas;
Enterococcus (New.CleanUp.ReferenceOTU2631)	75	285	12	19	Bacteria;Firmicutes;Bacilli;Lactobacillales;Enterococcaceae;Enterococcus;
Secundilactobacillus (AB282889.1.1528)	7	182	39	162	Bacteria;Firmicutes;Bacilli;Lactobacillales;Lactobacillaceae;Secundilactobacillus;
Dysgonomonas (New.CleanUp.ReferenceOTU1636)	115	116	87	69	Bacteria;Bacteroidetes;Bacteroidia;Bacteroidales;Porphyromonadaceae;Dysgonomonas;
Trabulsiella (JN222370.1.1337)	98	16	125	135	Bacteria;Proteobacteria;Gammaproteobacteria;Enterobacterales;Enterobacteriaceae;Trabulsiella;
Actinomyces (LN833867.1.1514)	51	56	96	155	Bacteria;Actinobacteriota;Actinobacteria;Actinomycetales;Actinomycetaceae;Actinomyces;
Vagococcus (AJ243326.1.1437)	266	54	4	6	Bacteria;Firmicutes;Bacilli;Lactobacillales;Vagococcaceae;Vagococcus;
Lysinibacillus (JN082735.1.1453)	224	3	37	64	Bacteria;Firmicutes;Bacilli;Bacillales;Planococcaceae;Lysinibacillus;
Lachnoclostridium (CS600349.1.1458)	120	6	102	99	Bacteria;Firmicutes;Clostridia;Lachnospirales;Lachnospiraceae;Lachnoclostridium;
Dysgonomonas (New.CleanUp.ReferenceOTU76)	78	165	34	45	Bacteria;Bacteroidetes;Bacteroidia;Bacteroidales;Porphyromonadaceae;Dysgonomonas;
Oscillibacter (AF371801.1.1467)	40	7	77	182	Bacteria;Firmicutes;Clostridia;Oscillospirales;Oscillospiraceae;Oscillibacter;
Corynebacterium (New.CleanUp.ReferenceOTU1277)	46	0	126	122	Bacteria;Actinobacteria;Actinobacteria;Actinomycetales;Corynebacteriaceae;Corynebacterium;variabile
Pseudomonas (KU131279.1.1385)	2	2	231	48	Bacteria;Proteobacteria;Gammaproteobacteria;Pseudomonadales;Pseudomonadaceae;Pseudomonas;
Porphyromonadaceae (New.CleanUp.ReferenceOTU2228)	178	55	26	24	Bacteria;Bacteroidetes;Bacteroidia;Bacteroidales;Porphyromonadaceae;;
Citrobacter (New.CleanUp.ReferenceOTU3437)	79	10	97	92	Bacteria;Proteobacteria;Gammaproteobacteria;Enterobacteriales;Enterobacteriaceae;Citrobacter;
Providencia (New.CleanUp.ReferenceOTU509)	97	7	92	75	Bacteria;Proteobacteria;Gammaproteobacteria;Enterobacteriales;Enterobacteriaceae;Providencia;
Facklamia (Y17820.1.1502)	33	201	31	5	Bacteria;Firmicutes;Bacilli;Lactobacillales;Aerococcaceae;Facklamia;
Lachnospiraceae (New.CleanUp.ReferenceOTU1825)	219	11	15	23	Bacteria;Firmicutes;Clostridia;Clostridiales;Lachnospiraceae;;
Enterobacter (EU302843.1.1468)	74	15	84	91	Bacteria;Proteobacteria;Gammaproteobacteria;Enterobacterales;Enterobacteriaceae;Enterobacter;
Erysipelothrix (AB055909.1.1475)	96	124	15	11	Bacteria;Firmicutes;Bacilli;Erysipelotrichales;Erysipelotrichaceae;Erysipelothrix;
Lactococcus (JN251772.1.1386)	2	240	0	1	Bacteria;Firmicutes;Bacilli;Lactobacillales;Streptococcaceae;Lactococcus;
Enterococcus (JQ606879.1.1467)	42	195	2	3	Bacteria;Firmicutes;Bacilli;Lactobacillales;Enterococcaceae;Enterococcus;
Proteus (JX848994.1.1447)	73	44	37	85	Bacteria;Proteobacteria;Gammaproteobacteria;Enterobacterales;Morganellaceae;Proteus;
Lachnoclostridium (Y10030.1.1477)	39	0	55	143	Bacteria;Firmicutes;Clostridia;Lachnospirales;Lachnospiraceae;Lachnoclostridium;
Sphingobium (EU580697.1.1363)	10	0	221	2	Bacteria;Proteobacteria;Alphaproteobacteria;Sphingomonadales;Sphingomonadaceae;Sphingobium;
Pseudomonas (New.CleanUp.ReferenceOTU1780)	4	85	23	106	Bacteria;Proteobacteria;Gammaproteobacteria;Pseudomonadales;Pseudomonadaceae;Pseudomonas;
Corynebacterium (New.CleanUp.ReferenceOTU1252)	14	60	71	72	Bacteria;Actinobacteria;Actinobacteria;Actinomycetales;Corynebacteriaceae;Corynebacterium;
Actinomycetaceae (New.CleanUp.ReferenceOTU2151)	71	26	44	76	Bacteria;Actinobacteria;Actinobacteria;Actinomycetales;Actinomycetaceae;;
Lachnospiraceae (AY960569.1.1506)	127	1	47	41	Bacteria;Firmicutes;Clostridia;Lachnospirales;Lachnospiraceae;uncultured;
Pseudomonas (EU620679.1.1508)	106	0	3	106	Bacteria;Proteobacteria;Gammaproteobacteria;Pseudomonadales;Pseudomonadaceae;Pseudomonas;
Lactobacillales (New.CleanUp.ReferenceOTU2746)	63	146	1	5	Bacteria;Firmicutes;Bacilli;Lactobacillales;;;
Citrobacter (FR870441.1.1504)	54	90	8	59	Bacteria;Proteobacteria;Gammaproteobacteria;Enterobacterales;Enterobacteriaceae;Citrobacter;
Pseudomonas (JN197274.1.1466)	61	1	41	108	Bacteria;Proteobacteria;Gammaproteobacteria;Pseudomonadales;Pseudomonadaceae;Pseudomonas;
Actinomyces (New.CleanUp.ReferenceOTU1506)	150	43	4	12	Bacteria;Actinobacteria;Actinobacteria;Actinomycetales;Actinomycetaceae;Actinomyces;
Providencia (KP322615.1.1515)	82	8	74	41	Bacteria;Proteobacteria;Gammaproteobacteria;Enterobacterales;Morganellaceae;Providencia;
Citrobacter (JN251781.1.1331)	50	17	69	68	Bacteria;Proteobacteria;Gammaproteobacteria;Enterobacterales;Enterobacteriaceae;Citrobacter;
Enterobacter (MF457853.1.1457)	60	18	52	70	Bacteria;Proteobacteria;Gammaproteobacteria;Enterobacterales;Enterobacteriaceae;Enterobacter;
Leucobacter (KY623368.1.1431)	47	33	47	72	Bacteria;Actinobacteriota;Actinobacteria;Micrococcales;Microbacteriaceae;Leucobacter;
Actinomyces (HK693331.1.1320)	1	28	18	142	Bacteria;Actinobacteriota;Actinobacteria;Actinomycetales;Actinomycetaceae;Actinomyces;
Oscillibacter (JX462523.1.1507)	30	4	50	104	Bacteria;Firmicutes;Clostridia;Oscillospirales;Oscillospiraceae;Oscillibacter;
Paenochrobactrum (KC494696.1.1389)	29	56	51	52	Bacteria;Proteobacteria;Alphaproteobacteria;Rhizobiales;Rhizobiaceae;Paenochrobactrum;
Actinomyces (KJ808211.1.1506)	142	31	3	11	Bacteria;Actinobacteriota;Actinobacteria;Actinomycetales;Actinomycetaceae;Actinomyces;
Aerosphaera (FJ674662.1.1457)	114	36	12	14	Bacteria;Firmicutes;Bacilli;Lactobacillales;Aerococcaceae;Aerosphaera;
Dysgonomonas (New.CleanUp.ReferenceOTU808)	75	43	33	25	Bacteria;Bacteroidetes;Bacteroidia;Bacteroidales;Porphyromonadaceae;Dysgonomonas;
Peredibacter (AB369189.1.1461)	0	0	83	91	Bacteria;Bdellovibrionota;Bdellovibrionia;Bacteriovoracales;Bacteriovoracaceae;Peredibacter;
Oscillospira (New.CleanUp.ReferenceOTU1301)	19	1	47	105	Bacteria;Firmicutes;Clostridia;Clostridiales;Ruminococcaceae;Oscillospira;
Providencia (KY780943.1.1314)	49	2	70	50	Bacteria;Proteobacteria;Gammaproteobacteria;Enterobacterales;Morganellaceae;Providencia;
Facklamia (New.CleanUp.ReferenceOTU2800)	100	39	11	9	Bacteria;Firmicutes;Bacilli;Lactobacillales;Aerococcaceae;Facklamia;
Citrobacter (New.CleanUp.ReferenceOTU943)	37	4	51	65	Bacteria;Proteobacteria;Gammaproteobacteria;Enterobacteriales;Enterobacteriaceae;Citrobacter;
Corynebacterium (Z46753.1.1479)	6	41	55	55	Bacteria;Actinobacteriota;Actinobacteria;Corynebacteriales;Corynebacteriaceae;Corynebacterium;
Dysgonomonas (LS999986.1.1449)	52	70	23	7	Bacteria;Bacteroidota;Bacteroidia;Bacteroidales;Dysgonomonadaceae;Dysgonomonas;
Bordetella (AJ277798.1.1521)	9	3	72	65	Bacteria;Proteobacteria;Gammaproteobacteria;Burkholderiales;Alcaligenaceae;Bordetella;
Leifsonia (KU229977.1.1442)	69	14	36	28	Bacteria;Actinobacteriota;Actinobacteria;Micrococcales;Microbacteriaceae;Leifsonia;
Enterobacteriaceae (New.CleanUp.ReferenceOTU1097)	6	2	19	119	Bacteria;Proteobacteria;Gammaproteobacteria;Enterobacteriales;Enterobacteriaceae;;
Kerstersia (KC179055.1.1493)	12	39	9	85	Bacteria;Proteobacteria;Gammaproteobacteria;Burkholderiales;Alcaligenaceae;Kerstersia;
Phascolarctobacterium (AM500743.1.1607)	30	4	23	87	Bacteria;Firmicutes;Negativicutes;Acidaminococcales;Acidaminococcaceae;Phascolarctobacterium;
Dysgonomonas (New.CleanUp.ReferenceOTU2047)	126	0	9	8	Bacteria;Bacteroidetes;Bacteroidia;Bacteroidales;Porphyromonadaceae;Dysgonomonas;
Incertae Sedis (LT897838.1.1502)	87	47	2	6	Bacteria;Firmicutes;Clostridia;Oscillospirales;Ruminococcaceae;Incertae Sedis;
Lachnoclostridium (KJ794154.1.1201)	43	3	50	38	Bacteria;Firmicutes;Clostridia;Lachnospirales;Lachnospiraceae;Lachnoclostridium;
Actinomycetaceae (CU925140.1.1361)	14	61	28	29	Bacteria;Actinobacteriota;Actinobacteria;Actinomycetales;Actinomycetaceae;uncultured;
Dysgonomonas (AB522121.1.1449)	79	39	3	5	Bacteria;Bacteroidota;Bacteroidia;Bacteroidales;Dysgonomonadaceae;Dysgonomonas;
Corynebacterium (New.CleanUp.ReferenceOTU1845)	8	28	62	28	Bacteria;Actinobacteria;Actinobacteria;Actinomycetales;Corynebacteriaceae;Corynebacterium;variabile
Citrobacter (New.CleanUp.ReferenceOTU3770)	35	4	39	47	Bacteria;Proteobacteria;Gammaproteobacteria;Enterobacteriales;Enterobacteriaceae;Citrobacter;
Enterococcus (GU384204.1.1447)	46	31	19	28	Bacteria;Firmicutes;Bacilli;Lactobacillales;Enterococcaceae;Enterococcus;
Myroides (AJ854059.1.1484)	55	30	8	29	Bacteria;Bacteroidota;Bacteroidia;Flavobacteriales;Flavobacteriaceae;Myroides;
Enterobacter (JQ308591.1.1484)	41	9	44	28	Bacteria;Proteobacteria;Gammaproteobacteria;Enterobacterales;Enterobacteriaceae;Enterobacter;
Enterobacter (MH571616.1.1450)	34	6	38	43	Bacteria;Proteobacteria;Gammaproteobacteria;Enterobacterales;Enterobacteriaceae;Enterobacter;
Sphingobium (HQ293158.1.1411)	9	0	108	2	Bacteria;Proteobacteria;Alphaproteobacteria;Sphingomonadales;Sphingomonadaceae;Sphingobium;
Pseudochrobactrum (KY682062.1.1347)	15	38	30	33	Bacteria;Proteobacteria;Alphaproteobacteria;Rhizobiales;Rhizobiaceae;Pseudochrobactrum;
Actinomyces (New.CleanUp.ReferenceOTU4058)	1	20	10	84	Bacteria;Actinobacteria;Actinobacteria;Actinomycetales;Actinomycetaceae;Actinomyces;
Anaerostignum (X77841.1.1527)	15	28	52	19	Bacteria;Firmicutes;Clostridia;Lachnospirales;Lachnospiraceae;Anaerostignum;
Facklamia (New.CleanUp.ReferenceOTU1124)	19	84	4	5	Bacteria;Firmicutes;Bacilli;Lactobacillales;Aerococcaceae;Facklamia;
Carnobacterium (AJ427446.1.1514)	39	72	0	0	Bacteria;Firmicutes;Bacilli;Lactobacillales;Carnobacteriaceae;Carnobacterium;
Morganella (DQ885260.1.1403)	4	1	41	63	Bacteria;Proteobacteria;Gammaproteobacteria;Enterobacterales;Morganellaceae;Morganella;
Enterococcus (KT262972.1.1440)	14	79	10	5	Bacteria;Firmicutes;Bacilli;Lactobacillales;Enterococcaceae;Enterococcus;
Vagococcus (New.CleanUp.ReferenceOTU1244)	85	13	3	5	Bacteria;Firmicutes;Bacilli;Lactobacillales;Enterococcaceae;Vagococcus;
Propionibacteriaceae (FPLP01005786.9.1474)	75	14	9	7	Bacteria;Actinobacteriota;Actinobacteria;Propionibacteriales;Propionibacteriaceae;uncultured;
Actinomyces (New.CleanUp.ReferenceOTU1508)	0	4	59	42	Bacteria;Actinobacteria;Actinobacteria;Actinomycetales;Actinomycetaceae;Actinomyces;
Actinomycetaceae (KC179054.1.1500)	14	13	61	14	Bacteria;Actinobacteriota;Actinobacteria;Actinomycetales;Actinomycetaceae;uncultured;
Enterobacter (JN700134.1.1447)	28	9	26	38	Bacteria;Proteobacteria;Gammaproteobacteria;Enterobacterales;Enterobacteriaceae;Enterobacter;
Actinomyces (FJ393117.1.1497)	45	13	15	26	Bacteria;Actinobacteriota;Actinobacteria;Actinomycetales;Actinomycetaceae;Actinomyces;
Leucobacter (KC213922.1.1443)	12	18	25	43	Bacteria;Actinobacteriota;Actinobacteria;Micrococcales;Microbacteriaceae;Leucobacter;
Sphingobacterium (MK101438.1.1464)	70	2	4	22	Bacteria;Bacteroidota;Bacteroidia;Sphingobacteriales;Sphingobacteriaceae;Sphingobacterium;
Citrobacter (AB018593.1.1470)	26	7	35	29	Bacteria;Proteobacteria;Gammaproteobacteria;Enterobacterales;Enterobacteriaceae;Citrobacter;
Stenotrophomonas (AJ131116.1.1502)	5	0	35	57	Bacteria;Proteobacteria;Gammaproteobacteria;Xanthomonadales;Xanthomonadaceae;Stenotrophomonas;
Enterococcus (JN645285.1.1545)	21	65	3	8	Bacteria;Firmicutes;Bacilli;Lactobacillales;Enterococcaceae;Enterococcus;
Ochrobactrum (New.CleanUp.ReferenceOTU215)	9	25	38	24	Bacteria;Proteobacteria;Alphaproteobacteria;Rhizobiales;Brucellaceae;Ochrobactrum;
Proteus (X07652.421.1964)	26	7	12	50	Bacteria;Proteobacteria;Gammaproteobacteria;Enterobacterales;Morganellaceae;Proteus;
Enterococcaceae (New.CleanUp.ReferenceOTU4399)	8	81	1	3	Bacteria;Firmicutes;Bacilli;Lactobacillales;Enterococcaceae
Pseudomonas (New.CleanUp.ReferenceOTU3897)	26	1	20	42	Bacteria;Proteobacteria;Gammaproteobacteria;Pseudomonadales;Pseudomonadaceae;Pseudomonas;viridiflava
Enterobacter (MH337916.1.1292)	22	0	30	36	Bacteria;Proteobacteria;Gammaproteobacteria;Enterobacterales;Enterobacteriaceae;Enterobacter;
Enterobacter (HE821230.1.1447)	16	4	31	35	Bacteria;Proteobacteria;Gammaproteobacteria;Enterobacterales;Enterobacteriaceae;Enterobacter;
Salmonella (JN615012.1.1436)	24	9	29	24	Bacteria;Proteobacteria;Gammaproteobacteria;Enterobacterales;Enterobacteriaceae;Salmonella;
Enterobacter (KY801696.1.1302)	2	1	30	53	Bacteria;Proteobacteria;Gammaproteobacteria;Enterobacterales;Enterobacteriaceae;Enterobacter;
Enterococcus (New.CleanUp.ReferenceOTU275)	27	38	12	8	Bacteria;Firmicutes;Bacilli;Lactobacillales;Enterococcaceae;Enterococcus;
Bifidobacterium (New.CleanUp.ReferenceOTU4119)	12	29	23	21	Bacteria;Actinobacteria;Actinobacteria;Bifidobacteriales;Bifidobacteriaceae;Bifidobacterium;
Lachnoclostridium (Y18184.1.1488)	18	0	20	47	Bacteria;Firmicutes;Clostridia;Lachnospirales;Lachnospiraceae;Lachnoclostridium;
Parapusillimonas (AB021352.1.1494)	8	0	65	11	Bacteria;Proteobacteria;Gammaproteobacteria;Burkholderiales;Alcaligenaceae;Parapusillimonas;
Atopostipes (GQ417164.1.1475)	51	29	0	4	Bacteria;Firmicutes;Bacilli;Lactobacillales;Carnobacteriaceae;Atopostipes;
Enterobacter (JQ308597.1.1486)	18	6	25	35	Bacteria;Proteobacteria;Gammaproteobacteria;Enterobacterales;Enterobacteriaceae;Enterobacter;
Enterococcus (New.CleanUp.ReferenceOTU211)	5	13	40	26	Bacteria;Firmicutes;Bacilli;Lactobacillales;Enterococcaceae;Enterococcus;
Enterobacter (KM034810.1.1366)	19	2	28	34	Bacteria;Proteobacteria;Gammaproteobacteria;Enterobacterales;Enterobacteriaceae;Enterobacter;
Unassigned (New.CleanUp.ReferenceOTU1056)	11	0	20	52	Unassigned
Alcaligenaceae (New.CleanUp.ReferenceOTU314)	1	0	46	36	Bacteria;Proteobacteria;Betaproteobacteria;Burkholderiales;Alcaligenaceae;;
Sphingobacterium (FUEF01006665.371.1878)	18	13	38	12	Bacteria;Bacteroidota;Bacteroidia;Sphingobacteriales;Sphingobacteriaceae;Sphingobacterium;
Enterobacter (KY129948.1.1512)	21	4	30	26	Bacteria;Proteobacteria;Gammaproteobacteria;Enterobacterales;Enterobacteriaceae;Enterobacter;
Citrobacter (New.CleanUp.ReferenceOTU139)	15	5	30	31	Bacteria;Proteobacteria;Gammaproteobacteria;Enterobacteriales;Enterobacteriaceae;Citrobacter;
Providencia (DQ885265.1.1465)	25	1	34	20	Bacteria;Proteobacteria;Gammaproteobacteria;Enterobacterales;Morganellaceae;Providencia;
Kerstersia (GQ417631.1.1458)	15	45	2	16	Bacteria;Proteobacteria;Gammaproteobacteria;Burkholderiales;Alcaligenaceae;Kerstersia;
Dysgonomonas (New.CleanUp.ReferenceOTU1921)	52	0	12	14	Bacteria;Bacteroidetes;Bacteroidia;Bacteroidales;Porphyromonadaceae;Dysgonomonas;
Aquamicrobium (AJ132378.1.1409)	14	1	23	39	Bacteria;Proteobacteria;Alphaproteobacteria;Rhizobiales;Rhizobiaceae;Aquamicrobium;
Providencia (KX989283.1.1431)	23	3	29	22	Bacteria;Proteobacteria;Gammaproteobacteria;Enterobacterales;Morganellaceae;Providencia;
Enterococcus (MG231264.1.1471)	14	51	5	7	Bacteria;Firmicutes;Bacilli;Lactobacillales;Enterococcaceae;Enterococcus;
Pseudomonas (EU434396.1.1455)	13	0	22	40	Bacteria;Proteobacteria;Gammaproteobacteria;Pseudomonadales;Pseudomonadaceae;Pseudomonas;
Ochrobactrum (JN089710.1.1214)	11	15	28	21	Bacteria;Proteobacteria;Alphaproteobacteria;Rhizobiales;Rhizobiaceae;Ochrobactrum;
Corynebacterium (JX290307.1.1514)	11	20	19	25	Bacteria;Actinobacteriota;Actinobacteria;Corynebacteriales;Corynebacteriaceae;Corynebacterium;
Enterobacter (MF629745.1.1219)	17	1	29	28	Bacteria;Proteobacteria;Gammaproteobacteria;Enterobacterales;Enterobacteriaceae;Enterobacter;
Lysinibacillus (JN092594.1.1535)	30	1	19	24	Bacteria;Firmicutes;Bacilli;Bacillales;Planococcaceae;Lysinibacillus;
Enterobacter (KX834864.1.1254)	16	2	24	32	Bacteria;Proteobacteria;Gammaproteobacteria;Enterobacterales;Enterobacteriaceae;Enterobacter;
Actinomyces (New.CleanUp.ReferenceOTU4338)	67	5	1	0	Bacteria;Actinobacteria;Actinobacteria;Actinomycetales;Actinomycetaceae;Actinomyces;
Enterobacter (KY442755.1.1487)	19	3	29	21	Bacteria;Proteobacteria;Gammaproteobacteria;Enterobacterales;Enterobacteriaceae;Enterobacter;
Aerococcaceae (JQ337075.1.1445)	51	13	5	2	Bacteria;Firmicutes;Bacilli;Lactobacillales;Aerococcaceae;uncultured;
Alcaligenaceae (New.CleanUp.ReferenceOTU2954)	12	42	3	14	Bacteria;Proteobacteria;Betaproteobacteria;Burkholderiales;Alcaligenaceae
Lysinibacillus (EF061442.1.1467)	32	4	17	17	Bacteria;Firmicutes;Bacilli;Bacillales;Planococcaceae;Lysinibacillus;
Streptococcus (JQ425764.1.1404)	4	12	9	45	Bacteria;Firmicutes;Bacilli;Lactobacillales;Streptococcaceae;Streptococcus;
Dysgonomonas (New.CleanUp.ReferenceOTU2053)	40	20	5	5	Bacteria;Bacteroidetes;Bacteroidia;Bacteroidales;Porphyromonadaceae;Dysgonomonas;
Gallicola (AB377177.1.1475)	43	2	3	21	Bacteria;Firmicutes;Clostridia;Peptostreptococcales-Tissierellales;Family XI;Gallicola;
Providencia (New.CleanUp.ReferenceOTU1262)	9	6	25	28	Bacteria;Proteobacteria;Gammaproteobacteria;Enterobacteriales;Enterobacteriaceae;Providencia;
Corynebacterium (New.CleanUp.ReferenceOTU1006)	4	17	26	20	Bacteria;Actinobacteria;Actinobacteria;Actinomycetales;Corynebacteriaceae;Corynebacterium;
Myroides (New.CleanUp.ReferenceOTU4497)	19	8	15	25	Bacteria;Bacteroidetes;Flavobacteriia;Flavobacteriales;Flavobacteriaceae;Myroides;
Enterobacter (FJ205661.1.1362)	27	0	33	6	Bacteria;Proteobacteria;Gammaproteobacteria;Enterobacterales;Enterobacteriaceae;Enterobacter;
Dysgonomonas (JQ617817.1.1492)	16	28	11	11	Bacteria;Bacteroidota;Bacteroidia;Bacteroidales;Dysgonomonadaceae;Dysgonomonas;
Salmonella (LC068761.1.1580)	17	5	16	27	Bacteria;Proteobacteria;Gammaproteobacteria;Enterobacterales;Enterobacteriaceae;Salmonella;
CW040 (New.CleanUp.ReferenceOTU443)	35	12	11	7	Bacteria;TM7;TM7-3;CW040;;;
Salmonella (JQ228520.1.1389)	25	4	17	18	Bacteria;Proteobacteria;Gammaproteobacteria;Enterobacterales;Enterobacteriaceae;Salmonella;
Enterobacter (HM438281.1.1447)	18	2	20	23	Bacteria;Proteobacteria;Gammaproteobacteria;Enterobacterales;Enterobacteriaceae;Enterobacter;
Proteiniphilum (JQ724325.1.1497)	43	13	3	4	Bacteria;Bacteroidota;Bacteroidia;Bacteroidales;Dysgonomonadaceae;Proteiniphilum;
Coprococcus (New.CleanUp.ReferenceOTU3138)	49	0	8	6	Bacteria;Firmicutes;Clostridia;Clostridiales;Lachnospiraceae;Coprococcus;
Citrobacter (AJ233408.1.1505)	14	4	24	20	Bacteria;Proteobacteria;Gammaproteobacteria;Enterobacterales;Enterobacteriaceae;Citrobacter;
Robinsoniella (GU322806.1.1435)	42	6	4	10	Bacteria;Firmicutes;Clostridia;Lachnospirales;Lachnospiraceae;Robinsoniella;
Alcaligenes (KU311047.1.1213)	1	2	18	39	Bacteria;Proteobacteria;Gammaproteobacteria;Burkholderiales;Alcaligenaceae;Alcaligenes;
Rummeliibacillus (New.CleanUp.ReferenceOTU2340)	0	0	0	60	Bacteria;Firmicutes;Bacilli;Bacillales;Planococcaceae;Rummeliibacillus;
Enterococcus (AJ420802.1.1514)	14	41	1	3	Bacteria;Firmicutes;Bacilli;Lactobacillales;Enterococcaceae;Enterococcus;
Enterobacter (MH578564.1.1347)	10	6	12	31	Bacteria;Proteobacteria;Gammaproteobacteria;Enterobacterales;Enterobacteriaceae;Enterobacter;
Citrobacter (AB018592.1.1468)	13	3	19	23	Bacteria;Proteobacteria;Gammaproteobacteria;Enterobacterales;Enterobacteriaceae;Citrobacter;
Providencia (AJ301684.1.1507)	20	2	19	17	Bacteria;Proteobacteria;Gammaproteobacteria;Enterobacterales;Morganellaceae;Providencia;
Unassigned (New.CleanUp.ReferenceOTU1668)	0	0	45	13	Unassigned
Actinomyces (New.CleanUp.ReferenceOTU2759)	34	3	10	11	Bacteria;Actinobacteria;Actinobacteria;Actinomycetales;Actinomycetaceae;Actinomyces;
Providencia (New.CleanUp.ReferenceOTU4143)	20	3	16	19	Bacteria;Proteobacteria;Gammaproteobacteria;Enterobacteriales;Enterobacteriaceae;Providencia;
Escherichia-Shigella (EU773842.1.1403)	16	0	24	17	Bacteria;Proteobacteria;Gammaproteobacteria;Enterobacterales;Enterobacteriaceae;Escherichia-Shigella;
Stenotrophomonas (JN688160.1.1463)	0	0	19	38	Bacteria;Proteobacteria;Gammaproteobacteria;Xanthomonadales;Xanthomonadaceae;Stenotrophomonas;
Alcaligenes (JX986974.1.1491)	14	0	14	29	Bacteria;Proteobacteria;Gammaproteobacteria;Burkholderiales;Alcaligenaceae;Alcaligenes;
Flaviflexus (KC251737.1.1400)	44	3	8	2	Bacteria;Actinobacteriota;Actinobacteria;Actinomycetales;Actinomycetaceae;Flaviflexus;
Citrobacter (DQ816692.1.1470)	20	3	13	20	Bacteria;Proteobacteria;Gammaproteobacteria;Enterobacterales;Enterobacteriaceae;Citrobacter;
Enterococcus (JN560894.1.1451)	4	44	7	1	Bacteria;Firmicutes;Bacilli;Lactobacillales;Enterococcaceae;Enterococcus;
Citrobacter (New.CleanUp.ReferenceOTU1379)	13	6	10	27	Bacteria;Proteobacteria;Gammaproteobacteria;Enterobacteriales;Enterobacteriaceae;Citrobacter;
Corynebacterium (New.CleanUp.ReferenceOTU1457)	5	8	19	24	Bacteria;Actinobacteria;Actinobacteria;Actinomycetales;Corynebacteriaceae;Corynebacterium;
EW055 (New.CleanUp.ReferenceOTU4297)	10	4	21	21	Bacteria;TM7;TM7-3;EW055;;;
Curtobacterium (KU221444.1.1444)	12	10	9	24	Bacteria;Actinobacteriota;Actinobacteria;Micrococcales;Microbacteriaceae;Curtobacterium;
Lactobacillus (New.CleanUp.ReferenceOTU2583)	1	48	1	5	Bacteria;Firmicutes;Bacilli;Lactobacillales;Lactobacillaceae;Lactobacillus;
Lacticigenium (AY581816.1.1553)	18	36	0	0	Bacteria;Firmicutes;Bacilli;Lactobacillales;Carnobacteriaceae;Lacticigenium;
Salmonella (CP007507.4057971.4059511)	11	4	17	22	Bacteria;Proteobacteria;Gammaproteobacteria;Enterobacterales;Enterobacteriaceae;Salmonella;
Providencia (KJ781384.1.1413)	17	4	21	12	Bacteria;Proteobacteria;Gammaproteobacteria;Enterobacterales;Morganellaceae;Providencia;
Lactobacillus (New.CleanUp.ReferenceOTU2669)	1	21	8	24	Bacteria;Firmicutes;Bacilli;Lactobacillales;Lactobacillaceae;Lactobacillus;
Enterobacteriaceae (New.CleanUp.ReferenceOTU4389)	3	29	15	7	Bacteria;Proteobacteria;Gammaproteobacteria;Enterobacteriales;Enterobacteriaceae;;
Jeotgalibaca (JX997875.1.1427)	33	16	4	0	Bacteria;Firmicutes;Bacilli;Lactobacillales;Carnobacteriaceae;Jeotgalibaca;
Pseudomonas (AB021419.1.1527)	2	16	9	25	Bacteria;Proteobacteria;Gammaproteobacteria;Pseudomonadales;Pseudomonadaceae;Pseudomonas;
Corynebacterium (AY898761.1.1439)	6	15	22	9	Bacteria;Actinobacteriota;Actinobacteria;Corynebacteriales;Corynebacteriaceae;Corynebacterium;
Paenochrobactrum (FN391023.1.1345)	8	13	12	19	Bacteria;Proteobacteria;Alphaproteobacteria;Rhizobiales;Rhizobiaceae;Paenochrobactrum;
Buttiauxella (MH620760.1.1439)	19	1	6	26	Bacteria;Proteobacteria;Gammaproteobacteria;Enterobacterales;Enterobacteriaceae;Buttiauxella;
Enterococcus (Y18296.1.1425)	6	38	4	4	Bacteria;Firmicutes;Bacilli;Lactobacillales;Enterococcaceae;Enterococcus;
Enterobacter (JN228092.1.1509)	9	6	17	19	Bacteria;Proteobacteria;Gammaproteobacteria;Enterobacterales;Enterobacteriaceae;Enterobacter;
Enterobacter (KX957795.1.1434)	14	2	18	17	Bacteria;Proteobacteria;Gammaproteobacteria;Enterobacterales;Enterobacteriaceae;Enterobacter;
Pseudochrobactrum (FJ493054.1.1389)	8	13	17	12	Bacteria;Proteobacteria;Alphaproteobacteria;Rhizobiales;Rhizobiaceae;Pseudochrobactrum;
Saccharimonadaceae TM7x (JQ190252.1.1366)	0	29	9	12	Bacteria;Patescibacteria;Saccharimonadia;Saccharimonadales;Saccharimonadaceae;TM7x;
Enterobacter (MH429836.1.1433)	12	3	19	16	Bacteria;Proteobacteria;Gammaproteobacteria;Enterobacterales;Enterobacteriaceae;Enterobacter;
Klebsiella (AB004750.1.1438)	12	6	12	19	Bacteria;Proteobacteria;Gammaproteobacteria;Enterobacterales;Enterobacteriaceae;Klebsiella;
Tyzzerella (FJ868758.1.1481)	42	0	2	5	Bacteria;Firmicutes;Clostridia;Lachnospirales;Lachnospiraceae;Tyzzerella;
Citrobacter (JQ074010.1.1305)	15	5	12	17	Bacteria;Proteobacteria;Gammaproteobacteria;Enterobacterales;Enterobacteriaceae;Citrobacter;
Enterobacter (KJ574404.1.1207)	6	1	18	24	Bacteria;Proteobacteria;Gammaproteobacteria;Enterobacterales;Enterobacteriaceae;Enterobacter;
Citrobacter (KP337928.1.1234)	9	4	18	18	Bacteria;Proteobacteria;Gammaproteobacteria;Enterobacterales;Enterobacteriaceae;Citrobacter;
Alcaligenes (JN656284.1.1431)	7	1	4	36	Bacteria;Proteobacteria;Gammaproteobacteria;Burkholderiales;Alcaligenaceae;Alcaligenes;
Enterococcus (JX997878.1.1458)	18	21	5	4	Bacteria;Firmicutes;Bacilli;Lactobacillales;Enterococcaceae;Enterococcus;
Brucellaceae (New.CleanUp.ReferenceOTU2106)	4	6	23	15	Bacteria;Proteobacteria;Alphaproteobacteria;Rhizobiales;Brucellaceae
Shinella (JQ359107.1.1375)	9	9	21	8	Bacteria;Proteobacteria;Alphaproteobacteria;Rhizobiales;Rhizobiaceae;Shinella;
Corynebacterium (New.CleanUp.ReferenceOTU1125)	2	7	28	10	Bacteria;Actinobacteria;Actinobacteria;Actinomycetales;Corynebacteriaceae;Corynebacterium;
Enterococcus (New.CleanUp.ReferenceOTU131)	6	35	4	2	Bacteria;Firmicutes;Bacilli;Lactobacillales;Enterococcaceae;Enterococcus;
Enterococcus (New.CleanUp.ReferenceOTU1358)	0	26	3	18	Bacteria;Firmicutes;Bacilli;Lactobacillales;Enterococcaceae;Enterococcus;
Sphingobium (New.CleanUp.ReferenceOTU4250)	1	0	46	0	Bacteria;Proteobacteria;Alphaproteobacteria;Sphingomonadales;Sphingomonadaceae;Sphingobium;
Enterobacter (EF428996.1.1428)	10	3	17	16	Bacteria;Proteobacteria;Gammaproteobacteria;Enterobacterales;Enterobacteriaceae;Enterobacter;
Salmonella (LC068760.1.1492)	14	1	17	14	Bacteria;Proteobacteria;Gammaproteobacteria;Enterobacterales;Enterobacteriaceae;Salmonella;
Providencia (New.CleanUp.ReferenceOTU1064)	1	5	9	31	Bacteria;Proteobacteria;Gammaproteobacteria;Enterobacteriales;Enterobacteriaceae;Providencia;
Alcaligenaceae (New.CleanUp.ReferenceOTU1385)	1	0	8	37	Bacteria;Proteobacteria;Betaproteobacteria;Burkholderiales;Alcaligenaceae;;
Enterobacter (JX081587.1.1500)	10	3	13	19	Bacteria;Proteobacteria;Gammaproteobacteria;Enterobacterales;Enterobacteriaceae;Enterobacter;
Enterococcus (New.CleanUp.ReferenceOTU2226)	7	34	4	0	Bacteria;Firmicutes;Bacilli;Lactobacillales;Enterococcaceae;Enterococcus;
Vagococcus (HE575979.1.1505)	35	8	1	0	Bacteria;Firmicutes;Bacilli;Lactobacillales;Vagococcaceae;Vagococcus;
Corynebacterium (KC705342.1.1242)	2	12	19	11	Bacteria;Actinobacteriota;Actinobacteria;Corynebacteriales;Corynebacteriaceae;Corynebacterium;
Myroides (KT825791.1.1383)	6	20	9	9	Bacteria;Bacteroidota;Bacteroidia;Flavobacteriales;Flavobacteriaceae;Myroides;
Sphingobium (LN560144.1.1324)	2	0	40	2	Bacteria;Proteobacteria;Alphaproteobacteria;Sphingomonadales;Sphingomonadaceae;Sphingobium;
Dysgonomonas (New.CleanUp.ReferenceOTU2318)	8	21	9	6	Bacteria;Bacteroidetes;Bacteroidia;Bacteroidales;Porphyromonadaceae;Dysgonomonas;gadei
Enterococcus (New.CleanUp.ReferenceOTU3651)	20	16	4	4	Bacteria;Firmicutes;Bacilli;Lactobacillales;Enterococcaceae;Enterococcus;
Glutamicibacter (AB098571.1.1487)	17	7	19	0	Bacteria;Actinobacteriota;Actinobacteria;Micrococcales;Micrococcaceae;Glutamicibacter;
Citrobacter (EF669481.1.1458)	9	3	17	14	Bacteria;Proteobacteria;Gammaproteobacteria;Enterobacterales;Enterobacteriaceae;Citrobacter;
Glutamicibacter (HM104372.1.1436)	14	4	23	2	Bacteria;Actinobacteriota;Actinobacteria;Micrococcales;Micrococcaceae;Glutamicibacter;
Pseudomonas (JQ681229.1.1371)	8	1	8	26	Bacteria;Proteobacteria;Gammaproteobacteria;Pseudomonadales;Pseudomonadaceae;Pseudomonas;
Demequinaceae (KJ453936.1.1485)	17	4	10	12	Bacteria;Actinobacteriota;Actinobacteria;Micrococcales;Demequinaceae;uncultured;
Enterobacter (KJ616368.1.1255)	14	2	6	21	Bacteria;Proteobacteria;Gammaproteobacteria;Enterobacterales;Enterobacteriaceae;Enterobacter;
Leifsonia (LC094617.1.1418)	8	28	7	0	Bacteria;Actinobacteriota;Actinobacteria;Micrococcales;Microbacteriaceae;Leifsonia;
Dysgonomonas (New.CleanUp.ReferenceOTU645)	9	24	6	4	Bacteria;Bacteroidetes;Bacteroidia;Bacteroidales;Porphyromonadaceae;Dysgonomonas;
Dysgonomonas (AJ319867.1.1451)	24	0	13	5	Bacteria;Bacteroidota;Bacteroidia;Bacteroidales;Dysgonomonadaceae;Dysgonomonas;
Corynebacterium (HM165487.1.1443)	1	25	10	6	Bacteria;Actinobacteriota;Actinobacteria;Corynebacteriales;Corynebacteriaceae;Corynebacterium;
Agrobacterium (New.CleanUp.ReferenceOTU2973)	29	0	8	5	Bacteria;Proteobacteria;Alphaproteobacteria;Rhizobiales;Rhizobiaceae;Agrobacterium;
Corynebacterium (New.CleanUp.ReferenceOTU369)	3	13	18	8	Bacteria;Actinobacteria;Actinobacteria;Actinomycetales;Corynebacteriaceae;Corynebacterium;
Alcaligenaceae (New.CleanUp.ReferenceOTU3745)	8	0	15	19	Bacteria;Proteobacteria;Betaproteobacteria;Burkholderiales;Alcaligenaceae;;
Achromobacter (AB010840.1.1318)	0	1	25	15	Bacteria;Proteobacteria;Gammaproteobacteria;Burkholderiales;Alcaligenaceae;Achromobacter;
Carnobacterium (AJ387905.1.1546)	14	26	0	1	Bacteria;Firmicutes;Bacilli;Lactobacillales;Carnobacteriaceae;Carnobacterium;
Siccibacter (JN157610.1.1445)	11	1	11	18	Bacteria;Proteobacteria;Gammaproteobacteria;Enterobacterales;Erwiniaceae;Siccibacter;
Salmonella (JN615016.1.1443)	7	5	16	13	Bacteria;Proteobacteria;Gammaproteobacteria;Enterobacterales;Enterobacteriaceae;Salmonella;
Enterococcus (KC819131.1.1492)	13	15	8	5	Bacteria;Firmicutes;Bacilli;Lactobacillales;Enterococcaceae;Enterococcus;
Lactobacillales (KY810498.1.1526)	3	37	1	0	Bacteria;Firmicutes;Bacilli;Lactobacillales;uncultured;
Myroides (New.CleanUp.ReferenceOTU3427)	15	16	5	5	Bacteria;Bacteroidetes;Flavobacteriia;Flavobacteriales;Flavobacteriaceae;Myroides;
Enterobacter (CP012871.4154855.4156406)	9	16	6	9	Bacteria;Proteobacteria;Gammaproteobacteria;Enterobacterales;Enterobacteriaceae;Enterobacter;
Dysgonomonas (New.CleanUp.ReferenceOTU1067)	31	8	0	1	Bacteria;Bacteroidetes;Bacteroidia;Bacteroidales;Porphyromonadaceae;Dysgonomonas;
Corynebacterium (New.CleanUp.ReferenceOTU2389)	8	2	14	16	Bacteria;Actinobacteria;Actinobacteria;Actinomycetales;Corynebacteriaceae;Corynebacterium;variabile
Corynebacterium (New.CleanUp.ReferenceOTU3130)	3	10	17	10	Bacteria;Actinobacteria;Actinobacteria;Actinomycetales;Corynebacteriaceae;Corynebacterium;
Lachnospiraceae (New.CleanUp.ReferenceOTU3647)	21	0	10	9	Bacteria;Firmicutes;Clostridia;Clostridiales;Lachnospiraceae;;
Ruminococcus (New.CleanUp.ReferenceOTU3790)	29	9	1	1	Bacteria;Firmicutes;Clostridia;Clostridiales;Ruminococcaceae;Ruminococcus;
Morganella (AJ301681.1.1502)	5	1	9	24	Bacteria;Proteobacteria;Gammaproteobacteria;Enterobacterales;Morganellaceae;Morganella;
Enterococcus (AJ301835.1.1549)	4	27	2	6	Bacteria;Firmicutes;Bacilli;Lactobacillales;Enterococcaceae;Enterococcus;
Enterobacter (EU139851.1.1392)	9	0	14	16	Bacteria;Proteobacteria;Gammaproteobacteria;Enterobacterales;Enterobacteriaceae;Enterobacter;
Enterobacter (HQ336315.1.1413)	6	3	10	20	Bacteria;Proteobacteria;Gammaproteobacteria;Enterobacterales;Enterobacteriaceae;Enterobacter;
Enterococcus (MG231273.1.1470)	7	30	0	2	Bacteria;Firmicutes;Bacilli;Lactobacillales;Enterococcaceae;Enterococcus;
Erysipelothrix (New.CleanUp.ReferenceOTU2505)	20	16	1	2	Bacteria;Firmicutes;Erysipelotrichi;Erysipelotrichales;Erysipelotrichaceae;Erysipelothrix;
Dysgonomonas (New.CleanUp.ReferenceOTU4463)	37	0	2	0	Bacteria;Bacteroidetes;Bacteroidia;Bacteroidales;Porphyromonadaceae;Dysgonomonas;
Providencia (HM627635.1.1437)	7	2	14	15	Bacteria;Proteobacteria;Gammaproteobacteria;Enterobacterales;Morganellaceae;Providencia;
Enterobacter (JF496544.1.1461)	8	4	5	21	Bacteria;Proteobacteria;Gammaproteobacteria;Enterobacterales;Enterobacteriaceae;Enterobacter;
Proteiniphilum (JX462550.1.1493)	22	8	6	2	Bacteria;Bacteroidota;Bacteroidia;Bacteroidales;Dysgonomonadaceae;Proteiniphilum;
Lactobacillales (New.CleanUp.ReferenceOTU1671)	16	4	12	6	Bacteria;Firmicutes;Bacilli;Lactobacillales;;;
Micrococcaceae (New.CleanUp.ReferenceOTU3496)	0	11	4	23	Bacteria;Actinobacteria;Actinobacteria;Actinomycetales;Micrococcaceae;;
Dysgonomonas (New.CleanUp.ReferenceOTU4208)	26	11	0	1	Bacteria;Bacteroidetes;Bacteroidia;Bacteroidales;Porphyromonadaceae;Dysgonomonas;gadei
Citrobacter (DQ816791.1.1487)	11	2	6	18	Bacteria;Proteobacteria;Gammaproteobacteria;Enterobacterales;Enterobacteriaceae;Citrobacter;
Vagococcus (JX026029.1.1470)	29	3	3	2	Bacteria;Firmicutes;Bacilli;Lactobacillales;Vagococcaceae;Vagococcus;
Providencia (KP120889.1.1445)	12	0	17	8	Bacteria;Proteobacteria;Gammaproteobacteria;Enterobacterales;Morganellaceae;Providencia;
Sphingobacterium (KY623366.1.1433)	15	2	4	16	Bacteria;Bacteroidota;Bacteroidia;Sphingobacteriales;Sphingobacteriaceae;Sphingobacterium;
Microbacteriaceae (New.CleanUp.ReferenceOTU1974)	6	7	14	10	Bacteria;Actinobacteria;Actinobacteria;Actinomycetales;Microbacteriaceae
Corynebacterium (New.CleanUp.ReferenceOTU3696)	1	9	13	14	Bacteria;Actinobacteria;Actinobacteria;Actinomycetales;Corynebacteriaceae;Corynebacterium;
Enterobacter (FJ445213.1.2097)	8	2	8	18	Bacteria;Proteobacteria;Gammaproteobacteria;Enterobacterales;Enterobacteriaceae;Enterobacter;
Corynebacterium (FJ674508.1.1377)	0	10	21	5	Bacteria;Actinobacteriota;Actinobacteria;Corynebacteriales;Corynebacteriaceae;Corynebacterium;
[Eubacterium] fissicatena group (HL282348.1.1319)	11	0	7	18	Bacteria;Firmicutes;Clostridia;Lachnospirales;Lachnospiraceae;[Eubacterium] fissicatena group;
Enterobacter (KJ616365.1.1317)	12	1	8	15	Bacteria;Proteobacteria;Gammaproteobacteria;Enterobacterales;Enterobacteriaceae;Enterobacter;
Enterobacter (KR855689.1.1453)	8	3	14	11	Bacteria;Proteobacteria;Gammaproteobacteria;Enterobacterales;Enterobacteriaceae;Enterobacter;
Enterococcus (MF369960.1.1415)	6	28	1	1	Bacteria;Firmicutes;Bacilli;Lactobacillales;Enterococcaceae;Enterococcus;
Citrobacter (MF480356.1.1450)	14	1	13	8	Bacteria;Proteobacteria;Gammaproteobacteria;Enterobacterales;Enterobacteriaceae;Citrobacter;
Citrobacter (New.CleanUp.ReferenceOTU1234)	8	2	11	15	Bacteria;Proteobacteria;Gammaproteobacteria;Enterobacteriales;Enterobacteriaceae;Citrobacter;
Enterococcus (New.CleanUp.ReferenceOTU1882)	7	29	0	0	Bacteria;Firmicutes;Bacilli;Lactobacillales;Enterococcaceae;Enterococcus;
Lactobacillales (New.CleanUp.ReferenceOTU2043)	2	23	6	5	Bacteria;Firmicutes;Bacilli;Lactobacillales;;;
Morganella (New.CleanUp.ReferenceOTU239)	2	0	14	20	Bacteria;Proteobacteria;Gammaproteobacteria;Enterobacteriales;Enterobacteriaceae;Morganella
Proteus (DQ885258.1.1383)	5	2	2	26	Bacteria;Proteobacteria;Gammaproteobacteria;Enterobacterales;Morganellaceae;Proteus;
Corynebacterium (HG798646.1.1267)	8	9	8	10	Bacteria;Actinobacteriota;Actinobacteria;Corynebacteriales;Corynebacteriaceae;Corynebacterium;
Corynebacterium (KX018402.1.1302)	2	5	15	13	Bacteria;Actinobacteriota;Actinobacteria;Corynebacteriales;Corynebacteriaceae;Corynebacterium;
Providencia (KX904719.1.1475)	13	3	11	8	Bacteria;Proteobacteria;Gammaproteobacteria;Enterobacterales;Morganellaceae;Providencia;
Sphingobacterium (New.CleanUp.ReferenceOTU282)	0	0	19	16	Bacteria;Bacteroidetes;Sphingobacteriia;Sphingobacteriales;Sphingobacteriaceae;Sphingobacterium;
Sphingobacterium (New.CleanUp.ReferenceOTU4223)	8	6	14	7	Bacteria;Bacteroidetes;Sphingobacteriia;Sphingobacteriales;Sphingobacteriaceae;Sphingobacterium;multivorum
Saccharimonadales (FPLP01005472.17.1395)	24	8	1	1	Bacteria;Patescibacteria;Saccharimonadia;Saccharimonadales;
Providencia (HQ807596.1.1443)	7	0	16	11	Bacteria;Proteobacteria;Gammaproteobacteria;Enterobacterales;Morganellaceae;Providencia;
Enterobacter (HQ880682.1.1429)	12	4	8	10	Bacteria;Proteobacteria;Gammaproteobacteria;Enterobacterales;Enterobacteriaceae;Enterobacter;
Enterococcus (KP273913.1.1438)	7	23	2	2	Bacteria;Firmicutes;Bacilli;Lactobacillales;Enterococcaceae;Enterococcus;
Providencia (KT985381.1.1443)	10	2	14	8	Bacteria;Proteobacteria;Gammaproteobacteria;Enterobacterales;Morganellaceae;Providencia;
Sphingobacterium (KX129934.1.1519)	7	4	13	10	Bacteria;Bacteroidota;Bacteroidia;Sphingobacteriales;Sphingobacteriaceae;Sphingobacterium;
Saccharimonadales (LN565830.1.1326)	32	0	1	1	Bacteria;Patescibacteria;Saccharimonadia;Saccharimonadales;
Yokenella (MH429838.1.1428)	12	0	8	14	Bacteria;Proteobacteria;Gammaproteobacteria;Enterobacterales;Enterobacteriaceae;Yokenella;
Flavobacterium (New.CleanUp.ReferenceOTU1212)	7	0	4	23	Bacteria;Bacteroidetes;Flavobacteriia;Flavobacteriales;Flavobacteriaceae;Flavobacterium
Enterococcus (New.CleanUp.ReferenceOTU2854)	23	8	1	2	Bacteria;Firmicutes;Bacilli;Lactobacillales;Enterococcaceae;Enterococcus;
Enterobacter (KJ094576.1.1474)	11	1	11	10	Bacteria;Proteobacteria;Gammaproteobacteria;Enterobacterales;Enterobacteriaceae;Enterobacter;
Providencia (KJ781385.1.1437)	7	2	10	14	Bacteria;Proteobacteria;Gammaproteobacteria;Enterobacterales;Morganellaceae;Providencia;
Enterobacter (KU314514.1.1506)	9	1	11	12	Bacteria;Proteobacteria;Gammaproteobacteria;Enterobacterales;Enterobacteriaceae;Enterobacter;
Corynebacterium (New.CleanUp.ReferenceOTU119)	0	1	30	2	Bacteria;Actinobacteria;Actinobacteria;Actinomycetales;Corynebacteriaceae;Corynebacterium;variabile
Trichococcus (HE576088.1.1403)	18	11	3	0	Bacteria;Firmicutes;Bacilli;Lactobacillales;Carnobacteriaceae;Trichococcus;
Corynebacterium (New.CleanUp.ReferenceOTU2733)	0	10	12	10	Bacteria;Actinobacteria;Actinobacteria;Actinomycetales;Corynebacteriaceae;Corynebacterium;variabile
Enterobacter (DQ988944.1.1451)	7	5	7	12	Bacteria;Proteobacteria;Gammaproteobacteria;Enterobacterales;Enterobacteriaceae;Enterobacter;
Citrobacter (EF555464.1.1398)	8	2	7	14	Bacteria;Proteobacteria;Gammaproteobacteria;Enterobacterales;Enterobacteriaceae;Citrobacter;
Corynebacterium (EU463050.1.1386)	2	9	12	8	Bacteria;Actinobacteriota;Actinobacteria;Corynebacteriales;Corynebacteriaceae;Corynebacterium;
Tatumella (JN175342.1.1527)	4	2	15	10	Bacteria;Proteobacteria;Gammaproteobacteria;Enterobacterales;Erwiniaceae;Tatumella;
Citrobacter (JX527114.1.1445)	8	2	10	11	Bacteria;Proteobacteria;Gammaproteobacteria;Enterobacterales;Enterobacteriaceae;Citrobacter;
Citrobacter (KC691177.1.1456)	8	1	7	15	Bacteria;Proteobacteria;Gammaproteobacteria;Enterobacterales;Enterobacteriaceae;Citrobacter;
Citrobacter (KF193255.1.1406)	6	3	13	9	Bacteria;Proteobacteria;Gammaproteobacteria;Enterobacterales;Enterobacteriaceae;Citrobacter;
Enterobacter (KJ956394.1.1445)	7	3	10	11	Bacteria;Proteobacteria;Gammaproteobacteria;Enterobacterales;Enterobacteriaceae;Enterobacter;
Enterobacter (KX455879.1.1390)	7	1	9	14	Bacteria;Proteobacteria;Gammaproteobacteria;Enterobacterales;Enterobacteriaceae;Enterobacter;
Dysgonomonas (New.CleanUp.ReferenceOTU1604)	8	13	3	7	Bacteria;Bacteroidetes;Bacteroidia;Bacteroidales;Porphyromonadaceae;Dysgonomonas;
Facklamia (New.CleanUp.ReferenceOTU4307)	0	30	1	0	Bacteria;Firmicutes;Bacilli;Lactobacillales;Aerococcaceae;Facklamia;
Bacteroides (AB510699.1.1490)	26	0	3	1	Bacteria;Bacteroidota;Bacteroidia;Bacteroidales;Bacteroidaceae;Bacteroides;
Enterococcus (AJ301833.1.1553)	4	22	2	2	Bacteria;Firmicutes;Bacilli;Lactobacillales;Enterococcaceae;Enterococcus;
Pseudomonas (HQ113222.1.1463)	0	11	5	14	Bacteria;Proteobacteria;Gammaproteobacteria;Pseudomonadales;Pseudomonadaceae;Pseudomonas;
Enterobacter (HQ651841.1.1507)	8	1	8	13	Bacteria;Proteobacteria;Gammaproteobacteria;Enterobacterales;Enterobacteriaceae;Enterobacter;
Enterobacter (JN175338.1.1527)	10	4	8	8	Bacteria;Proteobacteria;Gammaproteobacteria;Enterobacterales;Enterobacteriaceae;Enterobacter;
Kerstersia (JX316030.1.1418)	3	9	4	14	Bacteria;Proteobacteria;Gammaproteobacteria;Burkholderiales;Alcaligenaceae;Kerstersia;
Kluyvera (KM021266.1.1282)	9	3	6	12	Bacteria;Proteobacteria;Gammaproteobacteria;Enterobacterales;Enterobacteriaceae;Kluyvera;
Vagococcus (KY937951.1.1480)	9	19	0	2	Bacteria;Firmicutes;Bacilli;Lactobacillales;Vagococcaceae;Vagococcus;
Corynebacterium (Y13024.1.1475)	2	4	17	7	Bacteria;Actinobacteriota;Actinobacteria;Corynebacteriales;Corynebacteriaceae;Corynebacterium;
Enterobacter (FJ626253.1.1414)	9	3	8	9	Bacteria;Proteobacteria;Gammaproteobacteria;Enterobacterales;Enterobacteriaceae;Enterobacter;
Enterococcus (HF677503.1.1441)	5	20	2	2	Bacteria;Firmicutes;Bacilli;Lactobacillales;Enterococcaceae;Enterococcus;
Alcaligenes (JN416565.1.1458)	7	1	7	14	Bacteria;Proteobacteria;Gammaproteobacteria;Burkholderiales;Alcaligenaceae;Alcaligenes;
Citrobacter (JN571748.1.1446)	4	3	12	10	Bacteria;Proteobacteria;Gammaproteobacteria;Enterobacterales;Enterobacteriaceae;Citrobacter;
Tyzzerella (JQ607449.1.1412)	22	2	3	2	Bacteria;Firmicutes;Clostridia;Lachnospirales;Lachnospiraceae;Tyzzerella;
Anaerostignum (KC331192.1.1329)	5	11	1	12	Bacteria;Firmicutes;Clostridia;Lachnospirales;Lachnospiraceae;Anaerostignum;
Lactiplantibacillus (KJ921825.1.1315)	0	12	5	12	Bacteria;Firmicutes;Bacilli;Lactobacillales;Lactobacillaceae;Lactiplantibacillus;
Citrobacter (KP893650.1.1504)	7	2	9	11	Bacteria;Proteobacteria;Gammaproteobacteria;Enterobacterales;Enterobacteriaceae;Citrobacter;
Citrobacter (New.CleanUp.ReferenceOTU2181)	2	1	17	9	Bacteria;Proteobacteria;Gammaproteobacteria;Enterobacteriales;Enterobacteriaceae;Citrobacter;
Myroides (New.CleanUp.ReferenceOTU3523)	1	19	3	6	Bacteria;Bacteroidetes;Flavobacteriia;Flavobacteriales;Flavobacteriaceae;Myroides;
Actinomycetaceae (New.CleanUp.ReferenceOTU4079)	18	4	5	2	Bacteria;Actinobacteria;Actinobacteria;Actinomycetales;Actinomycetaceae;;
Dysgonomonas (New.CleanUp.ReferenceOTU660)	11	13	2	3	Bacteria;Bacteroidetes;Bacteroidia;Bacteroidales;Porphyromonadaceae;Dysgonomonas;gadei
Dysgonomonas (AB548674.1.1491)	6	12	6	4	Bacteria;Bacteroidota;Bacteroidia;Bacteroidales;Dysgonomonadaceae;Dysgonomonas;
Enterococcus (AJ877015.1.1510)	21	5	2	0	Bacteria;Firmicutes;Bacilli;Lactobacillales;Enterococcaceae;Enterococcus;
Cronobacter (FJ906909.1.1461)	13	14	1	0	Bacteria;Proteobacteria;Gammaproteobacteria;Enterobacterales;Enterobacteriaceae;Cronobacter;
Enterobacter (GU183602.1.1396)	8	1	8	11	Bacteria;Proteobacteria;Gammaproteobacteria;Enterobacterales;Enterobacteriaceae;Enterobacter;
Citrobacter (HK240710.8.1529)	4	18	6	0	Bacteria;Proteobacteria;Gammaproteobacteria;Enterobacterales;Enterobacteriaceae;Citrobacter;
Klebsiella (MG548633.1.1376)	9	3	9	7	Bacteria;Proteobacteria;Gammaproteobacteria;Enterobacterales;Enterobacteriaceae;Klebsiella;
Unassigned (New.CleanUp.ReferenceOTU3445)	0	0	16	12	Unassigned
Dysgonomonas (New.CleanUp.ReferenceOTU3880)	3	0	1	24	Bacteria;Bacteroidetes;Bacteroidia;Bacteroidales;Porphyromonadaceae;Dysgonomonas;
Lachnospiraceae (New.CleanUp.ReferenceOTU4168)	9	3	8	8	Bacteria;Firmicutes;Clostridia;Clostridiales;Lachnospiraceae;;
Facklamia (New.CleanUp.ReferenceOTU485)	2	24	1	1	Bacteria;Firmicutes;Bacilli;Lactobacillales;Aerococcaceae;Facklamia;
Enterobacter (HQ219907.1.1442)	7	3	6	11	Bacteria;Proteobacteria;Gammaproteobacteria;Enterobacterales;Enterobacteriaceae;Enterobacter;
Enterobacter (JF000870.1.1363)	9	1	8	9	Bacteria;Proteobacteria;Gammaproteobacteria;Enterobacterales;Enterobacteriaceae;Enterobacter;
Enterobacter (KC582299.1.1513)	9	0	4	14	Bacteria;Proteobacteria;Gammaproteobacteria;Enterobacterales;Enterobacteriaceae;Enterobacter;
Enterococcus (KM023923.1.1409)	3	19	4	1	Bacteria;Firmicutes;Bacilli;Lactobacillales;Enterococcaceae;Enterococcus;
Citrobacter (KP883220.1.1236)	5	2	12	8	Bacteria;Proteobacteria;Gammaproteobacteria;Enterobacterales;Enterobacteriaceae;Citrobacter;
Corynebacterium (MG549854.1.1233)	1	8	12	6	Bacteria;Actinobacteriota;Actinobacteria;Corynebacteriales;Corynebacteriaceae;Corynebacterium;
TM7-3 (New.CleanUp.ReferenceOTU1295)	24	1	2	0	Bacteria;TM7;TM7-3;;;;
Citrobacter (New.CleanUp.ReferenceOTU1547)	5	0	10	12	Bacteria;Proteobacteria;Gammaproteobacteria;Enterobacteriales;Enterobacteriaceae;Citrobacter;
Erysipelothrix (New.CleanUp.ReferenceOTU193)	10	9	7	1	Bacteria;Firmicutes;Erysipelotrichi;Erysipelotrichales;Erysipelotrichaceae;Erysipelothrix;
Corynebacterium (New.CleanUp.ReferenceOTU2473)	0	24	1	2	Bacteria;Actinobacteria;Actinobacteria;Actinomycetales;Corynebacteriaceae;Corynebacterium;
Parabacteroides (New.CleanUp.ReferenceOTU3893)	2	0	4	21	Bacteria;Bacteroidetes;Bacteroidia;Bacteroidales;Porphyromonadaceae;Parabacteroides;
Pseudochrobactrum (FJ950554.1.1398)	6	3	12	5	Bacteria;Proteobacteria;Alphaproteobacteria;Rhizobiales;Rhizobiaceae;Pseudochrobactrum;
Proteiniphilum (KP233809.1.1416)	20	4	1	1	Bacteria;Bacteroidota;Bacteroidia;Bacteroidales;Dysgonomonadaceae;Proteiniphilum;
Leucobacter (LN561282.1.1359)	6	18	1	1	Bacteria;Actinobacteriota;Actinobacteria;Micrococcales;Microbacteriaceae;Leucobacter;
Achromobacter (New.CleanUp.ReferenceOTU1441)	0	0	7	19	Bacteria;Proteobacteria;Betaproteobacteria;Burkholderiales;Alcaligenaceae;Achromobacter;
Enterococcus (New.CleanUp.ReferenceOTU2277)	3	23	0	0	Bacteria;Firmicutes;Bacilli;Lactobacillales;Enterococcaceae;Enterococcus;
Enterobacter (EF446901.1.1430)	7	2	7	9	Bacteria;Proteobacteria;Gammaproteobacteria;Enterobacterales;Enterobacteriaceae;Enterobacter;
Parapusillimonas (EU528218.1.1354)	6	0	12	7	Bacteria;Proteobacteria;Gammaproteobacteria;Burkholderiales;Alcaligenaceae;Parapusillimonas;
Trichococcus (FJ374769.1.1475)	16	7	2	0	Bacteria;Firmicutes;Bacilli;Lactobacillales;Carnobacteriaceae;Trichococcus;
Lachnoclostridium (FJ957874.1.1375)	11	2	8	4	Bacteria;Firmicutes;Clostridia;Lachnospirales;Lachnospiraceae;Lachnoclostridium;
Enterobacter (KU712018.1.1371)	5	2	9	9	Bacteria;Proteobacteria;Gammaproteobacteria;Enterobacterales;Enterobacteriaceae;Enterobacter;
Providencia (LN558596.1.1377)	8	2	5	10	Bacteria;Proteobacteria;Gammaproteobacteria;Enterobacterales;Morganellaceae;Providencia;
Citrobacter (MH542347.1.1405)	6	2	11	6	Bacteria;Proteobacteria;Gammaproteobacteria;Enterobacterales;Enterobacteriaceae;Citrobacter;
Dorea (New.CleanUp.ReferenceOTU1316)	5	0	10	10	Bacteria;Firmicutes;Clostridia;Clostridiales;Lachnospiraceae;Dorea;
Actinomyces (New.CleanUp.ReferenceOTU1806)	0	0	25	0	Bacteria;Actinobacteria;Actinobacteria;Actinomycetales;Actinomycetaceae;Actinomyces;
Corynebacterium (New.CleanUp.ReferenceOTU3150)	3	6	8	8	Bacteria;Actinobacteria;Actinobacteria;Actinomycetales;Corynebacteriaceae;Corynebacterium;
Enterococcus (AF445305.1.1551)	15	8	1	0	Bacteria;Firmicutes;Bacilli;Lactobacillales;Enterococcaceae;Enterococcus;
Citrobacter (DQ481466.1.1407)	4	1	6	13	Bacteria;Proteobacteria;Gammaproteobacteria;Enterobacterales;Enterobacteriaceae;Citrobacter;
Enterobacter (EF428992.1.1379)	8	1	6	9	Bacteria;Proteobacteria;Gammaproteobacteria;Enterobacterales;Enterobacteriaceae;Enterobacter;
Providencia (FJ866759.1.1368)	6	1	14	3	Bacteria;Proteobacteria;Gammaproteobacteria;Enterobacterales;Morganellaceae;Providencia;
Salmonella (JQ315911.1.1502)	5	3	4	12	Bacteria;Proteobacteria;Gammaproteobacteria;Enterobacterales;Enterobacteriaceae;Salmonella;
Morganella (KC250021.1.1537)	12	0	0	12	Bacteria;Proteobacteria;Gammaproteobacteria;Enterobacterales;Morganellaceae;Morganella;
Enterobacter (KC679993.1.1500)	3	1	5	15	Bacteria;Proteobacteria;Gammaproteobacteria;Enterobacterales;Enterobacteriaceae;Enterobacter;
Myroides (KP282832.1.1473)	5	11	3	5	Bacteria;Bacteroidota;Bacteroidia;Flavobacteriales;Flavobacteriaceae;Myroides;
Brevundimonas (KU257688.1.1365)	2	0	3	19	Bacteria;Proteobacteria;Alphaproteobacteria;Caulobacterales;Caulobacteraceae;Brevundimonas;
Enterobacter (KX639818.1.1382)	11	2	6	5	Bacteria;Proteobacteria;Gammaproteobacteria;Enterobacterales;Enterobacteriaceae;Enterobacter;
Saccharimonadaceae TM7a (LN560477.1.1324)	0	14	5	5	Bacteria;Patescibacteria;Saccharimonadia;Saccharimonadales;Saccharimonadaceae;TM7a;
Enterobacter (MF765336.1.1250)	7	0	6	11	Bacteria;Proteobacteria;Gammaproteobacteria;Enterobacterales;Enterobacteriaceae;Enterobacter;
Salmonella (MG869129.1.1514)	11	0	6	7	Bacteria;Proteobacteria;Gammaproteobacteria;Enterobacterales;Enterobacteriaceae;Salmonella;
Enterococcus (New.CleanUp.ReferenceOTU1681)	7	14	0	3	Bacteria;Firmicutes;Bacilli;Lactobacillales;Enterococcaceae;Enterococcus;
Porphyromonadaceae (New.CleanUp.ReferenceOTU1708)	14	5	3	2	Bacteria;Bacteroidetes;Bacteroidia;Bacteroidales;Porphyromonadaceae;;
Citrobacter (New.CleanUp.ReferenceOTU2009)	5	2	8	9	Bacteria;Proteobacteria;Gammaproteobacteria;Enterobacteriales;Enterobacteriaceae;Citrobacter;
TM7-3 (New.CleanUp.ReferenceOTU2083)	2	18	4	0	Bacteria;TM7;TM7-3;;;;
Enterococcus (New.CleanUp.ReferenceOTU74)	2	19	0	3	Bacteria;Firmicutes;Bacilli;Lactobacillales;Enterococcaceae;Enterococcus;
Leucobacter (AB007419.1.1513)	11	5	3	4	Bacteria;Actinobacteriota;Actinobacteria;Micrococcales;Microbacteriaceae;Leucobacter;
Flaviflexus (EF419390.1.1440)	16	2	4	1	Bacteria;Actinobacteriota;Actinobacteria;Actinomycetales;Actinomycetaceae;Flaviflexus;
Corynebacterium (FJ172667.1.1447)	8	1	8	6	Bacteria;Actinobacteriota;Actinobacteria;Corynebacteriales;Corynebacteriaceae;Corynebacterium;
Leucobacter (GQ246672.1.1436)	3	7	5	8	Bacteria;Actinobacteriota;Actinobacteria;Micrococcales;Microbacteriaceae;Leucobacter;
Providencia (JN987146.1.1448)	8	0	8	7	Bacteria;Proteobacteria;Gammaproteobacteria;Enterobacterales;Morganellaceae;Providencia;
Pluralibacter (JQ765425.1.1444)	4	0	13	6	Bacteria;Proteobacteria;Gammaproteobacteria;Enterobacterales;Enterobacteriaceae;Pluralibacter;
Citrobacter (KF374708.1.1315)	5	1	7	10	Bacteria;Proteobacteria;Gammaproteobacteria;Enterobacterales;Enterobacteriaceae;Citrobacter;
Providencia (KT780150.1.1300)	6	1	6	10	Bacteria;Proteobacteria;Gammaproteobacteria;Enterobacterales;Morganellaceae;Providencia;
Enterobacter (KY048271.1.1485)	3	0	11	9	Bacteria;Proteobacteria;Gammaproteobacteria;Enterobacterales;Enterobacteriaceae;Enterobacter;
Enterobacter (KY818296.1.1427)	10	1	2	10	Bacteria;Proteobacteria;Gammaproteobacteria;Enterobacterales;Enterobacteriaceae;Enterobacter;
Sphingobacterium (MF405100.1.1491)	2	0	4	17	Bacteria;Bacteroidota;Bacteroidia;Sphingobacteriales;Sphingobacteriaceae;Sphingobacterium;
Enterobacter (MG546517.1.1453)	8	3	6	6	Bacteria;Proteobacteria;Gammaproteobacteria;Enterobacterales;Enterobacteriaceae;Enterobacter;
Actinomyces (New.CleanUp.ReferenceOTU1230)	15	6	0	2	Bacteria;Actinobacteria;Actinobacteria;Actinomycetales;Actinomycetaceae;Actinomyces;
Citrobacter (New.CleanUp.ReferenceOTU236)	3	3	10	7	Bacteria;Proteobacteria;Gammaproteobacteria;Enterobacteriales;Enterobacteriaceae;Citrobacter;
Facklamia (New.CleanUp.ReferenceOTU2369)	13	9	0	1	Bacteria;Firmicutes;Bacilli;Lactobacillales;Aerococcaceae;Facklamia;
Ruminococcaceae (New.CleanUp.ReferenceOTU3637)	18	0	2	3	Bacteria;Firmicutes;Clostridia;Clostridiales;Ruminococcaceae;;
Corynebacterium (New.CleanUp.ReferenceOTU93)	6	6	5	6	Bacteria;Actinobacteria;Actinobacteria;Actinomycetales;Corynebacteriaceae;Corynebacterium;variabile
Clostridiales (New.CleanUp.ReferenceOTU942)	5	12	1	5	Bacteria;Firmicutes;Clostridia;Clostridiales;;;
Salmonella (CJRA01000034.26673.28140)	8	2	5	7	Bacteria;Proteobacteria;Gammaproteobacteria;Enterobacterales;Enterobacteriaceae;Salmonella;
Citrobacter (DQ816596.1.1457)	5	0	7	10	Bacteria;Proteobacteria;Gammaproteobacteria;Enterobacterales;Enterobacteriaceae;Citrobacter;
Citrobacter (DQ817041.1.1454)	6	1	3	12	Bacteria;Proteobacteria;Gammaproteobacteria;Enterobacterales;Enterobacteriaceae;Citrobacter;
Enterococcus (FJ753797.1.1279)	0	8	8	6	Bacteria;Firmicutes;Bacilli;Lactobacillales;Enterococcaceae;Enterococcus;
Kluyvera (HL282540.4.1387)	6	4	3	9	Bacteria;Proteobacteria;Gammaproteobacteria;Enterobacterales;Enterobacteriaceae;Kluyvera;
Corynebacterium (JF187496.1.1349)	2	7	8	5	Bacteria;Actinobacteriota;Actinobacteria;Corynebacteriales;Corynebacteriaceae;Corynebacterium;
Morganella (KU598846.1.1507)	0	2	11	9	Bacteria;Proteobacteria;Gammaproteobacteria;Enterobacterales;Morganellaceae;Morganella;
Timonella (LN573175.1.1358)	1	8	8	5	Bacteria;Actinobacteriota;Actinobacteria;Micrococcales;Micrococcales Incertae Sedis;Timonella;
Enterobacter (MH571602.1.1500)	4	3	5	10	Bacteria;Proteobacteria;Gammaproteobacteria;Enterobacterales;Enterobacteriaceae;Enterobacter;
Carnobacteriaceae (New.CleanUp.ReferenceOTU1326)	4	18	0	0	Bacteria;Firmicutes;Bacilli;Lactobacillales;Carnobacteriaceae
Dysgonomonas (New.CleanUp.ReferenceOTU1879)	11	7	3	1	Bacteria;Bacteroidetes;Bacteroidia;Bacteroidales;Porphyromonadaceae;Dysgonomonas;
Alcaligenaceae (New.CleanUp.ReferenceOTU3630)	7	0	7	8	Bacteria;Proteobacteria;Betaproteobacteria;Burkholderiales;Alcaligenaceae;;
Aerococcaceae (New.CleanUp.ReferenceOTU4207)	1	20	0	1	Bacteria;Firmicutes;Bacilli;Lactobacillales;Aerococcaceae;;
Dysgonomonas (New.CleanUp.ReferenceOTU4309)	12	7	2	1	Bacteria;Bacteroidetes;Bacteroidia;Bacteroidales;Porphyromonadaceae;Dysgonomonas;gadei
Myroides (New.CleanUp.ReferenceOTU4451)	9	3	8	2	Bacteria;Bacteroidetes;Flavobacteriia;Flavobacteriales;Flavobacteriaceae;Myroides;odoratimimus
Enterobacteriaceae (New.CleanUp.ReferenceOTU484)	0	0	13	9	Bacteria;Proteobacteria;Gammaproteobacteria;Enterobacteriales;Enterobacteriaceae;;
Acidipropionibacterium (AF234623.1.1524)	0	11	5	5	Bacteria;Actinobacteriota;Actinobacteria;Propionibacteriales;Propionibacteriaceae;Acidipropionibacterium;
Enterococcus (AJDQ01000006.231427.232973)	1	19	1	0	Bacteria;Firmicutes;Bacilli;Lactobacillales;Enterococcaceae;Enterococcus;
Corynebacterium (AY914072.1.1471)	1	8	6	6	Bacteria;Actinobacteriota;Actinobacteria;Corynebacteriales;Corynebacteriaceae;Corynebacterium;
Corynebacterium (CP002917.69614.71118)	0	7	9	5	Bacteria;Actinobacteriota;Actinobacteria;Corynebacteriales;Corynebacteriaceae;Corynebacterium;
Corynebacterium (EU541471.1.1486)	0	6	7	8	Bacteria;Actinobacteriota;Actinobacteria;Corynebacteriales;Corynebacteriaceae;Corynebacterium;
Enterobacter (FJ976547.1.1383)	9	0	5	7	Bacteria;Proteobacteria;Gammaproteobacteria;Enterobacterales;Enterobacteriaceae;Enterobacter;
Myroides (GQ381279.1.1482)	9	7	1	4	Bacteria;Bacteroidota;Bacteroidia;Flavobacteriales;Flavobacteriaceae;Myroides;
Enterobacter (HQ701802.1.1447)	7	1	7	6	Bacteria;Proteobacteria;Gammaproteobacteria;Enterobacterales;Enterobacteriaceae;Enterobacter;
Enterococcus (HQ716399.1.1419)	6	14	1	0	Bacteria;Firmicutes;Bacilli;Lactobacillales;Enterococcaceae;Enterococcus;
Enterococcus (HQ740363.1.1472)	4	17	0	0	Bacteria;Firmicutes;Bacilli;Lactobacillales;Enterococcaceae;Enterococcus;
Corynebacterium (JF158489.1.1350)	3	5	12	1	Bacteria;Actinobacteriota;Actinobacteria;Corynebacteriales;Corynebacteriaceae;Corynebacterium;
Leucobacter (JQ039895.1.1432)	7	3	2	9	Bacteria;Actinobacteriota;Actinobacteria;Micrococcales;Microbacteriaceae;Leucobacter;
Citrobacter (JQ040542.1.1486)	7	3	5	6	Bacteria;Proteobacteria;Gammaproteobacteria;Enterobacterales;Enterobacteriaceae;Citrobacter;
Morganellaceae (JQ950496.1.1465)	7	3	4	7	Bacteria;Proteobacteria;Gammaproteobacteria;Enterobacterales;Morganellaceae;uncultured;
Rhizobiaceae (JX515450.1.1446)	6	8	6	1	Bacteria;Proteobacteria;Alphaproteobacteria;Rhizobiales;Rhizobiaceae;uncultured;
Citrobacter (KT582289.1.1447)	9	3	3	6	Bacteria;Proteobacteria;Gammaproteobacteria;Enterobacterales;Enterobacteriaceae;Citrobacter;
Morganella (LN558632.1.1494)	0	4	6	11	Bacteria;Proteobacteria;Gammaproteobacteria;Enterobacterales;Morganellaceae;Morganella;
Enterococcus (MH797010.1.1388)	1	18	1	1	Bacteria;Firmicutes;Bacilli;Lactobacillales;Enterococcaceae;Enterococcus;
Ruminococcaceae (New.CleanUp.ReferenceOTU1196)	21	0	0	0	Bacteria;Firmicutes;Clostridia;Clostridiales;Ruminococcaceae;;
Dysgonomonas (New.CleanUp.ReferenceOTU2029)	16	4	1	0	Bacteria;Bacteroidetes;Bacteroidia;Bacteroidales;Porphyromonadaceae;Dysgonomonas;gadei
Citrobacter (New.CleanUp.ReferenceOTU2980)	11	2	3	5	Bacteria;Proteobacteria;Gammaproteobacteria;Enterobacteriales;Enterobacteriaceae;Citrobacter;
Enterobacteriaceae (New.CleanUp.ReferenceOTU3825)	5	0	8	8	Bacteria;Proteobacteria;Gammaproteobacteria;Enterobacteriales;Enterobacteriaceae;;
Enterococcus (AJ582753.1.1396)	1	19	0	0	Bacteria;Firmicutes;Bacilli;Lactobacillales;Enterococcaceae;Enterococcus;
Leucobacter (DQ845457.1.1508)	6	10	3	1	Bacteria;Actinobacteriota;Actinobacteria;Micrococcales;Microbacteriaceae;Leucobacter;
Enterobacter (EF428997.1.1466)	6	3	7	4	Bacteria;Proteobacteria;Gammaproteobacteria;Enterobacterales;Enterobacteriaceae;Enterobacter;
Jeotgalicoccus (FJ237390.1.1452)	15	4	1	0	Bacteria;Firmicutes;Bacilli;Staphylococcales;Staphylococcaceae;Jeotgalicoccus;
Escherichia-Shigella (FJ611882.1.1363)	11	0	3	6	Bacteria;Proteobacteria;Gammaproteobacteria;Enterobacterales;Enterobacteriaceae;Escherichia-Shigella;
Enterobacter (HQ774413.1.1448)	1	0	10	9	Bacteria;Proteobacteria;Gammaproteobacteria;Enterobacterales;Enterobacteriaceae;Enterobacter;
Ochrobactrum (JN256921.1.1379)	8	1	3	8	Bacteria;Proteobacteria;Alphaproteobacteria;Rhizobiales;Rhizobiaceae;Ochrobactrum;
Proteus (JN566137.1.1489)	7	4	3	6	Bacteria;Proteobacteria;Gammaproteobacteria;Enterobacterales;Morganellaceae;Proteus;
Salmonella (JN615015.1.1434)	3	0	7	10	Bacteria;Proteobacteria;Gammaproteobacteria;Enterobacterales;Enterobacteriaceae;Salmonella;
Enterobacter (KF939602.1.1391)	7	2	7	4	Bacteria;Proteobacteria;Gammaproteobacteria;Enterobacterales;Enterobacteriaceae;Enterobacter;
Enterococcus (LC027239.1.1636)	4	13	2	1	Bacteria;Firmicutes;Bacilli;Lactobacillales;Enterococcaceae;Enterococcus;
Salmonella (LHTF01000009.1335.2930)	7	1	7	5	Bacteria;Proteobacteria;Gammaproteobacteria;Enterobacterales;Enterobacteriaceae;Salmonella;
Myroides (New.CleanUp.ReferenceOTU1646)	10	1	2	7	Bacteria;Bacteroidetes;Flavobacteriia;Flavobacteriales;Flavobacteriaceae;Myroides;
Unassigned (New.CleanUp.ReferenceOTU2255)	20	0	0	0	Unassigned
Corynebacterium (New.CleanUp.ReferenceOTU2456)	2	1	11	6	Bacteria;Actinobacteria;Actinobacteria;Actinomycetales;Corynebacteriaceae;Corynebacterium;
Sphingobium (New.CleanUp.ReferenceOTU2533)	2	0	18	0	Bacteria;Proteobacteria;Alphaproteobacteria;Sphingomonadales;Sphingomonadaceae;Sphingobium;
Pseudomonadaceae (New.CleanUp.ReferenceOTU3187)	7	0	2	11	Bacteria;Proteobacteria;Gammaproteobacteria;Pseudomonadales;Pseudomonadaceae;;
Klebsiella (AB004754.1.1441)	2	5	2	10	Bacteria;Proteobacteria;Gammaproteobacteria;Enterobacterales;Enterobacteriaceae;Klebsiella;
Luteimonas (AB257632.1.1537)	1	0	10	8	Bacteria;Proteobacteria;Gammaproteobacteria;Xanthomonadales;Xanthomonadaceae;Luteimonas;
Providencia (AB933266.1.1424)	10	0	3	6	Bacteria;Proteobacteria;Gammaproteobacteria;Enterobacterales;Morganellaceae;Providencia;
Corynebacterium (AY226509.1.1492)	3	5	6	5	Bacteria;Actinobacteriota;Actinobacteria;Corynebacteriales;Corynebacteriaceae;Corynebacterium;
Klebsiella (DQ392984.1.1503)	5	0	4	10	Bacteria;Proteobacteria;Gammaproteobacteria;Enterobacterales;Enterobacteriaceae;Klebsiella;
Lachnospiraceae (EF398740.1.1493)	12	1	3	3	Bacteria;Firmicutes;Clostridia;Lachnospirales;Lachnospiraceae;uncultured;
Lachnospiraceae (EF402384.1.1486)	0	11	3	5	Bacteria;Firmicutes;Clostridia;Lachnospirales;Lachnospiraceae;uncultured;
Salmonella (EF604006.1.1487)	2	0	10	7	Bacteria;Proteobacteria;Gammaproteobacteria;Enterobacterales;Enterobacteriaceae;Salmonella;
Citrobacter (EF649780.1.1496)	5	0	9	5	Bacteria;Proteobacteria;Gammaproteobacteria;Enterobacterales;Enterobacteriaceae;Citrobacter;
Corynebacterium (EU463170.1.1379)	2	7	3	7	Bacteria;Actinobacteriota;Actinobacteria;Corynebacteriales;Corynebacteriaceae;Corynebacterium;
Lachnospiraceae (FJ799151.1.1493)	1	7	7	4	Bacteria;Firmicutes;Clostridia;Lachnospirales;Lachnospiraceae;uncultured;
Parapusillimonas (GQ417650.1.1454)	0	0	12	7	Bacteria;Proteobacteria;Gammaproteobacteria;Burkholderiales;Alcaligenaceae;Parapusillimonas;
Facklamia (HE575970.1.1503)	0	19	0	0	Bacteria;Firmicutes;Bacilli;Lactobacillales;Aerococcaceae;Facklamia;
Enterobacter (HQ336314.1.1417)	5	1	7	6	Bacteria;Proteobacteria;Gammaproteobacteria;Enterobacterales;Enterobacteriaceae;Enterobacter;
Enterobacter (JF107744.1.1360)	2	2	8	7	Bacteria;Proteobacteria;Gammaproteobacteria;Enterobacterales;Enterobacteriaceae;Enterobacter;
Saccharimonadales (JQ186446.1.1313)	2	7	9	1	Bacteria;Patescibacteria;Saccharimonadia;Saccharimonadales;
Enterobacter (JQ236811.1.1443)	7	3	4	5	Bacteria;Proteobacteria;Gammaproteobacteria;Enterobacterales;Enterobacteriaceae;Enterobacter;
Dysgonomonas (JQ607339.1.1422)	6	2	7	4	Bacteria;Bacteroidota;Bacteroidia;Bacteroidales;Dysgonomonadaceae;Dysgonomonas;
Tannerellaceae (JQ608093.1.1404)	14	0	2	3	Bacteria;Bacteroidota;Bacteroidia;Bacteroidales;Tannerellaceae;uncultured;
Enterobacter (KM253006.1.1448)	5	1	5	8	Bacteria;Proteobacteria;Gammaproteobacteria;Enterobacterales;Enterobacteriaceae;Enterobacter;
Enterobacter (KP990658.1.1576)	4	2	8	5	Bacteria;Proteobacteria;Gammaproteobacteria;Enterobacterales;Enterobacteriaceae;Enterobacter;
Saccharimonadales (LN560472.1.1324)	1	4	2	12	Bacteria;Patescibacteria;Saccharimonadia;Saccharimonadales;
Klebsiella (MF765330.1.1250)	7	1	6	5	Bacteria;Proteobacteria;Gammaproteobacteria;Enterobacterales;Enterobacteriaceae;Klebsiella;
Enterobacter (MF765332.1.1250)	4	1	8	6	Bacteria;Proteobacteria;Gammaproteobacteria;Enterobacterales;Enterobacteriaceae;Enterobacter;
Providencia (MH588071.1.1228)	3	0	12	4	Bacteria;Proteobacteria;Gammaproteobacteria;Enterobacterales;Morganellaceae;Providencia;
Alcaligenaceae (New.CleanUp.ReferenceOTU1302)	4	4	3	8	Bacteria;Proteobacteria;Betaproteobacteria;Burkholderiales;Alcaligenaceae;;
Alcaligenaceae (New.CleanUp.ReferenceOTU2421)	3	12	1	3	Bacteria;Proteobacteria;Betaproteobacteria;Burkholderiales;Alcaligenaceae;;
Corynebacterium (New.CleanUp.ReferenceOTU2552)	1	5	7	6	Bacteria;Actinobacteria;Actinobacteria;Actinomycetales;Corynebacteriaceae;Corynebacterium;variabile
Citrobacter (New.CleanUp.ReferenceOTU309)	2	0	6	11	Bacteria;Proteobacteria;Gammaproteobacteria;Enterobacteriales;Enterobacteriaceae;Citrobacter;
Enterococcus (AY396047.1.1435)	3	14	0	1	Bacteria;Firmicutes;Bacilli;Lactobacillales;Enterococcaceae;Enterococcus;
Enterobacterales (EU260128.1.1429)	3	0	5	10	Bacteria;Proteobacteria;Gammaproteobacteria;Enterobacterales;uncultured;
Morganella (HQ774419.1.1457)	0	1	5	12	Bacteria;Proteobacteria;Gammaproteobacteria;Enterobacterales;Morganellaceae;Morganella;
Allorhizobium-Neorhizobium-Pararhizobium-Rhizobium (JN192404.1.1448)	2	3	7	6	Bacteria;Proteobacteria;Alphaproteobacteria;Rhizobiales;Rhizobiaceae;Allorhizobium-Neorhizobium-Pararhizobium-Rhizobium;
Klebsiella (KM880162.1.1389)	3	2	3	10	Bacteria;Proteobacteria;Gammaproteobacteria;Enterobacterales;Enterobacteriaceae;Klebsiella;
Enterobacter (KU687332.1.1206)	3	1	5	9	Bacteria;Proteobacteria;Gammaproteobacteria;Enterobacterales;Enterobacteriaceae;Enterobacter;
Lactobacillales (New.CleanUp.ReferenceOTU125)	6	12	0	0	Bacteria;Firmicutes;Bacilli;Lactobacillales;;;
Corynebacterium (New.CleanUp.ReferenceOTU2589)	0	3	7	8	Bacteria;Actinobacteria;Actinobacteria;Actinomycetales;Corynebacteriaceae;Corynebacterium;
Leucobacter (AB847936.1.1432)	3	3	5	6	Bacteria;Actinobacteriota;Actinobacteria;Micrococcales;Microbacteriaceae;Leucobacter;
Enterococcus (AJ301837.1.1547)	5	9	3	0	Bacteria;Firmicutes;Bacilli;Lactobacillales;Enterococcaceae;Enterococcus;
Kluyvera (AM179911.1.1362)	4	1	1	11	Bacteria;Proteobacteria;Gammaproteobacteria;Enterobacterales;Enterobacteriaceae;Kluyvera;
Sphingobacterium (ATDL01000003.3570.5106)	10	0	4	3	Bacteria;Bacteroidota;Bacteroidia;Sphingobacteriales;Sphingobacteriaceae;Sphingobacterium;
Enterobacter (HM156130.1.1405)	4	1	5	7	Bacteria;Proteobacteria;Gammaproteobacteria;Enterobacterales;Enterobacteriaceae;Enterobacter;
Enterococcus (HQ721257.1.1497)	4	10	0	3	Bacteria;Firmicutes;Bacilli;Lactobacillales;Enterococcaceae;Enterococcus;
Proteiniphilum (JQ607838.1.1422)	12	3	0	2	Bacteria;Bacteroidota;Bacteroidia;Bacteroidales;Dysgonomonadaceae;Proteiniphilum;
Enterococcus (JQ608173.1.1441)	1	11	2	3	Bacteria;Firmicutes;Bacilli;Lactobacillales;Enterococcaceae;Enterococcus;
Enterobacter (KM077045.1.1551)	8	0	6	3	Bacteria;Proteobacteria;Gammaproteobacteria;Enterobacterales;Enterobacteriaceae;Enterobacter;
Citrobacter (KP893651.1.1506)	5	1	2	9	Bacteria;Proteobacteria;Gammaproteobacteria;Enterobacterales;Enterobacteriaceae;Citrobacter;
Enterobacter (KT895298.1.1441)	5	0	7	5	Bacteria;Proteobacteria;Gammaproteobacteria;Enterobacterales;Enterobacteriaceae;Enterobacter;
Providencia (KT956234.1.1488)	5	1	7	4	Bacteria;Proteobacteria;Gammaproteobacteria;Enterobacterales;Morganellaceae;Providencia;
Enterococcus (KU324916.1.1259)	5	4	4	4	Bacteria;Firmicutes;Bacilli;Lactobacillales;Enterococcaceae;Enterococcus;
Salmonella (MH255595.1.1353)	5	3	3	6	Bacteria;Proteobacteria;Gammaproteobacteria;Enterobacterales;Enterobacteriaceae;Salmonella;
Dysgonomonas (New.CleanUp.ReferenceOTU2722)	5	8	3	1	Bacteria;Bacteroidetes;Bacteroidia;Bacteroidales;Porphyromonadaceae;Dysgonomonas;gadei
Dysgonomonas (New.CleanUp.ReferenceOTU4404)	8	8	1	0	Bacteria;Bacteroidetes;Bacteroidia;Bacteroidales;Porphyromonadaceae;Dysgonomonas;
Citrobacter (New.CleanUp.ReferenceOTU948)	9	0	6	2	Bacteria;Proteobacteria;Gammaproteobacteria;Enterobacteriales;Enterobacteriaceae;Citrobacter;
Salmonella (U88546.1.1541)	5	4	4	4	Bacteria;Proteobacteria;Gammaproteobacteria;Enterobacterales;Enterobacteriaceae;Salmonella;
Salmonella (Z49264.1.1534)	6	0	2	9	Bacteria;Proteobacteria;Gammaproteobacteria;Enterobacterales;Enterobacteriaceae;Salmonella;
Enterococcus (AJ301832.1.1552)	5	9	0	2	Bacteria;Firmicutes;Bacilli;Lactobacillales;Enterococcaceae;Enterococcus;
Salmonella (CP023468.3433835.3435383)	2	2	7	5	Bacteria;Proteobacteria;Gammaproteobacteria;Enterobacterales;Enterobacteriaceae;Salmonella;
Salmonella (CP032622.504948.506499)	3	0	6	7	Bacteria;Proteobacteria;Gammaproteobacteria;Enterobacterales;Enterobacteriaceae;Salmonella;
Citrobacter (DQ229103.1.1537)	2	2	10	2	Bacteria;Proteobacteria;Gammaproteobacteria;Enterobacterales;Enterobacteriaceae;Citrobacter;
Citrobacter (EF608512.1.1458)	7	1	1	7	Bacteria;Proteobacteria;Gammaproteobacteria;Enterobacterales;Enterobacteriaceae;Citrobacter;
Tissierella (FJ825528.1.1394)	11	0	4	1	Bacteria;Firmicutes;Clostridia;Peptostreptococcales-Tissierellales;Family XI;Tissierella;
Providencia (FJ984609.1.1451)	7	0	7	2	Bacteria;Proteobacteria;Gammaproteobacteria;Enterobacterales;Morganellaceae;Providencia;
Enterobacter (HM461190.1.1460)	2	0	8	6	Bacteria;Proteobacteria;Gammaproteobacteria;Enterobacterales;Enterobacteriaceae;Enterobacter;
Corynebacterium (JF010371.1.1348)	0	3	8	5	Bacteria;Actinobacteriota;Actinobacteria;Corynebacteriales;Corynebacteriaceae;Corynebacterium;
Citrobacter (JF749222.1.1484)	4	0	8	4	Bacteria;Proteobacteria;Gammaproteobacteria;Enterobacterales;Enterobacteriaceae;Citrobacter;
Enterococcus (JQ407554.1.1457)	0	15	1	0	Bacteria;Firmicutes;Bacilli;Lactobacillales;Enterococcaceae;Enterococcus;
Enterococcus (JX847619.1.1461)	5	9	2	0	Bacteria;Firmicutes;Bacilli;Lactobacillales;Enterococcaceae;Enterococcus;
Enterobacter (KC759141.1.1455)	4	1	6	5	Bacteria;Proteobacteria;Gammaproteobacteria;Enterobacterales;Enterobacteriaceae;Enterobacter;
Alcaligenes (KF193101.1.1415)	0	0	2	14	Bacteria;Proteobacteria;Gammaproteobacteria;Burkholderiales;Alcaligenaceae;Alcaligenes;
Enterococcus (KU301268.1.1321)	4	9	2	1	Bacteria;Firmicutes;Bacilli;Lactobacillales;Enterococcaceae;Enterococcus;
Curtobacterium (KY635892.1.1293)	1	8	2	5	Bacteria;Actinobacteriota;Actinobacteria;Micrococcales;Microbacteriaceae;Curtobacterium;
Providencia (LN558595.1.1388)	5	0	6	5	Bacteria;Proteobacteria;Gammaproteobacteria;Enterobacterales;Morganellaceae;Providencia;
Providencia (LN558602.1.1380)	4	0	6	6	Bacteria;Proteobacteria;Gammaproteobacteria;Enterobacterales;Morganellaceae;Providencia;
Enterobacteriaceae (New.CleanUp.ReferenceOTU105)	5	0	5	6	Bacteria;Proteobacteria;Gammaproteobacteria;Enterobacteriales;Enterobacteriaceae;;
Actinomycetaceae (New.CleanUp.ReferenceOTU2600)	1	1	1	13	Bacteria;Actinobacteria;Actinobacteria;Actinomycetales;Actinomycetaceae;;
Christensenellaceae (New.CleanUp.ReferenceOTU2805)	12	0	1	3	Bacteria;Firmicutes;Clostridia;Clostridiales;Christensenellaceae;;
Vagococcus (New.CleanUp.ReferenceOTU4033)	6	10	0	0	Bacteria;Firmicutes;Bacilli;Lactobacillales;Enterococcaceae;Vagococcus;
Dysgonomonas (New.CleanUp.ReferenceOTU4075)	5	10	0	1	Bacteria;Bacteroidetes;Bacteroidia;Bacteroidales;Porphyromonadaceae;Dysgonomonas;gadei
Pantoea (AB004758.1.1445)	0	7	5	3	Bacteria;Proteobacteria;Gammaproteobacteria;Enterobacterales;Erwiniaceae;Pantoea;
Fastidiosipila (AB298753.1.1451)	8	5	1	1	Bacteria;Firmicutes;Clostridia;Oscillospirales;Hungateiclostridiaceae;Fastidiosipila;
Ochrobactrum (AM041247.1.1477)	1	9	2	3	Bacteria;Proteobacteria;Alphaproteobacteria;Rhizobiales;Rhizobiaceae;Ochrobactrum;
Corynebacterium (AP009044.2715334.2716858)	0	4	6	5	Bacteria;Actinobacteriota;Actinobacteria;Corynebacteriales;Corynebacteriaceae;Corynebacterium;
Corynebacterium (CP013991.2648333.2649870)	1	1	6	7	Bacteria;Actinobacteriota;Actinobacteria;Corynebacteriales;Corynebacteriaceae;Corynebacterium;
Corynebacterium (CP015622.1431829.1433361)	2	1	9	3	Bacteria;Actinobacteriota;Actinobacteria;Corynebacteriales;Corynebacteriaceae;Corynebacterium;
Citrobacter (EU420928.1.1346)	4	5	5	1	Bacteria;Proteobacteria;Gammaproteobacteria;Enterobacterales;Enterobacteriaceae;Citrobacter;
Citrobacter (GU290329.1.1498)	2	0	5	8	Bacteria;Proteobacteria;Gammaproteobacteria;Enterobacterales;Enterobacteriaceae;Citrobacter;
Aeromonas (HM159970.1.1478)	4	1	9	1	Bacteria;Proteobacteria;Gammaproteobacteria;Enterobacterales;Aeromonadaceae;Aeromonas;
Enterobacter (HM159983.1.1442)	2	1	7	5	Bacteria;Proteobacteria;Gammaproteobacteria;Enterobacterales;Enterobacteriaceae;Enterobacter;
Citrobacter (HQ154565.1.1496)	2	1	6	6	Bacteria;Proteobacteria;Gammaproteobacteria;Enterobacterales;Enterobacteriaceae;Citrobacter;
Enterobacter (KM817287.1.1509)	3	1	2	9	Bacteria;Proteobacteria;Gammaproteobacteria;Enterobacterales;Enterobacteriaceae;Enterobacter;
Advenella (KX826962.1.1391)	2	0	10	3	Bacteria;Proteobacteria;Gammaproteobacteria;Burkholderiales;Alcaligenaceae;Advenella;
Actinomyces (LT855383.1.1454)	14	0	1	0	Bacteria;Actinobacteriota;Actinobacteria;Actinomycetales;Actinomycetaceae;Actinomyces;
Citrobacter (MF148457.1.1444)	3	1	4	7	Bacteria;Proteobacteria;Gammaproteobacteria;Enterobacterales;Enterobacteriaceae;Citrobacter;
Enterobacter (MG576207.1.1383)	3	1	6	5	Bacteria;Proteobacteria;Gammaproteobacteria;Enterobacterales;Enterobacteriaceae;Enterobacter;
[Mogibacteriaceae] (New.CleanUp.ReferenceOTU1830)	6	1	8	0	Bacteria;Firmicutes;Clostridia;Clostridiales;[Mogibacteriaceae];;
Enterococcaceae (New.CleanUp.ReferenceOTU216)	7	8	0	0	Bacteria;Firmicutes;Bacilli;Lactobacillales;Enterococcaceae
Ruminococcus (New.CleanUp.ReferenceOTU221)	13	0	1	1	Bacteria;Firmicutes;Clostridia;Clostridiales;Ruminococcaceae;Ruminococcus;
TM7-3 (New.CleanUp.ReferenceOTU2493)	0	14	0	1	Bacteria;TM7;TM7-3;;;;
Enterobacteriaceae (New.CleanUp.ReferenceOTU3139)	5	3	0	7	Bacteria;Proteobacteria;Gammaproteobacteria;Enterobacteriales;Enterobacteriaceae
Unassigned (New.CleanUp.ReferenceOTU3577)	15	0	0	0	Unassigned
Kluyvera (AB681871.1.1465)	1	0	2	11	Bacteria;Proteobacteria;Gammaproteobacteria;Enterobacterales;Enterobacteriaceae;Kluyvera;
Oscillospiraceae (AB742106.1.1431)	11	0	1	2	Bacteria;Firmicutes;Clostridia;Oscillospirales;Oscillospiraceae;uncultured;
Enterococcus (AJ271329.1.1512)	5	7	0	2	Bacteria;Firmicutes;Bacilli;Lactobacillales;Enterococcaceae;Enterococcus;
Enterococcus (CP004856.1892576.1894122)	3	9	1	1	Bacteria;Firmicutes;Bacilli;Lactobacillales;Enterococcaceae;Enterococcus;
Citrobacter (DQ816758.1.1449)	5	2	2	5	Bacteria;Proteobacteria;Gammaproteobacteria;Enterobacterales;Enterobacteriaceae;Citrobacter;
Enterobacter (EU251040.1.1299)	5	1	3	5	Bacteria;Proteobacteria;Gammaproteobacteria;Enterobacterales;Enterobacteriaceae;Enterobacter;
Enterobacter (EU870376.1.1406)	9	1	3	1	Bacteria;Proteobacteria;Gammaproteobacteria;Enterobacterales;Enterobacteriaceae;Enterobacter;
Enterococcus (FJ753768.1.1442)	5	9	0	0	Bacteria;Firmicutes;Bacilli;Lactobacillales;Enterococcaceae;Enterococcus;
Enterobacter (HM461126.1.1463)	2	0	5	7	Bacteria;Proteobacteria;Gammaproteobacteria;Enterobacterales;Enterobacteriaceae;Enterobacter;
Enterobacter (HQ241828.1.1444)	3	0	4	7	Bacteria;Proteobacteria;Gammaproteobacteria;Enterobacterales;Enterobacteriaceae;Enterobacter;
Enterobacter (HQ651839.1.1516)	5	0	4	5	Bacteria;Proteobacteria;Gammaproteobacteria;Enterobacterales;Enterobacteriaceae;Enterobacter;
Enterobacter (JN053269.1.1515)	2	0	7	5	Bacteria;Proteobacteria;Gammaproteobacteria;Enterobacterales;Enterobacteriaceae;Enterobacter;
Enterobacter (JN969338.1.1545)	5	0	4	5	Bacteria;Proteobacteria;Gammaproteobacteria;Enterobacterales;Enterobacteriaceae;Enterobacter;
Citrobacter (JX526877.1.1432)	0	1	9	4	Bacteria;Proteobacteria;Gammaproteobacteria;Enterobacterales;Enterobacteriaceae;Citrobacter;
Morganella (KF842561.1.1418)	0	0	6	8	Bacteria;Proteobacteria;Gammaproteobacteria;Enterobacterales;Morganellaceae;Morganella;
Enterococcus (KR363182.1.1497)	2	7	2	3	Bacteria;Firmicutes;Bacilli;Lactobacillales;Enterococcaceae;Enterococcus;
Enterobacter (KY923810.1.1547)	2	1	2	9	Bacteria;Proteobacteria;Gammaproteobacteria;Enterobacterales;Enterobacteriaceae;Enterobacter;
Enterococcus (LC274597.1.1446)	8	5	1	0	Bacteria;Firmicutes;Bacilli;Lactobacillales;Enterococcaceae;Enterococcus;
Enterobacter (MG576148.1.1383)	6	0	3	5	Bacteria;Proteobacteria;Gammaproteobacteria;Enterobacterales;Enterobacteriaceae;Enterobacter;
Alcaligenes (MG738330.1.1489)	1	0	0	13	Bacteria;Proteobacteria;Gammaproteobacteria;Burkholderiales;Alcaligenaceae;Alcaligenes;
Citrobacter (MH255592.1.1376)	3	0	10	1	Bacteria;Proteobacteria;Gammaproteobacteria;Enterobacterales;Enterobacteriaceae;Citrobacter;
Ochrobactrum (New.CleanUp.ReferenceOTU132)	4	1	7	2	Bacteria;Proteobacteria;Alphaproteobacteria;Rhizobiales;Brucellaceae;Ochrobactrum;
Actinomycetaceae (New.CleanUp.ReferenceOTU2206)	0	1	13	0	Bacteria;Actinobacteria;Actinobacteria;Actinomycetales;Actinomycetaceae;;
Lactobacillales (New.CleanUp.ReferenceOTU2311)	3	10	0	1	Bacteria;Firmicutes;Bacilli;Lactobacillales;;;
Corynebacterium (New.CleanUp.ReferenceOTU3622)	0	0	14	0	Bacteria;Actinobacteria;Actinobacteria;Actinomycetales;Corynebacteriaceae;Corynebacterium;variabile
Citrobacter (New.CleanUp.ReferenceOTU3697)	5	1	3	5	Bacteria;Proteobacteria;Gammaproteobacteria;Enterobacteriales;Enterobacteriaceae;Citrobacter;
Sedimentibacter (New.CleanUp.ReferenceOTU45)	12	0	1	1	Bacteria;Firmicutes;Clostridia;Clostridiales;[Tissierellaceae];Sedimentibacter;
Salmonella (Z47544.1.1534)	1	1	6	6	Bacteria;Proteobacteria;Gammaproteobacteria;Enterobacterales;Enterobacteriaceae;Salmonella;
Erysipelothrix (Z94007.1.1532)	1	10	1	2	Bacteria;Firmicutes;Bacilli;Erysipelotrichales;Erysipelotrichaceae;Erysipelothrix;
Enterobacter (AB695351.1.1534)	6	2	2	3	Bacteria;Proteobacteria;Gammaproteobacteria;Enterobacterales;Enterobacteriaceae;Enterobacter;
Buttiauxella (AJ233402.1.1504)	3	1	4	5	Bacteria;Proteobacteria;Gammaproteobacteria;Enterobacterales;Enterobacteriaceae;Buttiauxella;
Enterococcus (AJ271855.1.1556)	2	5	1	5	Bacteria;Firmicutes;Bacilli;Lactobacillales;Enterococcaceae;Enterococcus;
Neomicrococcus (DL489155.1.1376)	0	5	1	7	Bacteria;Actinobacteriota;Actinobacteria;Micrococcales;Micrococcaceae;Neomicrococcus;
Enterococcus (DQ395286.1.1480)	6	3	3	1	Bacteria;Firmicutes;Bacilli;Lactobacillales;Enterococcaceae;Enterococcus;
Citrobacter (DQ816822.1.1478)	2	1	3	7	Bacteria;Proteobacteria;Gammaproteobacteria;Enterobacterales;Enterobacteriaceae;Citrobacter;
Citrobacter (DQ817613.1.1454)	1	1	6	5	Bacteria;Proteobacteria;Gammaproteobacteria;Enterobacterales;Enterobacteriaceae;Citrobacter;
Myroides (EU311217.1.1396)	6	2	0	5	Bacteria;Bacteroidota;Bacteroidia;Flavobacteriales;Flavobacteriaceae;Myroides;
Tannerellaceae (FXDJ01000009.1407067.1408576)	6	0	4	3	Bacteria;Bacteroidota;Bacteroidia;Bacteroidales;Tannerellaceae;uncultured;
Providencia (JN236231.1.1461)	3	0	4	6	Bacteria;Proteobacteria;Gammaproteobacteria;Enterobacterales;Morganellaceae;Providencia;
Pseudoclavibacter (JN377809.1.1504)	6	2	1	4	Bacteria;Actinobacteriota;Actinobacteria;Micrococcales;Microbacteriaceae;Pseudoclavibacter;
Pelagibacterium (JQ337061.1.1377)	4	0	4	5	Bacteria;Proteobacteria;Alphaproteobacteria;Rhizobiales;Devosiaceae;Pelagibacterium;
Enterobacter (JQ918028.1.1464)	1	1	7	4	Bacteria;Proteobacteria;Gammaproteobacteria;Enterobacterales;Enterobacteriaceae;Enterobacter;
Citrobacter (KC202272.1.1448)	4	1	3	5	Bacteria;Proteobacteria;Gammaproteobacteria;Enterobacterales;Enterobacteriaceae;Citrobacter;
Ochrobactrum (KM017981.1.1397)	3	4	4	2	Bacteria;Proteobacteria;Alphaproteobacteria;Rhizobiales;Rhizobiaceae;Ochrobactrum;
Citrobacter (KM289143.1.1459)	3	0	2	8	Bacteria;Proteobacteria;Gammaproteobacteria;Enterobacterales;Enterobacteriaceae;Citrobacter;
Citrobacter (KM289145.1.1455)	2	0	7	4	Bacteria;Proteobacteria;Gammaproteobacteria;Enterobacterales;Enterobacteriaceae;Citrobacter;
Devosia (KT345712.1.1383)	1	0	7	5	Bacteria;Proteobacteria;Alphaproteobacteria;Rhizobiales;Devosiaceae;Devosia;
Klebsiella (KU221419.1.1444)	4	4	4	1	Bacteria;Proteobacteria;Gammaproteobacteria;Enterobacterales;Enterobacteriaceae;Klebsiella;
Enterobacter (KX957794.1.1434)	5	0	5	3	Bacteria;Proteobacteria;Gammaproteobacteria;Enterobacterales;Enterobacteriaceae;Enterobacter;
Salmonella (LFDY01000027.124228.125689)	6	2	4	1	Bacteria;Proteobacteria;Gammaproteobacteria;Enterobacterales;Enterobacteriaceae;Salmonella;
Providencia (MF098760.1.1412)	5	0	2	6	Bacteria;Proteobacteria;Gammaproteobacteria;Enterobacterales;Morganellaceae;Providencia;
Enterococcus (MF369954.1.1417)	3	5	0	5	Bacteria;Firmicutes;Bacilli;Lactobacillales;Enterococcaceae;Enterococcus;
Providencia (MG807433.1.1442)	4	0	2	7	Bacteria;Proteobacteria;Gammaproteobacteria;Enterobacterales;Morganellaceae;Providencia;
Pseudochrobactrum (MH454100.1.1459)	2	4	3	4	Bacteria;Proteobacteria;Alphaproteobacteria;Rhizobiales;Rhizobiaceae;Pseudochrobactrum;
Actinomycetales (New.CleanUp.ReferenceOTU1030)	4	1	4	4	Bacteria;Actinobacteria;Actinobacteria;Actinomycetales
Ruminococcaceae (New.CleanUp.ReferenceOTU1206)	7	3	3	0	Bacteria;Firmicutes;Clostridia;Clostridiales;Ruminococcaceae;;
Paenibacillus (New.CleanUp.ReferenceOTU1442)	0	0	6	7	Bacteria;Firmicutes;Bacilli;Bacillales;Paenibacillaceae;Paenibacillus;
Brucellaceae (New.CleanUp.ReferenceOTU1555)	2	1	6	4	Bacteria;Proteobacteria;Alphaproteobacteria;Rhizobiales;Brucellaceae
Lactobacillales (New.CleanUp.ReferenceOTU1888)	5	3	0	5	Bacteria;Firmicutes;Bacilli;Lactobacillales;;;
Corynebacterium (New.CleanUp.ReferenceOTU2024)	0	6	4	3	Bacteria;Actinobacteria;Actinobacteria;Actinomycetales;Corynebacteriaceae;Corynebacterium;
Paenibacillus (New.CleanUp.ReferenceOTU2507)	8	0	3	2	Bacteria;Firmicutes;Bacilli;Bacillales;Paenibacillaceae;Paenibacillus;
Dysgonomonas (New.CleanUp.ReferenceOTU2574)	3	7	3	0	Bacteria;Bacteroidetes;Bacteroidia;Bacteroidales;Porphyromonadaceae;Dysgonomonas;
Alcaligenaceae (New.CleanUp.ReferenceOTU2768)	0	0	4	9	Bacteria;Proteobacteria;Betaproteobacteria;Burkholderiales;Alcaligenaceae;;
Enterobacteriaceae (New.CleanUp.ReferenceOTU2931)	2	0	4	7	Bacteria;Proteobacteria;Gammaproteobacteria;Enterobacteriales;Enterobacteriaceae;;
Citrobacter (New.CleanUp.ReferenceOTU2963)	3	1	4	5	Bacteria;Proteobacteria;Gammaproteobacteria;Enterobacteriales;Enterobacteriaceae;Citrobacter;
Ochrobactrum (New.CleanUp.ReferenceOTU3570)	2	5	4	2	Bacteria;Proteobacteria;Alphaproteobacteria;Rhizobiales;Brucellaceae;Ochrobactrum;
Pseudomonadaceae (New.CleanUp.ReferenceOTU401)	8	0	1	4	Bacteria;Proteobacteria;Gammaproteobacteria;Pseudomonadales;Pseudomonadaceae;;
Brucellaceae (New.CleanUp.ReferenceOTU4087)	2	1	5	5	Bacteria;Proteobacteria;Alphaproteobacteria;Rhizobiales;Brucellaceae
Corynebacterium (New.CleanUp.ReferenceOTU993)	2	2	4	5	Bacteria;Actinobacteria;Actinobacteria;Actinomycetales;Corynebacteriaceae;Corynebacterium;
Enterobacter (AJ508301.1.1451)	4	0	5	3	Bacteria;Proteobacteria;Gammaproteobacteria;Enterobacterales;Enterobacteriaceae;Enterobacter;
Citrobacter (AY870315.1.1408)	5	2	2	3	Bacteria;Proteobacteria;Gammaproteobacteria;Enterobacterales;Enterobacteriaceae;Citrobacter;
Corynebacterium (CP020658.2657556.2659092)	0	3	4	5	Bacteria;Actinobacteriota;Actinobacteria;Corynebacteriales;Corynebacteriaceae;Corynebacterium;
Salmonella (FJ463822.1.1516)	2	1	3	6	Bacteria;Proteobacteria;Gammaproteobacteria;Enterobacterales;Enterobacteriaceae;Salmonella;
Enterobacter (GU179551.1.1396)	2	2	6	2	Bacteria;Proteobacteria;Gammaproteobacteria;Enterobacterales;Enterobacteriaceae;Enterobacter;
Enterobacter (GU186121.1.1505)	2	1	2	7	Bacteria;Proteobacteria;Gammaproteobacteria;Enterobacterales;Enterobacteriaceae;Enterobacter;
Tatumella (HM556352.1.1382)	3	3	5	1	Bacteria;Proteobacteria;Gammaproteobacteria;Enterobacterales;Erwiniaceae;Tatumella;
Escherichia-Shigella (HM556955.1.1375)	4	1	3	4	Bacteria;Proteobacteria;Gammaproteobacteria;Enterobacterales;Enterobacteriaceae;Escherichia-Shigella;
Achromobacter (JN624743.1.1414)	0	0	6	6	Bacteria;Proteobacteria;Gammaproteobacteria;Burkholderiales;Alcaligenaceae;Achromobacter;
Citrobacter (JQ407547.1.1460)	3	0	3	6	Bacteria;Proteobacteria;Gammaproteobacteria;Enterobacterales;Enterobacteriaceae;Citrobacter;
[Eubacterium] fissicatena group (JQ607857.1.1420)	5	0	6	1	Bacteria;Firmicutes;Clostridia;Lachnospirales;Lachnospiraceae;[Eubacterium] fissicatena group;
Allorhizobium-Neorhizobium-Pararhizobium-Rhizobium (JQ617904.1.1446)	2	2	4	4	Bacteria;Proteobacteria;Alphaproteobacteria;Rhizobiales;Rhizobiaceae;Allorhizobium-Neorhizobium-Pararhizobium-Rhizobium;
Citrobacter (JX403582.1.1457)	4	2	2	4	Bacteria;Proteobacteria;Gammaproteobacteria;Enterobacterales;Enterobacteriaceae;Citrobacter;
Citrobacter (JX526821.1.1453)	3	0	2	7	Bacteria;Proteobacteria;Gammaproteobacteria;Enterobacterales;Enterobacteriaceae;Citrobacter;
Enterobacter (JX872312.1.1449)	3	1	3	5	Bacteria;Proteobacteria;Gammaproteobacteria;Enterobacterales;Enterobacteriaceae;Enterobacter;
Enterobacter (KC312155.1.1444)	5	0	2	5	Bacteria;Proteobacteria;Gammaproteobacteria;Enterobacterales;Enterobacteriaceae;Enterobacter;
Enterobacter (KF453768.1.1507)	9	0	2	1	Bacteria;Proteobacteria;Gammaproteobacteria;Enterobacterales;Enterobacteriaceae;Enterobacter;
Sphingobacterium (KF735812.1.1418)	3	1	2	6	Bacteria;Bacteroidota;Bacteroidia;Sphingobacteriales;Sphingobacteriaceae;Sphingobacterium;
Enterobacter (KJ424416.1.1528)	1	0	7	4	Bacteria;Proteobacteria;Gammaproteobacteria;Enterobacterales;Enterobacteriaceae;Enterobacter;
Enterococcus (KM650710.1.1481)	5	7	0	0	Bacteria;Firmicutes;Bacilli;Lactobacillales;Enterococcaceae;Enterococcus;
Morganella (KR866070.1.1208)	3	1	2	6	Bacteria;Proteobacteria;Gammaproteobacteria;Enterobacterales;Morganellaceae;Morganella;
Providencia (KT759077.1.1456)	3	2	5	2	Bacteria;Proteobacteria;Gammaproteobacteria;Enterobacterales;Morganellaceae;Providencia;
Providencia (KT780152.1.1222)	4	1	6	1	Bacteria;Proteobacteria;Gammaproteobacteria;Enterobacterales;Morganellaceae;Providencia;
Pantoea (KU221433.1.1465)	1	1	6	4	Bacteria;Proteobacteria;Gammaproteobacteria;Enterobacterales;Erwiniaceae;Pantoea;
Sphingobacterium (KU243696.1.1518)	2	0	6	4	Bacteria;Bacteroidota;Bacteroidia;Sphingobacteriales;Sphingobacteriaceae;Sphingobacterium;
Enterococcus (KU324906.1.1351)	2	6	3	1	Bacteria;Firmicutes;Bacilli;Lactobacillales;Enterococcaceae;Enterococcus;
Enterococcus (KU898942.1.1475)	0	9	1	2	Bacteria;Firmicutes;Bacilli;Lactobacillales;Enterococcaceae;Enterococcus;
Salmonella (KX355301.1.1521)	5	3	2	2	Bacteria;Proteobacteria;Gammaproteobacteria;Enterobacterales;Enterobacteriaceae;Salmonella;
Kluyvera (KX618405.1.1458)	1	1	7	3	Bacteria;Proteobacteria;Gammaproteobacteria;Enterobacterales;Enterobacteriaceae;Kluyvera;
Salmonella (LHTF01000004.158867.160463)	2	0	5	5	Bacteria;Proteobacteria;Gammaproteobacteria;Enterobacterales;Enterobacteriaceae;Salmonella;
Paenibacillus (MF947712.1.1525)	2	0	4	6	Bacteria;Firmicutes;Bacilli;Paenibacillales;Paenibacillaceae;Paenibacillus;
Salmonella (MG062785.1.1506)	4	0	3	5	Bacteria;Proteobacteria;Gammaproteobacteria;Enterobacterales;Enterobacteriaceae;Salmonella;
Enterobacter (MG518363.1.1467)	3	1	1	7	Bacteria;Proteobacteria;Gammaproteobacteria;Enterobacterales;Enterobacteriaceae;Enterobacter;
Enterobacter (MG554640.1.1450)	3	0	4	5	Bacteria;Proteobacteria;Gammaproteobacteria;Enterobacterales;Enterobacteriaceae;Enterobacter;
Enterobacter (MH542301.1.1269)	4	0	4	4	Bacteria;Proteobacteria;Gammaproteobacteria;Enterobacterales;Enterobacteriaceae;Enterobacter;
Ochrobactrum (New.CleanUp.ReferenceOTU1897)	1	4	6	1	Bacteria;Proteobacteria;Alphaproteobacteria;Rhizobiales;Brucellaceae;Ochrobactrum
Brucellaceae (New.CleanUp.ReferenceOTU2551)	0	0	6	6	Bacteria;Proteobacteria;Alphaproteobacteria;Rhizobiales;Brucellaceae
Propionibacteriaceae (New.CleanUp.ReferenceOTU3468)	6	0	3	3	Bacteria;Actinobacteria;Actinobacteria;Actinomycetales;Propionibacteriaceae;;
Citrobacter (New.CleanUp.ReferenceOTU3579)	3	0	7	2	Bacteria;Proteobacteria;Gammaproteobacteria;Enterobacteriales;Enterobacteriaceae;Citrobacter;
Leucobacter (New.CleanUp.ReferenceOTU3802)	1	0	10	1	Bacteria;Actinobacteria;Actinobacteria;Actinomycetales;Microbacteriaceae;Leucobacter;
Myroides (New.CleanUp.ReferenceOTU4007)	3	8	0	1	Bacteria;Bacteroidetes;Flavobacteriia;Flavobacteriales;Flavobacteriaceae;Myroides;
Ruminococcaceae (New.CleanUp.ReferenceOTU4446)	5	0	3	4	Bacteria;Firmicutes;Clostridia;Clostridiales;Ruminococcaceae;;
Ruminococcaceae (New.CleanUp.ReferenceOTU963)	5	0	5	2	Bacteria;Firmicutes;Clostridia;Clostridiales;Ruminococcaceae;;
Providencia (U20273.1.1506)	3	0	6	3	Bacteria;Proteobacteria;Gammaproteobacteria;Enterobacterales;Morganellaceae;Providencia;
Salmonella (X80676.1.1471)	2	2	3	5	Bacteria;Proteobacteria;Gammaproteobacteria;Enterobacterales;Enterobacteriaceae;Salmonella;
Corynebacterium (X82051.1.1387)	1	4	4	3	Bacteria;Actinobacteriota;Actinobacteria;Corynebacteriales;Corynebacteriaceae;Corynebacterium;
Stenotrophomonas (AJ131906.1.1500)	0	0	4	7	Bacteria;Proteobacteria;Gammaproteobacteria;Xanthomonadales;Xanthomonadaceae;Stenotrophomonas;
Brachybacterium (AJ415379.1.1471)	0	1	1	9	Bacteria;Actinobacteriota;Actinobacteria;Micrococcales;Dermabacteraceae;Brachybacterium;
Vagococcus (AY179329.1.1513)	1	10	0	0	Bacteria;Firmicutes;Bacilli;Lactobacillales;Vagococcaceae;Vagococcus;
Salmonella (CP007245.4087539.4089079)	3	0	5	3	Bacteria;Proteobacteria;Gammaproteobacteria;Enterobacterales;Enterobacteriaceae;Salmonella;
Citrobacter (DQ299179.1.1503)	3	0	5	3	Bacteria;Proteobacteria;Gammaproteobacteria;Enterobacterales;Enterobacteriaceae;Citrobacter;
Citrobacter (DQ816499.1.1451)	2	0	4	5	Bacteria;Proteobacteria;Gammaproteobacteria;Enterobacterales;Enterobacteriaceae;Citrobacter;
Citrobacter (DQ816502.1.1459)	2	1	5	3	Bacteria;Proteobacteria;Gammaproteobacteria;Enterobacterales;Enterobacteriaceae;Citrobacter;
Enterobacter (DQ988937.1.1449)	3	0	3	5	Bacteria;Proteobacteria;Gammaproteobacteria;Enterobacterales;Enterobacteriaceae;Enterobacter;
Leucobacter (EU652472.1.1410)	2	1	1	7	Bacteria;Actinobacteriota;Actinobacteria;Micrococcales;Microbacteriaceae;Leucobacter;
Enterobacter (EU870377.1.1273)	5	1	1	4	Bacteria;Proteobacteria;Gammaproteobacteria;Enterobacterales;Enterobacteriaceae;Enterobacter;
Citrobacter (FJ768455.2.1522)	1	1	3	6	Bacteria;Proteobacteria;Gammaproteobacteria;Enterobacterales;Enterobacteriaceae;Citrobacter;
Enterobacter (GQ284536.1.1474)	5	0	3	3	Bacteria;Proteobacteria;Gammaproteobacteria;Enterobacterales;Enterobacteriaceae;Enterobacter;
Providencia (HM127210.1.1462)	5	0	2	4	Bacteria;Proteobacteria;Gammaproteobacteria;Enterobacterales;Morganellaceae;Providencia;
Vagococcus (HM297911.1.1375)	9	2	0	0	Bacteria;Firmicutes;Bacilli;Lactobacillales;Vagococcaceae;Vagococcus;
Providencia (HQ659707.1.1442)	4	0	4	3	Bacteria;Proteobacteria;Gammaproteobacteria;Enterobacterales;Morganellaceae;Providencia;
Enterococcus (HQ745836.1.1466)	1	9	0	1	Bacteria;Firmicutes;Bacilli;Lactobacillales;Enterococcaceae;Enterococcus;
Enterobacter (JF766379.1.1511)	1	0	3	7	Bacteria;Proteobacteria;Gammaproteobacteria;Enterobacterales;Enterobacteriaceae;Enterobacter;
Allorhizobium-Neorhizobium-Pararhizobium-Rhizobium (JN571072.1.1366)	2	1	3	5	Bacteria;Proteobacteria;Alphaproteobacteria;Rhizobiales;Rhizobiaceae;Allorhizobium-Neorhizobium-Pararhizobium-Rhizobium;
Enterobacter (JN969309.1.1544)	5	0	4	2	Bacteria;Proteobacteria;Gammaproteobacteria;Enterobacterales;Enterobacteriaceae;Enterobacter;
Ligilactobacillus (JQ043378.1.1484)	0	7	3	1	Bacteria;Firmicutes;Bacilli;Lactobacillales;Lactobacillaceae;Ligilactobacillus;
Achromobacter (JQ897946.1.1437)	0	0	5	6	Bacteria;Proteobacteria;Gammaproteobacteria;Burkholderiales;Alcaligenaceae;Achromobacter;
Citrobacter (KF657722.1.1395)	2	3	2	4	Bacteria;Proteobacteria;Gammaproteobacteria;Enterobacterales;Enterobacteriaceae;Citrobacter;
Phascolarctobacterium (KM650549.1.1480)	4	0	3	4	Bacteria;Firmicutes;Negativicutes;Acidaminococcales;Acidaminococcaceae;Phascolarctobacterium;
Paucilactobacillus (KM650553.1.1444)	0	7	3	1	Bacteria;Firmicutes;Bacilli;Lactobacillales;Lactobacillaceae;Paucilactobacillus;
Paenibacillus (KP076219.1.1522)	0	0	4	7	Bacteria;Firmicutes;Bacilli;Paenibacillales;Paenibacillaceae;Paenibacillus;
Ochrobactrum (KU257687.1.1387)	1	2	2	6	Bacteria;Proteobacteria;Alphaproteobacteria;Rhizobiales;Rhizobiaceae;Ochrobactrum;
Enterococcus (KU301280.1.1328)	5	3	0	3	Bacteria;Firmicutes;Bacilli;Lactobacillales;Enterococcaceae;Enterococcus;
Providencia (KX296689.1.1429)	4	0	5	2	Bacteria;Proteobacteria;Gammaproteobacteria;Enterobacterales;Morganellaceae;Providencia;
Enterobacter (KX389696.1.1238)	2	2	5	2	Bacteria;Proteobacteria;Gammaproteobacteria;Enterobacterales;Enterobacteriaceae;Enterobacter;
Escherichia-Shigella (LN833518.1.1522)	2	1	0	8	Bacteria;Proteobacteria;Gammaproteobacteria;Enterobacterales;Enterobacteriaceae;Escherichia-Shigella;
Trabulsiella (MF455199.1.1445)	0	1	5	5	Bacteria;Proteobacteria;Gammaproteobacteria;Enterobacterales;Enterobacteriaceae;Trabulsiella;
Vagococcus (MG720646.1.1539)	5	6	0	0	Bacteria;Firmicutes;Bacilli;Lactobacillales;Vagococcaceae;Vagococcus;
Salmonella (MG869144.1.1509)	3	2	3	3	Bacteria;Proteobacteria;Gammaproteobacteria;Enterobacterales;Enterobacteriaceae;Salmonella;
Enterobacter (MH337939.1.1309)	3	0	2	6	Bacteria;Proteobacteria;Gammaproteobacteria;Enterobacterales;Enterobacteriaceae;Enterobacter;
Porphyromonadaceae (New.CleanUp.ReferenceOTU1155)	10	0	0	1	Bacteria;Bacteroidetes;Bacteroidia;Bacteroidales;Porphyromonadaceae;;
Dysgonomonas (New.CleanUp.ReferenceOTU1396)	2	4	4	1	Bacteria;Bacteroidetes;Bacteroidia;Bacteroidales;Porphyromonadaceae;Dysgonomonas;gadei
Porphyromonadaceae (New.CleanUp.ReferenceOTU1757)	8	3	0	0	Bacteria;Bacteroidetes;Bacteroidia;Bacteroidales;Porphyromonadaceae;;
Citrobacter (New.CleanUp.ReferenceOTU1764)	4	1	0	6	Bacteria;Proteobacteria;Gammaproteobacteria;Enterobacteriales;Enterobacteriaceae;Citrobacter;
Corynebacterium (New.CleanUp.ReferenceOTU1799)	1	0	5	5	Bacteria;Actinobacteria;Actinobacteria;Actinomycetales;Corynebacteriaceae;Corynebacterium;
Corynebacterium (New.CleanUp.ReferenceOTU2158)	0	10	0	1	Bacteria;Actinobacteria;Actinobacteria;Actinomycetales;Corynebacteriaceae;Corynebacterium;variabile
Lachnospiraceae (New.CleanUp.ReferenceOTU2559)	6	2	2	1	Bacteria;Firmicutes;Clostridia;Clostridiales;Lachnospiraceae
Dysgonomonas (New.CleanUp.ReferenceOTU264)	1	3	2	5	Bacteria;Bacteroidetes;Bacteroidia;Bacteroidales;Porphyromonadaceae;Dysgonomonas;
Corynebacterium (New.CleanUp.ReferenceOTU3350)	2	5	0	4	Bacteria;Actinobacteria;Actinobacteria;Actinomycetales;Corynebacteriaceae;Corynebacterium;variabile
Enterococcus (New.CleanUp.ReferenceOTU3643)	3	0	0	8	Bacteria;Firmicutes;Bacilli;Lactobacillales;Enterococcaceae;Enterococcus;
Unassigned (New.CleanUp.ReferenceOTU4164)	9	0	1	1	Unassigned
Actinomyces (New.CleanUp.ReferenceOTU4318)	4	5	0	2	Bacteria;Actinobacteria;Actinobacteria;Actinomycetales;Actinomycetaceae;Actinomyces;
Achromobacter (New.CleanUp.ReferenceOTU4396)	0	0	3	8	Bacteria;Proteobacteria;Betaproteobacteria;Burkholderiales;Alcaligenaceae;Achromobacter;
Ochrobactrum (New.CleanUp.ReferenceOTU865)	1	7	3	0	Bacteria;Proteobacteria;Alphaproteobacteria;Rhizobiales;Brucellaceae;Ochrobactrum;
Buttiauxella (AJ233403.1.1495)	2	0	1	7	Bacteria;Proteobacteria;Gammaproteobacteria;Enterobacterales;Enterobacteriaceae;Buttiauxella;
Buttiauxella (AJ233405.1.1497)	3	1	3	3	Bacteria;Proteobacteria;Gammaproteobacteria;Enterobacterales;Enterobacteriaceae;Buttiauxella;
Enterobacter (AJ251469.1.1511)	3	1	4	2	Bacteria;Proteobacteria;Gammaproteobacteria;Enterobacterales;Enterobacteriaceae;Enterobacter;
Trabulsiella (AJ620950.1.1460)	2	0	3	5	Bacteria;Proteobacteria;Gammaproteobacteria;Enterobacterales;Enterobacteriaceae;Trabulsiella;
Serratia (AJ854062.27.1505)	2	0	3	5	Bacteria;Proteobacteria;Gammaproteobacteria;Enterobacterales;Yersiniaceae;Serratia;
Corynebacterium (CP003696.922351.923886)	1	6	2	1	Bacteria;Actinobacteriota;Actinobacteria;Corynebacteriales;Corynebacteriaceae;Corynebacterium;
Citrobacter (DQ816606.1.1454)	2	1	3	4	Bacteria;Proteobacteria;Gammaproteobacteria;Enterobacterales;Enterobacteriaceae;Citrobacter;
Citrobacter (DQ816635.1.1459)	1	2	0	7	Bacteria;Proteobacteria;Gammaproteobacteria;Enterobacterales;Enterobacteriaceae;Citrobacter;
Providencia (DQ824552.1.1403)	4	2	0	4	Bacteria;Proteobacteria;Gammaproteobacteria;Enterobacterales;Morganellaceae;Providencia;
Pseudomonas (EF061908.1.1414)	3	2	1	4	Bacteria;Proteobacteria;Gammaproteobacteria;Pseudomonadales;Pseudomonadaceae;Pseudomonas;
Paludicola (FJ880875.1.1473)	5	0	3	2	Bacteria;Firmicutes;Clostridia;Oscillospirales;Ruminococcaceae;Paludicola;
Enterobacter (HM461209.1.1468)	1	0	4	5	Bacteria;Proteobacteria;Gammaproteobacteria;Enterobacterales;Enterobacteriaceae;Enterobacter;
Enterobacter (HQ242722.1.1480)	1	1	5	3	Bacteria;Proteobacteria;Gammaproteobacteria;Enterobacterales;Enterobacteriaceae;Enterobacter;
Morganella (HQ774361.1.1458)	1	0	3	6	Bacteria;Proteobacteria;Gammaproteobacteria;Enterobacterales;Morganellaceae;Morganella;
Alcaligenes (JF792094.1.1400)	2	0	6	2	Bacteria;Proteobacteria;Gammaproteobacteria;Burkholderiales;Alcaligenaceae;Alcaligenes;
Enterococcus (JF920335.1.1373)	1	9	0	0	Bacteria;Firmicutes;Bacilli;Lactobacillales;Enterococcaceae;Enterococcus;
Cellulosimicrobium (JN093022.1.1222)	2	3	4	1	Bacteria;Actinobacteriota;Actinobacteria;Micrococcales;Promicromonosporaceae;Cellulosimicrobium;
Enterococcus (JQ608172.1.1447)	4	6	0	0	Bacteria;Firmicutes;Bacilli;Lactobacillales;Enterococcaceae;Enterococcus;
Citrobacter (JX526854.1.1449)	2	0	4	4	Bacteria;Proteobacteria;Gammaproteobacteria;Enterobacterales;Enterobacteriaceae;Citrobacter;
Pseudochrobactrum (KF589293.1.1200)	2	6	1	1	Bacteria;Proteobacteria;Alphaproteobacteria;Rhizobiales;Rhizobiaceae;Pseudochrobactrum;
Enterococcus (KJ754938.1.1435)	2	3	1	4	Bacteria;Firmicutes;Bacilli;Lactobacillales;Enterococcaceae;Enterococcus;
Enterobacter (KM029957.1.1485)	3	0	5	2	Bacteria;Proteobacteria;Gammaproteobacteria;Enterobacterales;Enterobacteriaceae;Enterobacter;
Enterobacter (KM817222.1.1509)	3	0	6	1	Bacteria;Proteobacteria;Gammaproteobacteria;Enterobacterales;Enterobacteriaceae;Enterobacter;
Pseudochrobactrum (KR091948.1.1419)	2	2	5	1	Bacteria;Proteobacteria;Alphaproteobacteria;Rhizobiales;Rhizobiaceae;Pseudochrobactrum;
Enterobacter (KT001206.1.1459)	1	1	5	3	Bacteria;Proteobacteria;Gammaproteobacteria;Enterobacterales;Enterobacteriaceae;Enterobacter;
Enterococcus (KU301247.1.1356)	3	5	1	1	Bacteria;Firmicutes;Bacilli;Lactobacillales;Enterococcaceae;Enterococcus;
Salmonella (KU641438.1.1464)	2	0	1	7	Bacteria;Proteobacteria;Gammaproteobacteria;Enterobacterales;Enterobacteriaceae;Salmonella;
Enterobacter (KX881512.1.1253)	5	0	2	3	Bacteria;Proteobacteria;Gammaproteobacteria;Enterobacterales;Enterobacteriaceae;Enterobacter;
Enterobacter (KX881513.1.1259)	3	1	3	3	Bacteria;Proteobacteria;Gammaproteobacteria;Enterobacterales;Enterobacteriaceae;Enterobacter;
Providencia (KX953851.1.1395)	6	0	4	0	Bacteria;Proteobacteria;Gammaproteobacteria;Enterobacterales;Morganellaceae;Providencia;
Enterobacter (KY072960.1.1452)	3	0	4	3	Bacteria;Proteobacteria;Gammaproteobacteria;Enterobacterales;Enterobacteriaceae;Enterobacter;
Enterobacter (LN885365.1.2393)	4	2	1	3	Bacteria;Proteobacteria;Gammaproteobacteria;Enterobacterales;Enterobacteriaceae;Enterobacter;
Enterobacter (MF804981.1.1431)	1	0	4	5	Bacteria;Proteobacteria;Gammaproteobacteria;Enterobacterales;Enterobacteriaceae;Enterobacter;
Corynebacterium (New.CleanUp.ReferenceOTU1041)	0	2	6	2	Bacteria;Actinobacteria;Actinobacteria;Actinomycetales;Corynebacteriaceae;Corynebacterium;variabile
Corynebacterium (New.CleanUp.ReferenceOTU112)	1	1	4	4	Bacteria;Actinobacteria;Actinobacteria;Actinomycetales;Corynebacteriaceae;Corynebacterium;
Erysipelotrichaceae (New.CleanUp.ReferenceOTU1138)	0	1	9	0	Bacteria;Firmicutes;Erysipelotrichi;Erysipelotrichales;Erysipelotrichaceae;;
Lysinibacillus (New.CleanUp.ReferenceOTU1475)	2	0	5	3	Bacteria;Firmicutes;Bacilli;Bacillales;Planococcaceae;Lysinibacillus;boronitolerans
Enterococcus (New.CleanUp.ReferenceOTU1885)	2	6	2	0	Bacteria;Firmicutes;Bacilli;Lactobacillales;Enterococcaceae;Enterococcus
Aerococcaceae (New.CleanUp.ReferenceOTU2077)	2	8	0	0	Bacteria;Firmicutes;Bacilli;Lactobacillales;Aerococcaceae;;
Providencia (New.CleanUp.ReferenceOTU2200)	0	0	0	10	Bacteria;Proteobacteria;Gammaproteobacteria;Enterobacteriales;Enterobacteriaceae;Providencia;
Vagococcus (New.CleanUp.ReferenceOTU2923)	1	9	0	0	Bacteria;Firmicutes;Bacilli;Lactobacillales;Enterococcaceae;Vagococcus
Enterobacteriaceae (New.CleanUp.ReferenceOTU3333)	4	2	2	2	Bacteria;Proteobacteria;Gammaproteobacteria;Enterobacteriales;Enterobacteriaceae
Bifidobacterium (New.CleanUp.ReferenceOTU3538)	0	3	5	2	Bacteria;Actinobacteria;Actinobacteria;Bifidobacteriales;Bifidobacteriaceae;Bifidobacterium;
Corynebacterium (New.CleanUp.ReferenceOTU3949)	2	1	4	3	Bacteria;Actinobacteria;Actinobacteria;Actinomycetales;Corynebacteriaceae;Corynebacterium;variabile
Dysgonomonas (New.CleanUp.ReferenceOTU3985)	10	0	0	0	Bacteria;Bacteroidetes;Bacteroidia;Bacteroidales;Porphyromonadaceae;Dysgonomonas;
Corynebacterium (New.CleanUp.ReferenceOTU4024)	2	2	3	3	Bacteria;Actinobacteria;Actinobacteria;Actinomycetales;Corynebacteriaceae;Corynebacterium;variabile
Coriobacteriaceae (New.CleanUp.ReferenceOTU4324)	5	5	0	0	Bacteria;Actinobacteria;Coriobacteriia;Coriobacteriales;Coriobacteriaceae;;
Facklamia (New.CleanUp.ReferenceOTU822)	0	8	2	0	Bacteria;Firmicutes;Bacilli;Lactobacillales;Aerococcaceae;Facklamia;
Citrobacter (New.CleanUp.ReferenceOTU841)	2	0	4	4	Bacteria;Proteobacteria;Gammaproteobacteria;Enterobacteriales;Enterobacteriaceae;Citrobacter;
Enterococcus (New.CleanUp.ReferenceOTU855)	0	1	6	3	Bacteria;Firmicutes;Bacilli;Lactobacillales;Enterococcaceae;Enterococcus;
Corynebacterium (New.CleanUp.ReferenceOTU923)	0	3	4	3	Bacteria;Actinobacteria;Actinobacteria;Actinomycetales;Corynebacteriaceae;Corynebacterium;
Dysgonomonas (AB288885.1.1357)	7	2	0	0	Bacteria;Bacteroidota;Bacteroidia;Bacteroidales;Dysgonomonadaceae;Dysgonomonas;
Enterococcus (AB675113.1.1446)	1	8	0	0	Bacteria;Firmicutes;Bacilli;Lactobacillales;Enterococcaceae;Enterococcus;
Erysipelothrix (CP013213.2134949.2136499)	1	5	2	1	Bacteria;Firmicutes;Bacilli;Erysipelotrichales;Erysipelotrichaceae;Erysipelothrix;
Citrobacter (DQ816187.1.1463)	2	1	1	5	Bacteria;Proteobacteria;Gammaproteobacteria;Enterobacterales;Enterobacteriaceae;Citrobacter;
Salmonella (EF604058.1.1485)	0	0	3	6	Bacteria;Proteobacteria;Gammaproteobacteria;Enterobacterales;Enterobacteriaceae;Salmonella;
Salmonella (EF604399.1.1239)	2	1	3	3	Bacteria;Proteobacteria;Gammaproteobacteria;Enterobacterales;Enterobacteriaceae;Salmonella;
Salmonella (EF604400.1.1322)	1	1	2	5	Bacteria;Proteobacteria;Gammaproteobacteria;Enterobacterales;Enterobacteriaceae;Salmonella;
Kaistia (EU723082.1.1371)	0	0	3	6	Bacteria;Proteobacteria;Alphaproteobacteria;Rhizobiales;Kaistiaceae;Kaistia;
Enterobacter (GQ280118.1.1412)	2	2	4	1	Bacteria;Proteobacteria;Gammaproteobacteria;Enterobacterales;Enterobacteriaceae;Enterobacter;
Pseudochrobactrum (GQ451230.1.1451)	1	2	4	2	Bacteria;Proteobacteria;Alphaproteobacteria;Rhizobiales;Rhizobiaceae;Pseudochrobactrum;
Proteiniphilum (GU903481.1.1497)	2	0	5	2	Bacteria;Bacteroidota;Bacteroidia;Bacteroidales;Dysgonomonadaceae;Proteiniphilum;
Corynebacterium (HG795740.1.1502)	2	3	1	3	Bacteria;Actinobacteriota;Actinobacteria;Corynebacteriales;Corynebacteriaceae;Corynebacterium;
Allorhizobium-Neorhizobium-Pararhizobium-Rhizobium (HM069061.1.1436)	5	0	3	1	Bacteria;Proteobacteria;Alphaproteobacteria;Rhizobiales;Rhizobiaceae;Allorhizobium-Neorhizobium-Pararhizobium-Rhizobium;
Pseudomonas (JN082728.1.1435)	3	0	1	5	Bacteria;Proteobacteria;Gammaproteobacteria;Pseudomonadales;Pseudomonadaceae;Pseudomonas;
Tuzzerella (JQ072511.1.1398)	8	0	1	0	Bacteria;Firmicutes;Clostridia;Lachnospirales;Lachnospiraceae;Tuzzerella;
Salmonella (JQ074174.1.1415)	3	0	2	4	Bacteria;Proteobacteria;Gammaproteobacteria;Enterobacterales;Enterobacteriaceae;Salmonella;
Lentilactobacillus (JQ086550.1.1540)	0	2	4	3	Bacteria;Firmicutes;Bacilli;Lactobacillales;Lactobacillaceae;Lentilactobacillus;
Enterobacter (JQ308612.1.1474)	3	0	1	5	Bacteria;Proteobacteria;Gammaproteobacteria;Enterobacterales;Enterobacteriaceae;Enterobacter;
Vagococcus (JQ363620.1.1430)	2	5	1	1	Bacteria;Firmicutes;Bacilli;Lactobacillales;Vagococcaceae;Vagococcus;
Actinomyces (JQ607851.1.1422)	8	1	0	0	Bacteria;Actinobacteriota;Actinobacteria;Actinomycetales;Actinomycetaceae;Actinomyces;
Eisenbergiella (JQ608249.1.1401)	9	0	0	0	Bacteria;Firmicutes;Clostridia;Lachnospirales;Lachnospiraceae;Eisenbergiella;
Citrobacter (JQ885558.1.1462)	3	0	3	3	Bacteria;Proteobacteria;Gammaproteobacteria;Enterobacterales;Enterobacteriaceae;Citrobacter;
Advenella (KC207091.1.1445)	3	0	3	3	Bacteria;Proteobacteria;Gammaproteobacteria;Burkholderiales;Alcaligenaceae;Advenella;
Lysinibacillus (KF040590.1.1451)	3	0	3	3	Bacteria;Firmicutes;Bacilli;Bacillales;Planococcaceae;Lysinibacillus;
Ochrobactrum (KF150363.1.1470)	0	0	6	3	Bacteria;Proteobacteria;Alphaproteobacteria;Rhizobiales;Rhizobiaceae;Ochrobactrum;
Pseudochrobactrum (KF735796.1.1390)	1	0	5	3	Bacteria;Proteobacteria;Alphaproteobacteria;Rhizobiales;Rhizobiaceae;Pseudochrobactrum;
Morganella (KF842573.1.1410)	0	1	1	7	Bacteria;Proteobacteria;Gammaproteobacteria;Enterobacterales;Morganellaceae;Morganella;
Cerasicoccus (KF911293.1.1456)	0	0	6	3	Bacteria;Verrucomicrobiota;Verrucomicrobiae;Opitutales;Puniceicoccaceae;Cerasicoccus;
Pseudorhizobium (KJ751545.1.1444)	1	0	5	3	Bacteria;Proteobacteria;Alphaproteobacteria;Rhizobiales;Rhizobiaceae;Pseudorhizobium;
Enterobacter (KP418800.1.1443)	3	1	3	2	Bacteria;Proteobacteria;Gammaproteobacteria;Enterobacterales;Enterobacteriaceae;Enterobacter;
Providencia (KR108920.1.1449)	3	0	4	2	Bacteria;Proteobacteria;Gammaproteobacteria;Enterobacterales;Morganellaceae;Providencia;
Enterobacter (KT261184.1.1380)	1	1	6	1	Bacteria;Proteobacteria;Gammaproteobacteria;Enterobacterales;Enterobacteriaceae;Enterobacter;
Lysinibacillus (KU341392.1.1483)	3	0	1	5	Bacteria;Firmicutes;Bacilli;Bacillales;Planococcaceae;Lysinibacillus;
Jeotgalibaca (LT595716.1.1435)	4	5	0	0	Bacteria;Firmicutes;Bacilli;Lactobacillales;Carnobacteriaceae;Jeotgalibaca;
Enterobacter (LT978460.1.1445)	2	0	4	3	Bacteria;Proteobacteria;Gammaproteobacteria;Enterobacterales;Enterobacteriaceae;Enterobacter;
Enterococcus (MF179529.1.1440)	2	2	2	3	Bacteria;Firmicutes;Bacilli;Lactobacillales;Enterococcaceae;Enterococcus;
Enterobacter (MF445134.1.1441)	4	0	2	3	Bacteria;Proteobacteria;Gammaproteobacteria;Enterobacterales;Enterobacteriaceae;Enterobacter;
Providencia (MF683247.1.1447)	3	0	3	3	Bacteria;Proteobacteria;Gammaproteobacteria;Enterobacterales;Morganellaceae;Providencia;
Enterococcus (MG745380.1.1411)	0	0	6	3	Bacteria;Firmicutes;Bacilli;Lactobacillales;Enterococcaceae;Enterococcus;
Enterococcus (New.CleanUp.ReferenceOTU1090)	0	1	7	1	Bacteria;Firmicutes;Bacilli;Lactobacillales;Enterococcaceae;Enterococcus;
Enterococcus (New.CleanUp.ReferenceOTU1120)	0	4	4	1	Bacteria;Firmicutes;Bacilli;Lactobacillales;Enterococcaceae;Enterococcus;
Alcaligenaceae (New.CleanUp.ReferenceOTU1141)	5	0	1	3	Bacteria;Proteobacteria;Betaproteobacteria;Burkholderiales;Alcaligenaceae;;
Lactobacillus (New.CleanUp.ReferenceOTU1167)	0	9	0	0	Bacteria;Firmicutes;Bacilli;Lactobacillales;Lactobacillaceae;Lactobacillus;
Adlercreutzia (New.CleanUp.ReferenceOTU1168)	3	6	0	0	Bacteria;Actinobacteria;Coriobacteriia;Coriobacteriales;Coriobacteriaceae;Adlercreutzia;
Dysgonomonas (New.CleanUp.ReferenceOTU1282)	7	0	2	0	Bacteria;Bacteroidetes;Bacteroidia;Bacteroidales;Porphyromonadaceae;Dysgonomonas;
Myroides (New.CleanUp.ReferenceOTU1373)	5	0	1	3	Bacteria;Bacteroidetes;Flavobacteriia;Flavobacteriales;Flavobacteriaceae;Myroides;odoratimimus
Leucobacter (New.CleanUp.ReferenceOTU1484)	6	0	2	1	Bacteria;Actinobacteria;Actinobacteria;Actinomycetales;Microbacteriaceae;Leucobacter;
Citrobacter (New.CleanUp.ReferenceOTU1849)	4	0	4	1	Bacteria;Proteobacteria;Gammaproteobacteria;Enterobacteriales;Enterobacteriaceae;Citrobacter;
Citrobacter (New.CleanUp.ReferenceOTU2863)	2	1	2	4	Bacteria;Proteobacteria;Gammaproteobacteria;Enterobacteriales;Enterobacteriaceae;Citrobacter;
Vagococcus (New.CleanUp.ReferenceOTU2971)	4	5	0	0	Bacteria;Firmicutes;Bacilli;Lactobacillales;Enterococcaceae;Vagococcus;
Bifidobacteriaceae (New.CleanUp.ReferenceOTU3038)	0	3	2	4	Bacteria;Actinobacteria;Actinobacteria;Bifidobacteriales;Bifidobacteriaceae;;
Dysgonomonas (New.CleanUp.ReferenceOTU378)	2	5	1	1	Bacteria;Bacteroidetes;Bacteroidia;Bacteroidales;Porphyromonadaceae;Dysgonomonas;
TM7-3 (New.CleanUp.ReferenceOTU3881)	0	1	7	1	Bacteria;TM7;TM7-3;;;;
Actinomyces (New.CleanUp.ReferenceOTU399)	3	2	2	2	Bacteria;Actinobacteria;Actinobacteria;Actinomycetales;Actinomycetaceae;Actinomyces;
Dysgonomonas (New.CleanUp.ReferenceOTU4142)	1	8	0	0	Bacteria;Bacteroidetes;Bacteroidia;Bacteroidales;Porphyromonadaceae;Dysgonomonas;gadei
Porphyromonadaceae (New.CleanUp.ReferenceOTU4190)	5	1	2	1	Bacteria;Bacteroidetes;Bacteroidia;Bacteroidales;Porphyromonadaceae;;
Myroides (New.CleanUp.ReferenceOTU4343)	1	3	2	3	Bacteria;Bacteroidetes;Flavobacteriia;Flavobacteriales;Flavobacteriaceae;Myroides;odoratimimus
Vagococcus (New.CleanUp.ReferenceOTU439)	6	3	0	0	Bacteria;Firmicutes;Bacilli;Lactobacillales;Enterococcaceae;Vagococcus;
Actinomycetaceae (New.CleanUp.ReferenceOTU4415)	6	0	2	1	Bacteria;Actinobacteria;Actinobacteria;Actinomycetales;Actinomycetaceae;;
Brucellaceae (New.CleanUp.ReferenceOTU4490)	1	5	2	1	Bacteria;Proteobacteria;Alphaproteobacteria;Rhizobiales;Brucellaceae
Corynebacterium (New.CleanUp.ReferenceOTU579)	1	1	4	3	Bacteria;Actinobacteria;Actinobacteria;Actinomycetales;Corynebacteriaceae;Corynebacterium;
TM7-3 (New.CleanUp.ReferenceOTU677)	0	0	0	9	Bacteria;TM7;TM7-3;;;;
Brucellaceae (New.CleanUp.ReferenceOTU788)	1	3	4	1	Bacteria;Proteobacteria;Alphaproteobacteria;Rhizobiales;Brucellaceae
Alcaligenaceae (New.CleanUp.ReferenceOTU926)	0	1	3	5	Bacteria;Proteobacteria;Betaproteobacteria;Burkholderiales;Alcaligenaceae;;
Corynebacterium (X82060.1.1409)	0	1	6	2	Bacteria;Actinobacteriota;Actinobacteria;Corynebacteriales;Corynebacteriaceae;Corynebacterium;
Enterococcus (Y18341.1.1390)	2	6	0	1	Bacteria;Firmicutes;Bacilli;Lactobacillales;Enterococcaceae;Enterococcus;
Corynebacterium (AJ012836.1.1468)	0	1	4	3	Bacteria;Actinobacteriota;Actinobacteria;Corynebacteriales;Corynebacteriaceae;Corynebacterium;
Parasporobacterium (AJ272036.1.1487)	0	0	6	2	Bacteria;Firmicutes;Clostridia;Lachnospirales;Lachnospiraceae;Parasporobacterium;
Salmonella (CP014657.4406223.4407778)	2	1	4	1	Bacteria;Proteobacteria;Gammaproteobacteria;Enterobacterales;Enterobacteriaceae;Salmonella;
Corynebacterium (CP024988.96739.98255)	1	3	4	0	Bacteria;Actinobacteriota;Actinobacteria;Corynebacteriales;Corynebacteriaceae;Corynebacterium;
Proteus (CP026062.3867946.3869498)	1	2	3	2	Bacteria;Proteobacteria;Gammaproteobacteria;Enterobacterales;Morganellaceae;Proteus;
Corynebacterium (EU231612.1.1506)	0	0	4	4	Bacteria;Actinobacteriota;Actinobacteria;Corynebacteriales;Corynebacteriaceae;Corynebacterium;
Enterobacter (EU302839.1.1474)	3	0	2	3	Bacteria;Proteobacteria;Gammaproteobacteria;Enterobacterales;Enterobacteriaceae;Enterobacter;
Dysgonomonas (FN356023.1.1504)	6	2	0	0	Bacteria;Bacteroidota;Bacteroidia;Bacteroidales;Dysgonomonadaceae;Dysgonomonas;
Providencia (GQ368699.1.1443)	2	0	6	0	Bacteria;Proteobacteria;Gammaproteobacteria;Enterobacterales;Morganellaceae;Providencia;
Citrobacter (GU477488.1.1413)	2	0	4	2	Bacteria;Proteobacteria;Gammaproteobacteria;Enterobacterales;Enterobacteriaceae;Citrobacter;
Lysinibacillus (HQ334982.1.1483)	1	0	3	4	Bacteria;Firmicutes;Bacilli;Bacillales;Planococcaceae;Lysinibacillus;
Enterobacter (HQ774391.1.1458)	0	0	3	5	Bacteria;Proteobacteria;Gammaproteobacteria;Enterobacterales;Enterobacteriaceae;Enterobacter;
Enterococcus (JF690893.1.1470)	0	8	0	0	Bacteria;Firmicutes;Bacilli;Lactobacillales;Enterococcaceae;Enterococcus;
Enterobacter (JN680700.1.1474)	4	0	0	4	Bacteria;Proteobacteria;Gammaproteobacteria;Enterobacterales;Enterobacteriaceae;Enterobacter;
Enterobacter (JQ885561.1.1458)	3	0	3	2	Bacteria;Proteobacteria;Gammaproteobacteria;Enterobacterales;Enterobacteriaceae;Enterobacter;
Enterobacter (KC355279.1.1440)	4	0	2	2	Bacteria;Proteobacteria;Gammaproteobacteria;Enterobacterales;Enterobacteriaceae;Enterobacter;
Corynebacterium (KC456575.1.1426)	1	5	1	1	Bacteria;Actinobacteriota;Actinobacteria;Corynebacteriales;Corynebacteriaceae;Corynebacterium;
Enterococcus (KF286610.1.1494)	1	3	1	3	Bacteria;Firmicutes;Bacilli;Lactobacillales;Enterococcaceae;Enterococcus;
Enterobacter (KF358444.1.1501)	5	0	1	2	Bacteria;Proteobacteria;Gammaproteobacteria;Enterobacterales;Enterobacteriaceae;Enterobacter;
Enterobacter (KF543066.1.1445)	2	0	4	2	Bacteria;Proteobacteria;Gammaproteobacteria;Enterobacterales;Enterobacteriaceae;Enterobacter;
Morganella (KF842552.1.1406)	1	0	1	6	Bacteria;Proteobacteria;Gammaproteobacteria;Enterobacterales;Morganellaceae;Morganella;
Salmonella (KF928767.1.1493)	3	0	2	3	Bacteria;Proteobacteria;Gammaproteobacteria;Enterobacterales;Enterobacteriaceae;Salmonella;
Devosia (KM187468.1.1346)	2	0	2	4	Bacteria;Proteobacteria;Alphaproteobacteria;Rhizobiales;Devosiaceae;Devosia;
Providencia (KT759003.1.1452)	5	0	1	2	Bacteria;Proteobacteria;Gammaproteobacteria;Enterobacterales;Morganellaceae;Providencia;
Providencia (KU588102.1.1272)	3	0	5	0	Bacteria;Proteobacteria;Gammaproteobacteria;Enterobacterales;Morganellaceae;Providencia;
Corynebacterium (KX214608.1.1492)	0	0	4	4	Bacteria;Actinobacteriota;Actinobacteria;Corynebacteriales;Corynebacteriaceae;Corynebacterium;
Citrobacter (KX957771.1.1436)	2	0	3	3	Bacteria;Proteobacteria;Gammaproteobacteria;Enterobacterales;Enterobacteriaceae;Citrobacter;
Enterobacter (KY612272.1.1494)	1	0	5	2	Bacteria;Proteobacteria;Gammaproteobacteria;Enterobacterales;Enterobacteriaceae;Enterobacter;
Enterococcus (KY940567.1.1542)	0	2	1	5	Bacteria;Firmicutes;Bacilli;Lactobacillales;Enterococcaceae;Enterococcus;
Corynebacterium (LN567184.1.1346)	0	1	5	2	Bacteria;Actinobacteriota;Actinobacteria;Corynebacteriales;Corynebacteriaceae;Corynebacterium;
Corynebacterium (LN567185.1.1345)	2	4	1	1	Bacteria;Actinobacteriota;Actinobacteria;Corynebacteriales;Corynebacteriaceae;Corynebacterium;
Providencia (MF092577.1.1503)	5	0	1	2	Bacteria;Proteobacteria;Gammaproteobacteria;Enterobacterales;Morganellaceae;Providencia;
Enterococcus (MF369910.1.1413)	0	5	2	1	Bacteria;Firmicutes;Bacilli;Lactobacillales;Enterococcaceae;Enterococcus;
Enterococcus (MF893778.1.1457)	3	5	0	0	Bacteria;Firmicutes;Bacilli;Lactobacillales;Enterococcaceae;Enterococcus;
Enterococcus (MG515327.1.1455)	3	3	1	1	Bacteria;Firmicutes;Bacilli;Lactobacillales;Enterococcaceae;Enterococcus;
Salmonella (MH021850.1.1441)	5	0	2	1	Bacteria;Proteobacteria;Gammaproteobacteria;Enterobacterales;Enterobacteriaceae;Salmonella;
Enterobacter (MH400170.1.1320)	4	0	2	2	Bacteria;Proteobacteria;Gammaproteobacteria;Enterobacterales;Enterobacteriaceae;Enterobacter;
Corynebacterium (New.CleanUp.ReferenceOTU1021)	1	4	0	3	Bacteria;Actinobacteria;Actinobacteria;Actinomycetales;Corynebacteriaceae;Corynebacterium;
Actinomycetales (New.CleanUp.ReferenceOTU1131)	3	2	3	0	Bacteria;Actinobacteria;Actinobacteria;Actinomycetales;;;
Enterobacteriaceae (New.CleanUp.ReferenceOTU1426)	0	1	0	7	Bacteria;Proteobacteria;Gammaproteobacteria;Enterobacteriales;Enterobacteriaceae;;
Alcaligenaceae (New.CleanUp.ReferenceOTU1730)	2	3	0	3	Bacteria;Proteobacteria;Betaproteobacteria;Burkholderiales;Alcaligenaceae
Enterobacteriaceae (New.CleanUp.ReferenceOTU2076)	1	2	1	4	Bacteria;Proteobacteria;Gammaproteobacteria;Enterobacteriales;Enterobacteriaceae;;
Actinomycetaceae (New.CleanUp.ReferenceOTU2185)	5	0	2	1	Bacteria;Actinobacteria;Actinobacteria;Actinomycetales;Actinomycetaceae;;
Enterobacteriaceae (New.CleanUp.ReferenceOTU2234)	1	0	6	1	Bacteria;Proteobacteria;Gammaproteobacteria;Enterobacteriales;Enterobacteriaceae;;
Enterococcus (New.CleanUp.ReferenceOTU2302)	2	3	2	1	Bacteria;Firmicutes;Bacilli;Lactobacillales;Enterococcaceae;Enterococcus;
Citrobacter (New.CleanUp.ReferenceOTU2451)	2	1	3	2	Bacteria;Proteobacteria;Gammaproteobacteria;Enterobacteriales;Enterobacteriaceae;Citrobacter;
Myroides (New.CleanUp.ReferenceOTU2517)	8	0	0	0	Bacteria;Bacteroidetes;Flavobacteriia;Flavobacteriales;Flavobacteriaceae;Myroides
Porphyromonadaceae (New.CleanUp.ReferenceOTU259)	5	1	0	2	Bacteria;Bacteroidetes;Bacteroidia;Bacteroidales;Porphyromonadaceae;;
Enterococcus (New.CleanUp.ReferenceOTU2814)	1	0	3	4	Bacteria;Firmicutes;Bacilli;Lactobacillales;Enterococcaceae;Enterococcus;
Dysgonomonas (New.CleanUp.ReferenceOTU2861)	5	3	0	0	Bacteria;Bacteroidetes;Bacteroidia;Bacteroidales;Porphyromonadaceae;Dysgonomonas;
Actinomycetaceae (New.CleanUp.ReferenceOTU3106)	2	2	4	0	Bacteria;Actinobacteria;Actinobacteria;Actinomycetales;Actinomycetaceae;;
Providencia (New.CleanUp.ReferenceOTU3222)	3	1	1	3	Bacteria;Proteobacteria;Gammaproteobacteria;Enterobacteriales;Enterobacteriaceae;Providencia;
Actinomyces (New.CleanUp.ReferenceOTU353)	8	0	0	0	Bacteria;Actinobacteria;Actinobacteria;Actinomycetales;Actinomycetaceae;Actinomyces;
Corynebacterium (New.CleanUp.ReferenceOTU3828)	0	8	0	0	Bacteria;Actinobacteria;Actinobacteria;Actinomycetales;Corynebacteriaceae;Corynebacterium;variabile
Lactobacillus (New.CleanUp.ReferenceOTU3948)	0	7	0	1	Bacteria;Firmicutes;Bacilli;Lactobacillales;Lactobacillaceae;Lactobacillus;
Enterococcus (New.CleanUp.ReferenceOTU3978)	4	4	0	0	Bacteria;Firmicutes;Bacilli;Lactobacillales;Enterococcaceae;Enterococcus;
Lactobacillales (New.CleanUp.ReferenceOTU4371)	4	2	2	0	Bacteria;Firmicutes;Bacilli;Lactobacillales
[Mogibacteriaceae] (New.CleanUp.ReferenceOTU4427)	8	0	0	0	Bacteria;Firmicutes;Clostridia;Clostridiales;[Mogibacteriaceae];;
Corynebacterium (New.CleanUp.ReferenceOTU461)	0	3	3	2	Bacteria;Actinobacteria;Actinobacteria;Actinomycetales;Corynebacteriaceae;Corynebacterium;
Actinomycetaceae (New.CleanUp.ReferenceOTU474)	3	0	5	0	Bacteria;Actinobacteria;Actinobacteria;Actinomycetales;Actinomycetaceae;;
Dorea (New.CleanUp.ReferenceOTU586)	1	0	3	4	Bacteria;Firmicutes;Clostridia;Clostridiales;Lachnospiraceae;Dorea;
Brucellaceae (New.CleanUp.ReferenceOTU885)	2	0	3	3	Bacteria;Proteobacteria;Alphaproteobacteria;Rhizobiales;Brucellaceae;;
Alkaliphilus (New.CleanUp.ReferenceOTU928)	6	0	2	0	Bacteria;Firmicutes;Clostridia;Clostridiales;Clostridiaceae;Alkaliphilus;
Carnobacterium (AB083414.1.1489)	5	2	0	0	Bacteria;Firmicutes;Bacilli;Lactobacillales;Carnobacteriaceae;Carnobacterium;
Trabulsiella (AB288922.1.1364)	1	0	3	3	Bacteria;Proteobacteria;Gammaproteobacteria;Enterobacterales;Enterobacteriaceae;Trabulsiella;
Salmonella (AE017220.2817349.2818892)	3	0	1	3	Bacteria;Proteobacteria;Gammaproteobacteria;Enterobacterales;Enterobacteriaceae;Salmonella;
Salmonella (AE017220.4130296.4131831)	1	1	1	4	Bacteria;Proteobacteria;Gammaproteobacteria;Enterobacterales;Enterobacteriaceae;Salmonella;
Buttiauxella (AJ233406.1.1507)	1	1	1	4	Bacteria;Proteobacteria;Gammaproteobacteria;Enterobacterales;Enterobacteriaceae;Buttiauxella;
Providencia (AM040492.1.1497)	4	0	2	1	Bacteria;Proteobacteria;Gammaproteobacteria;Enterobacterales;Morganellaceae;Providencia;
Citrobacter (AM179914.1.1364)	2	0	4	1	Bacteria;Proteobacteria;Gammaproteobacteria;Enterobacterales;Enterobacteriaceae;Citrobacter;
Pseudochrobactrum (AM263420.1.1387)	1	3	1	2	Bacteria;Proteobacteria;Alphaproteobacteria;Rhizobiales;Rhizobiaceae;Pseudochrobactrum;
Vagococcus (AY080982.1.1553)	1	6	0	0	Bacteria;Firmicutes;Bacilli;Lactobacillales;Vagococcaceae;Vagococcus;
Corynebacterium (CP007722.2576548.2578077)	1	1	3	2	Bacteria;Actinobacteriota;Actinobacteria;Corynebacteriales;Corynebacteriaceae;Corynebacterium;
Salmonella (CP019411.4229462.4231015)	1	0	2	4	Bacteria;Proteobacteria;Gammaproteobacteria;Enterobacterales;Enterobacteriaceae;Salmonella;
Enterobacter (CP026719.2415970.2417521)	1	2	2	2	Bacteria;Proteobacteria;Gammaproteobacteria;Enterobacterales;Enterobacteriaceae;Enterobacter;
Corynebacterium (DQ212970.1.1422)	1	1	3	2	Bacteria;Actinobacteriota;Actinobacteria;Corynebacteriales;Corynebacteriaceae;Corynebacterium;
Anaerostignum (EF071400.1.1497)	7	0	0	0	Bacteria;Firmicutes;Clostridia;Lachnospirales;Lachnospiraceae;Anaerostignum;
Enterococcus (EF199997.1.1513)	3	4	0	0	Bacteria;Firmicutes;Bacilli;Lactobacillales;Enterococcaceae;Enterococcus;
Lelliottia (EF515443.1.1404)	1	0	5	1	Bacteria;Proteobacteria;Gammaproteobacteria;Enterobacterales;Enterobacteriaceae;Lelliottia;
Citrobacter (EF555456.1.1396)	3	0	2	2	Bacteria;Proteobacteria;Gammaproteobacteria;Enterobacterales;Enterobacteriaceae;Citrobacter;
Leucobacter (EU346911.1.1481)	5	1	1	0	Bacteria;Actinobacteriota;Actinobacteria;Micrococcales;Microbacteriaceae;Leucobacter;
Citrobacter (EU458321.1.1402)	2	1	3	1	Bacteria;Proteobacteria;Gammaproteobacteria;Enterobacterales;Enterobacteriaceae;Citrobacter;
Corynebacterium (FJ674516.1.1428)	1	2	2	2	Bacteria;Actinobacteriota;Actinobacteria;Corynebacteriales;Corynebacteriaceae;Corynebacterium;
Enterobacter (GQ260073.1.1468)	2	0	1	4	Bacteria;Proteobacteria;Gammaproteobacteria;Enterobacterales;Enterobacteriaceae;Enterobacter;
Enterobacter (GQ260075.1.1485)	0	6	0	1	Bacteria;Proteobacteria;Gammaproteobacteria;Enterobacterales;Enterobacteriaceae;Enterobacter;
Achromobacter (GQ417332.1.1454)	0	0	3	4	Bacteria;Proteobacteria;Gammaproteobacteria;Burkholderiales;Alcaligenaceae;Achromobacter;
Citrobacter (GQ417357.1.1465)	2	0	2	3	Bacteria;Proteobacteria;Gammaproteobacteria;Enterobacterales;Enterobacteriaceae;Citrobacter;
Salmonella (GU826684.1.1226)	1	1	1	4	Bacteria;Proteobacteria;Gammaproteobacteria;Enterobacterales;Enterobacteriaceae;Salmonella;
Enterobacter (HM461187.1.1468)	3	0	2	2	Bacteria;Proteobacteria;Gammaproteobacteria;Enterobacterales;Enterobacteriaceae;Enterobacter;
Enterobacter (HM557372.1.1385)	2	0	4	1	Bacteria;Proteobacteria;Gammaproteobacteria;Enterobacterales;Enterobacteriaceae;Enterobacter;
Citrobacter (HQ170626.1.1451)	2	0	2	3	Bacteria;Proteobacteria;Gammaproteobacteria;Enterobacterales;Enterobacteriaceae;Citrobacter;
Paramesorhizobium (HQ836166.1.1377)	2	1	3	1	Bacteria;Proteobacteria;Alphaproteobacteria;Rhizobiales;Rhizobiaceae;Paramesorhizobium;
Citrobacter (HQ873619.1.1535)	0	0	4	3	Bacteria;Proteobacteria;Gammaproteobacteria;Enterobacterales;Enterobacteriaceae;Citrobacter;
Pantoea (JF900613.1.1382)	4	1	0	2	Bacteria;Proteobacteria;Gammaproteobacteria;Enterobacterales;Erwiniaceae;Pantoea;
Enterobacter (JN230521.1.1412)	4	1	2	0	Bacteria;Proteobacteria;Gammaproteobacteria;Enterobacterales;Enterobacteriaceae;Enterobacter;
Glutamicibacter (JN426846.1.1429)	0	1	1	5	Bacteria;Actinobacteriota;Actinobacteria;Micrococcales;Micrococcaceae;Glutamicibacter;
Morganella (JQ607835.1.1437)	0	0	5	2	Bacteria;Proteobacteria;Gammaproteobacteria;Enterobacterales;Morganellaceae;Morganella;
Enterococcus (JQ608118.1.1442)	2	4	1	0	Bacteria;Firmicutes;Bacilli;Lactobacillales;Enterococcaceae;Enterococcus;
Lysinibacillus (JQ844161.1.1548)	2	0	2	3	Bacteria;Firmicutes;Bacilli;Bacillales;Planococcaceae;Lysinibacillus;
Enterobacter (JQ918016.1.1462)	3	1	2	1	Bacteria;Proteobacteria;Gammaproteobacteria;Enterobacterales;Enterobacteriaceae;Enterobacter;
Enterobacter (JX173582.1.1422)	1	0	3	3	Bacteria;Proteobacteria;Gammaproteobacteria;Enterobacterales;Enterobacteriaceae;Enterobacter;
Enterobacter (JX987287.1.1472)	1	1	4	1	Bacteria;Proteobacteria;Gammaproteobacteria;Enterobacterales;Enterobacteriaceae;Enterobacter;
Citrobacter (KC001977.1.1372)	0	0	2	5	Bacteria;Proteobacteria;Gammaproteobacteria;Enterobacterales;Enterobacteriaceae;Citrobacter;
Providencia (KC154052.1.1425)	2	0	4	1	Bacteria;Proteobacteria;Gammaproteobacteria;Enterobacterales;Morganellaceae;Providencia;
Pseudomonas (KC634316.1.1301)	5	0	0	2	Bacteria;Proteobacteria;Gammaproteobacteria;Pseudomonadales;Pseudomonadaceae;Pseudomonas;
Enterobacter (KC812821.1.1441)	1	1	3	2	Bacteria;Proteobacteria;Gammaproteobacteria;Enterobacterales;Enterobacteriaceae;Enterobacter;
Paenibacillus (KF020730.1.1435)	5	0	1	1	Bacteria;Firmicutes;Bacilli;Paenibacillales;Paenibacillaceae;Paenibacillus;
Enterobacter (KF434761.1.1339)	2	0	1	4	Bacteria;Proteobacteria;Gammaproteobacteria;Enterobacterales;Enterobacteriaceae;Enterobacter;
Enterobacter (KF953993.1.1436)	1	0	5	1	Bacteria;Proteobacteria;Gammaproteobacteria;Enterobacterales;Enterobacteriaceae;Enterobacter;
Klebsiella (KP226580.1.1475)	0	1	3	3	Bacteria;Proteobacteria;Gammaproteobacteria;Enterobacterales;Enterobacteriaceae;Klebsiella;
Bartonella (KP987884.1.1528)	1	1	3	2	Bacteria;Proteobacteria;Alphaproteobacteria;Rhizobiales;Rhizobiaceae;Bartonella;
Morganella (KR051032.1.1487)	0	0	2	5	Bacteria;Proteobacteria;Gammaproteobacteria;Enterobacterales;Morganellaceae;Morganella;
Providencia (KT759078.1.1441)	3	0	4	0	Bacteria;Proteobacteria;Gammaproteobacteria;Enterobacterales;Morganellaceae;Providencia;
Salmonella (KT824794.1.1388)	4	1	1	1	Bacteria;Proteobacteria;Gammaproteobacteria;Enterobacterales;Enterobacteriaceae;Salmonella;
Pseudomonas (KU131280.1.1410)	0	0	4	3	Bacteria;Proteobacteria;Gammaproteobacteria;Pseudomonadales;Pseudomonadaceae;Pseudomonas;
Enterobacter (KU722842.1.1356)	1	0	3	3	Bacteria;Proteobacteria;Gammaproteobacteria;Enterobacterales;Enterobacteriaceae;Enterobacter;
Escherichia-Shigella (KX035422.1.1516)	2	0	1	4	Bacteria;Proteobacteria;Gammaproteobacteria;Enterobacterales;Enterobacteriaceae;Escherichia-Shigella;
Enterobacter (KX156620.1.1282)	3	0	2	2	Bacteria;Proteobacteria;Gammaproteobacteria;Enterobacterales;Enterobacteriaceae;Enterobacter;
Salmonella (KX940816.1.1301)	2	0	2	3	Bacteria;Proteobacteria;Gammaproteobacteria;Enterobacterales;Enterobacteriaceae;Salmonella;
Enterobacter (KY436219.1.1448)	0	0	3	4	Bacteria;Proteobacteria;Gammaproteobacteria;Enterobacterales;Enterobacteriaceae;Enterobacter;
Enterococcus (KY785321.1.1545)	0	3	1	3	Bacteria;Firmicutes;Bacilli;Lactobacillales;Enterococcaceae;Enterococcus;
Citrobacter (LN864409.1.1450)	1	0	4	2	Bacteria;Proteobacteria;Gammaproteobacteria;Enterobacterales;Enterobacteriaceae;Citrobacter;
Salmonella (LN890522.293044.294573)	3	1	1	2	Bacteria;Proteobacteria;Gammaproteobacteria;Enterobacterales;Enterobacteriaceae;Salmonella;
Salmonella (LS483478.409330.410859)	2	1	2	2	Bacteria;Proteobacteria;Gammaproteobacteria;Enterobacterales;Enterobacteriaceae;Salmonella;
Enterococcus (MF446928.1.1351)	3	3	0	1	Bacteria;Firmicutes;Bacilli;Lactobacillales;Enterococcaceae;Enterococcus;
Enterococcus (MF446931.1.1379)	0	4	1	2	Bacteria;Firmicutes;Bacilli;Lactobacillales;Enterococcaceae;Enterococcus;
Klebsiella (MF455202.1.1437)	3	0	2	2	Bacteria;Proteobacteria;Gammaproteobacteria;Enterobacterales;Enterobacteriaceae;Klebsiella;
Leucobacter (MG438536.1.1492)	1	1	1	4	Bacteria;Actinobacteriota;Actinobacteria;Micrococcales;Microbacteriaceae;Leucobacter;
Pseudomonas (MG674374.1.1271)	1	0	1	5	Bacteria;Proteobacteria;Gammaproteobacteria;Pseudomonadales;Pseudomonadaceae;Pseudomonas;
Salmonella (MG869140.1.1511)	3	3	1	0	Bacteria;Proteobacteria;Gammaproteobacteria;Enterobacterales;Enterobacteriaceae;Salmonella;
Enterobacter (MH005094.1.1459)	3	0	1	3	Bacteria;Proteobacteria;Gammaproteobacteria;Enterobacterales;Enterobacteriaceae;Enterobacter;
Enterococcus (MH476286.1.1500)	1	2	3	1	Bacteria;Firmicutes;Bacilli;Lactobacillales;Enterococcaceae;Enterococcus;
Corynebacterium (New.CleanUp.ReferenceOTU1045)	1	0	4	2	Bacteria;Actinobacteria;Actinobacteria;Actinomycetales;Corynebacteriaceae;Corynebacterium;variabile
Corynebacterium (New.CleanUp.ReferenceOTU1356)	2	2	2	1	Bacteria;Actinobacteria;Actinobacteria;Actinomycetales;Corynebacteriaceae;Corynebacterium;variabile
Vagococcus (New.CleanUp.ReferenceOTU1370)	7	0	0	0	Bacteria;Firmicutes;Bacilli;Lactobacillales;Enterococcaceae;Vagococcus;
Unassigned (New.CleanUp.ReferenceOTU1421)	7	0	0	0	Unassigned
Providencia (New.CleanUp.ReferenceOTU1450)	1	0	2	4	Bacteria;Proteobacteria;Gammaproteobacteria;Enterobacteriales;Enterobacteriaceae;Providencia;
Bifidobacteriaceae (New.CleanUp.ReferenceOTU1996)	0	2	3	2	Bacteria;Actinobacteria;Actinobacteria;Bifidobacteriales;Bifidobacteriaceae;;
Mollicutes RF39 (New.CleanUp.ReferenceOTU2131)	0	0	1	6	Bacteria;Tenericutes;Mollicutes;RF39;;;
Corynebacterium (New.CleanUp.ReferenceOTU2224)	0	1	2	4	Bacteria;Actinobacteria;Actinobacteria;Actinomycetales;Corynebacteriaceae;Corynebacterium;
Porphyromonadaceae (New.CleanUp.ReferenceOTU2443)	7	0	0	0	Bacteria;Bacteroidetes;Bacteroidia;Bacteroidales;Porphyromonadaceae;;
Myroides (New.CleanUp.ReferenceOTU2491)	3	3	0	1	Bacteria;Bacteroidetes;Flavobacteriia;Flavobacteriales;Flavobacteriaceae;Myroides;odoratimimus
Acholeplasma (New.CleanUp.ReferenceOTU2682)	0	0	0	7	Bacteria;Tenericutes;Mollicutes;Acholeplasmatales;Acholeplasmataceae;Acholeplasma;
Enterococcus (New.CleanUp.ReferenceOTU2686)	0	6	1	0	Bacteria;Firmicutes;Bacilli;Lactobacillales;Enterococcaceae;Enterococcus
Dysgonomonas (New.CleanUp.ReferenceOTU2706)	3	4	0	0	Bacteria;Bacteroidetes;Bacteroidia;Bacteroidales;Porphyromonadaceae;Dysgonomonas;gadei
Porphyromonadaceae (New.CleanUp.ReferenceOTU2766)	6	1	0	0	Bacteria;Bacteroidetes;Bacteroidia;Bacteroidales;Porphyromonadaceae;;
Enterococcus (New.CleanUp.ReferenceOTU3079)	0	7	0	0	Bacteria;Firmicutes;Bacilli;Lactobacillales;Enterococcaceae;Enterococcus;
Alcaligenaceae (New.CleanUp.ReferenceOTU310)	1	0	3	3	Bacteria;Proteobacteria;Betaproteobacteria;Burkholderiales;Alcaligenaceae;;
Enterobacteriaceae (New.CleanUp.ReferenceOTU3104)	1	0	3	3	Bacteria;Proteobacteria;Gammaproteobacteria;Enterobacteriales;Enterobacteriaceae;;
Dysgonomonas (New.CleanUp.ReferenceOTU3156)	0	0	2	5	Bacteria;Bacteroidetes;Bacteroidia;Bacteroidales;Porphyromonadaceae;Dysgonomonas;
Corynebacterium (New.CleanUp.ReferenceOTU3227)	0	0	3	4	Bacteria;Actinobacteria;Actinobacteria;Actinomycetales;Corynebacteriaceae;Corynebacterium;
Bifidobacterium (New.CleanUp.ReferenceOTU3374)	1	2	0	4	Bacteria;Actinobacteria;Actinobacteria;Bifidobacteriales;Bifidobacteriaceae;Bifidobacterium;
Corynebacterium (New.CleanUp.ReferenceOTU3434)	0	2	4	1	Bacteria;Actinobacteria;Actinobacteria;Actinomycetales;Corynebacteriaceae;Corynebacterium;
Citrobacter (New.CleanUp.ReferenceOTU3931)	1	0	3	3	Bacteria;Proteobacteria;Gammaproteobacteria;Enterobacteriales;Enterobacteriaceae;Citrobacter;
Ruminococcus (New.CleanUp.ReferenceOTU4050)	3	1	0	3	Bacteria;Firmicutes;Clostridia;Clostridiales;Ruminococcaceae;Ruminococcus;
Corynebacterium (New.CleanUp.ReferenceOTU4051)	0	1	1	5	Bacteria;Actinobacteria;Actinobacteria;Actinomycetales;Corynebacteriaceae;Corynebacterium;
Myroides (New.CleanUp.ReferenceOTU418)	2	3	1	1	Bacteria;Bacteroidetes;Flavobacteriia;Flavobacteriales;Flavobacteriaceae;Myroides;odoratimimus
Porphyromonadaceae (New.CleanUp.ReferenceOTU4212)	3	0	0	4	Bacteria;Bacteroidetes;Bacteroidia;Bacteroidales;Porphyromonadaceae;;
Corynebacterium (New.CleanUp.ReferenceOTU430)	0	7	0	0	Bacteria;Actinobacteria;Actinobacteria;Actinomycetales;Corynebacteriaceae;Corynebacterium;variabile
Pseudomonas (New.CleanUp.ReferenceOTU4323)	2	0	1	4	Bacteria;Proteobacteria;Gammaproteobacteria;Pseudomonadales;Pseudomonadaceae;Pseudomonas;
Dysgonomonas (New.CleanUp.ReferenceOTU4442)	5	2	0	0	Bacteria;Bacteroidetes;Bacteroidia;Bacteroidales;Porphyromonadaceae;Dysgonomonas;
Enterobacteriaceae (New.CleanUp.ReferenceOTU4462)	1	0	3	3	Bacteria;Proteobacteria;Gammaproteobacteria;Enterobacteriales;Enterobacteriaceae;;
Brucellaceae (New.CleanUp.ReferenceOTU597)	2	0	2	3	Bacteria;Proteobacteria;Alphaproteobacteria;Rhizobiales;Brucellaceae
Alcaligenaceae (New.CleanUp.ReferenceOTU643)	1	4	1	1	Bacteria;Proteobacteria;Betaproteobacteria;Burkholderiales;Alcaligenaceae
Ochrobactrum (New.CleanUp.ReferenceOTU719)	0	0	6	1	Bacteria;Proteobacteria;Alphaproteobacteria;Rhizobiales;Brucellaceae;Ochrobactrum;
Oxalobacter (New.CleanUp.ReferenceOTU980)	1	6	0	0	Bacteria;Proteobacteria;Betaproteobacteria;Burkholderiales;Oxalobacteraceae;Oxalobacter
Enterococcus (X55767.1.1292)	4	2	0	1	Bacteria;Firmicutes;Bacilli;Lactobacillales;Enterococcaceae;Enterococcus;
Lachnoclostridium (X71855.1.1501)	1	1	2	3	Bacteria;Firmicutes;Clostridia;Lachnospirales;Lachnospiraceae;Lachnoclostridium;
Phascolarctobacterium (X72865.1.1511)	2	0	2	3	Bacteria;Firmicutes;Negativicutes;Acidaminococcales;Acidaminococcaceae;Phascolarctobacterium;
Corynebacterium (X84250.1.1494)	0	1	5	1	Bacteria;Actinobacteriota;Actinobacteria;Corynebacteriales;Corynebacteriaceae;Corynebacterium;
Lachnoclostridium (AB114225.1.1470)	2	0	2	2	Bacteria;Firmicutes;Clostridia;Lachnospirales;Lachnospiraceae;Lachnoclostridium;
Enterococcus (AJ301827.1.1551)	5	1	0	0	Bacteria;Firmicutes;Bacilli;Lactobacillales;Enterococcaceae;Enterococcus;
Isobaculum (AJ302648.1.1515)	5	1	0	0	Bacteria;Firmicutes;Bacilli;Lactobacillales;Carnobacteriaceae;Isobaculum;
Enterococcus (AY587828.1.1524)	0	2	2	2	Bacteria;Firmicutes;Bacilli;Lactobacillales;Enterococcaceae;Enterococcus;
Salmonella (CAAD010000082.36.1245)	3	0	1	2	Bacteria;Proteobacteria;Gammaproteobacteria;Enterobacterales;Enterobacteriaceae;Salmonella;
Salmonella (CCNV01000001.1805441.1807127)	4	0	0	2	Bacteria;Proteobacteria;Gammaproteobacteria;Enterobacterales;Enterobacteriaceae;Salmonella;
Enterobacter (CP012871.4670871.4672422)	3	1	1	1	Bacteria;Proteobacteria;Gammaproteobacteria;Enterobacterales;Enterobacteriaceae;Enterobacter;
Salmonella (CP013097.2708350.2709905)	2	0	2	2	Bacteria;Proteobacteria;Gammaproteobacteria;Enterobacterales;Enterobacteriaceae;Salmonella;
Enterococcus (CXRK01001744.867.2406)	1	3	1	1	Bacteria;Firmicutes;Bacilli;Lactobacillales;Enterococcaceae;Enterococcus;
Morganella (DQ358135.1.1356)	0	0	0	6	Bacteria;Proteobacteria;Gammaproteobacteria;Enterobacterales;Morganellaceae;Morganella;
Citrobacter (DQ539030.1.1418)	1	0	3	2	Bacteria;Proteobacteria;Gammaproteobacteria;Enterobacterales;Enterobacteriaceae;Citrobacter;
Citrobacter (DQ816131.1.1459)	2	1	2	1	Bacteria;Proteobacteria;Gammaproteobacteria;Enterobacterales;Enterobacteriaceae;Citrobacter;
Citrobacter (DQ816138.1.1457)	0	1	4	1	Bacteria;Proteobacteria;Gammaproteobacteria;Enterobacterales;Enterobacteriaceae;Citrobacter;
Citrobacter (DQ816581.1.1448)	1	0	2	3	Bacteria;Proteobacteria;Gammaproteobacteria;Enterobacterales;Enterobacteriaceae;Citrobacter;
Salmonella (EF604003.1.1487)	1	0	2	3	Bacteria;Proteobacteria;Gammaproteobacteria;Enterobacterales;Enterobacteriaceae;Salmonella;
Escherichia-Shigella (EF608524.1.1457)	1	0	2	3	Bacteria;Proteobacteria;Gammaproteobacteria;Enterobacterales;Enterobacteriaceae;Escherichia-Shigella;
Salmonella (EU014686.1.1262)	0	0	3	3	Bacteria;Proteobacteria;Gammaproteobacteria;Enterobacterales;Enterobacteriaceae;Salmonella;
Tatumella (EU344769.1.1492)	0	0	3	3	Bacteria;Proteobacteria;Gammaproteobacteria;Enterobacterales;Erwiniaceae;Tatumella;
Carnobacterium (EU434379.1.1500)	1	5	0	0	Bacteria;Firmicutes;Bacilli;Lactobacillales;Carnobacteriaceae;Carnobacterium;
Vagococcus (EU660371.1.1490)	3	3	0	0	Bacteria;Firmicutes;Bacilli;Lactobacillales;Vagococcaceae;Vagococcus;
Enterobacter (EU719660.1.1503)	2	1	1	2	Bacteria;Proteobacteria;Gammaproteobacteria;Enterobacterales;Enterobacteriaceae;Enterobacter;
Leucobacter (FJ825560.1.1390)	2	2	1	1	Bacteria;Actinobacteriota;Actinobacteria;Micrococcales;Microbacteriaceae;Leucobacter;
Citrobacter (GQ009320.1.1363)	1	0	1	4	Bacteria;Proteobacteria;Gammaproteobacteria;Enterobacterales;Enterobacteriaceae;Citrobacter;
Candidimonas (GQ246953.1.1525)	0	0	6	0	Bacteria;Proteobacteria;Gammaproteobacteria;Burkholderiales;Alcaligenaceae;Candidimonas;
Enterobacter (GQ249616.1.1506)	1	0	2	3	Bacteria;Proteobacteria;Gammaproteobacteria;Enterobacterales;Enterobacteriaceae;Enterobacter;
Acholeplasma (GU385764.1.1454)	1	0	2	3	Bacteria;Firmicutes;Bacilli;Acholeplasmatales;Acholeplasmataceae;Acholeplasma;
Enterococcus (HG798390.1.1237)	2	0	0	4	Bacteria;Firmicutes;Bacilli;Lactobacillales;Enterococcaceae;Enterococcus;
Enterobacter (HL948321.2.1389)	2	1	1	2	Bacteria;Proteobacteria;Gammaproteobacteria;Enterobacterales;Enterobacteriaceae;Enterobacter;
Enterobacter (HQ153105.1.1539)	0	0	1	5	Bacteria;Proteobacteria;Gammaproteobacteria;Enterobacterales;Enterobacteriaceae;Enterobacter;
Citrobacter (HQ434552.1.1510)	1	0	3	2	Bacteria;Proteobacteria;Gammaproteobacteria;Enterobacterales;Enterobacteriaceae;Citrobacter;
Citrobacter (HQ600991.1.1467)	0	0	2	4	Bacteria;Proteobacteria;Gammaproteobacteria;Enterobacterales;Enterobacteriaceae;Citrobacter;
Enterococcus (HQ745931.1.1475)	1	4	0	1	Bacteria;Firmicutes;Bacilli;Lactobacillales;Enterococcaceae;Enterococcus;
Citrobacter (HQ807379.1.1445)	0	0	4	2	Bacteria;Proteobacteria;Gammaproteobacteria;Enterobacterales;Enterobacteriaceae;Citrobacter;
Lactiplantibacillus (JN162674.1.1400)	0	4	0	2	Bacteria;Firmicutes;Bacilli;Lactobacillales;Lactobacillaceae;Lactiplantibacillus;
Alcaligenes (JN225519.1.1265)	3	0	0	3	Bacteria;Proteobacteria;Gammaproteobacteria;Burkholderiales;Alcaligenaceae;Alcaligenes;
Salmonella (JN615013.1.1423)	1	0	1	4	Bacteria;Proteobacteria;Gammaproteobacteria;Enterobacterales;Enterobacteriaceae;Salmonella;
Klebsiella (JN969341.1.1528)	0	2	1	3	Bacteria;Proteobacteria;Gammaproteobacteria;Enterobacterales;Enterobacteriaceae;Klebsiella;
Citrobacter (JQ074012.1.1294)	1	0	1	4	Bacteria;Proteobacteria;Gammaproteobacteria;Enterobacterales;Enterobacteriaceae;Citrobacter;
Myroides (JQ178355.1.1462)	3	2	0	1	Bacteria;Bacteroidota;Bacteroidia;Flavobacteriales;Flavobacteriaceae;Myroides;
Citrobacter (JQ407550.1.1459)	4	0	0	2	Bacteria;Proteobacteria;Gammaproteobacteria;Enterobacterales;Enterobacteriaceae;Citrobacter;
Actinomyces (JQ607799.1.1408)	4	0	0	2	Bacteria;Actinobacteriota;Actinobacteria;Actinomycetales;Actinomycetaceae;Actinomyces;
Enterococcus (JQ712022.1.1499)	1	4	1	0	Bacteria;Firmicutes;Bacilli;Lactobacillales;Enterococcaceae;Enterococcus;
Hydrobacter (JQ717375.1.1348)	0	3	1	2	Bacteria;Bacteroidota;Bacteroidia;Chitinophagales;Chitinophagaceae;Hydrobacter;
Enterobacter (JX001465.1.1481)	2	1	3	0	Bacteria;Proteobacteria;Gammaproteobacteria;Enterobacterales;Enterobacteriaceae;Enterobacter;
Enterococcus (JX048100.1.1447)	3	3	0	0	Bacteria;Firmicutes;Bacilli;Lactobacillales;Enterococcaceae;Enterococcus;
Morganella (JX457239.1.1503)	0	0	1	5	Bacteria;Proteobacteria;Gammaproteobacteria;Enterobacterales;Morganellaceae;Morganella;
Enterobacter (JX852647.1.1545)	1	0	4	1	Bacteria;Proteobacteria;Gammaproteobacteria;Enterobacterales;Enterobacteriaceae;Enterobacter;
Devosia (KC254735.1.1351)	2	0	0	4	Bacteria;Proteobacteria;Alphaproteobacteria;Rhizobiales;Devosiaceae;Devosia;
Lysinibacillus (KF600786.1.1492)	3	0	3	0	Bacteria;Firmicutes;Bacilli;Bacillales;Planococcaceae;Lysinibacillus;
Enterobacter (KJ123815.1.1513)	2	0	2	2	Bacteria;Proteobacteria;Gammaproteobacteria;Enterobacterales;Enterobacteriaceae;Enterobacter;
Lelliottia (KP704437.1.1446)	3	0	2	1	Bacteria;Proteobacteria;Gammaproteobacteria;Enterobacterales;Enterobacteriaceae;Lelliottia;
Enterobacter (KU041594.1.1500)	3	0	2	1	Bacteria;Proteobacteria;Gammaproteobacteria;Enterobacterales;Enterobacteriaceae;Enterobacter;
Enterococcus (KU301282.1.1335)	2	2	1	1	Bacteria;Firmicutes;Bacilli;Lactobacillales;Enterococcaceae;Enterococcus;
Enterococcus (KU324912.1.1238)	2	2	2	0	Bacteria;Firmicutes;Bacilli;Lactobacillales;Enterococcaceae;Enterococcus;
Citrobacter (KX957770.1.1433)	1	0	1	4	Bacteria;Proteobacteria;Gammaproteobacteria;Enterobacterales;Enterobacteriaceae;Citrobacter;
Luteimonas (KY020782.1.1407)	0	0	3	3	Bacteria;Proteobacteria;Gammaproteobacteria;Xanthomonadales;Xanthomonadaceae;Luteimonas;
Lysinibacillus (KY515442.1.1445)	5	0	1	0	Bacteria;Firmicutes;Bacilli;Bacillales;Planococcaceae;Lysinibacillus;
Parapusillimonas (LN562289.1.1373)	0	0	5	1	Bacteria;Proteobacteria;Gammaproteobacteria;Burkholderiales;Alcaligenaceae;Parapusillimonas;
Enterococcus (LN564806.1.1395)	0	5	1	0	Bacteria;Firmicutes;Bacilli;Lactobacillales;Enterococcaceae;Enterococcus;
Enterococcus (LNLW01000178.609.2177)	0	2	2	2	Bacteria;Firmicutes;Bacilli;Lactobacillales;Enterococcaceae;Enterococcus;
Providencia (LP716795.5.1518)	3	0	2	1	Bacteria;Proteobacteria;Gammaproteobacteria;Enterobacterales;Morganellaceae;Providencia;
Salmonella (LT855376.289880.291409)	1	1	1	3	Bacteria;Proteobacteria;Gammaproteobacteria;Enterobacterales;Enterobacteriaceae;Salmonella;
Enterococcus (MF369890.1.1459)	3	2	1	0	Bacteria;Firmicutes;Bacilli;Lactobacillales;Enterococcaceae;Enterococcus;
Enterococcus (MF446922.1.1382)	0	5	0	1	Bacteria;Firmicutes;Bacilli;Lactobacillales;Enterococcaceae;Enterococcus;
Alcaligenes (MG234448.1.1516)	2	1	1	2	Bacteria;Proteobacteria;Gammaproteobacteria;Burkholderiales;Alcaligenaceae;Alcaligenes;
Lysinibacillus (MG279144.1.1219)	3	0	1	2	Bacteria;Firmicutes;Bacilli;Bacillales;Planococcaceae;Lysinibacillus;
Rhizobiaceae (MG572015.1.1234)	1	3	2	0	Bacteria;Proteobacteria;Alphaproteobacteria;Rhizobiales;Rhizobiaceae;
Providencia (MH333229.1.1437)	1	1	2	2	Bacteria;Proteobacteria;Gammaproteobacteria;Enterobacterales;Morganellaceae;Providencia;
Citrobacter (MH880109.1.1444)	1	0	2	3	Bacteria;Proteobacteria;Gammaproteobacteria;Enterobacterales;Enterobacteriaceae;Citrobacter;
Corynebacterium (New.CleanUp.ReferenceOTU1043)	0	2	1	3	Bacteria;Actinobacteria;Actinobacteria;Actinomycetales;Corynebacteriaceae;Corynebacterium;
Corynebacterium (New.CleanUp.ReferenceOTU1054)	0	0	3	3	Bacteria;Actinobacteria;Actinobacteria;Actinomycetales;Corynebacteriaceae;Corynebacterium;
Leucobacter (New.CleanUp.ReferenceOTU1157)	3	1	0	2	Bacteria;Actinobacteria;Actinobacteria;Actinomycetales;Microbacteriaceae;Leucobacter;
Myroides (New.CleanUp.ReferenceOTU136)	1	0	3	2	Bacteria;Bacteroidetes;Flavobacteriia;Flavobacteriales;Flavobacteriaceae;Myroides;
Brucellaceae (New.CleanUp.ReferenceOTU1365)	0	0	5	1	Bacteria;Proteobacteria;Alphaproteobacteria;Rhizobiales;Brucellaceae
Corynebacterium (New.CleanUp.ReferenceOTU1388)	1	3	0	2	Bacteria;Actinobacteria;Actinobacteria;Actinomycetales;Corynebacteriaceae;Corynebacterium;
Actinomycetaceae (New.CleanUp.ReferenceOTU1487)	6	0	0	0	Bacteria;Actinobacteria;Actinobacteria;Actinomycetales;Actinomycetaceae;;
Corynebacterium (New.CleanUp.ReferenceOTU1563)	2	1	1	2	Bacteria;Actinobacteria;Actinobacteria;Actinomycetales;Corynebacteriaceae;Corynebacterium;variabile
Unassigned (New.CleanUp.ReferenceOTU2021)	1	0	5	0	Unassigned
Citrobacter (New.CleanUp.ReferenceOTU2154)	1	0	2	3	Bacteria;Proteobacteria;Gammaproteobacteria;Enterobacteriales;Enterobacteriaceae;Citrobacter;
Enterococcus (New.CleanUp.ReferenceOTU228)	0	5	0	1	Bacteria;Firmicutes;Bacilli;Lactobacillales;Enterococcaceae;Enterococcus;
Microbacteriaceae (New.CleanUp.ReferenceOTU2314)	5	0	1	0	Bacteria;Actinobacteria;Actinobacteria;Actinomycetales;Microbacteriaceae;;
Lactobacillales (New.CleanUp.ReferenceOTU2354)	0	6	0	0	Bacteria;Firmicutes;Bacilli;Lactobacillales;;;
Providencia (New.CleanUp.ReferenceOTU2399)	4	1	1	0	Bacteria;Proteobacteria;Gammaproteobacteria;Enterobacteriales;Enterobacteriaceae;Providencia;
Citrobacter (New.CleanUp.ReferenceOTU2407)	2	0	3	1	Bacteria;Proteobacteria;Gammaproteobacteria;Enterobacteriales;Enterobacteriaceae;Citrobacter;
Enterococcus (New.CleanUp.ReferenceOTU2487)	0	6	0	0	Bacteria;Firmicutes;Bacilli;Lactobacillales;Enterococcaceae;Enterococcus
Enterococcus (New.CleanUp.ReferenceOTU2815)	3	2	0	1	Bacteria;Firmicutes;Bacilli;Lactobacillales;Enterococcaceae;Enterococcus;
Enterococcus (New.CleanUp.ReferenceOTU2829)	0	0	5	1	Bacteria;Firmicutes;Bacilli;Lactobacillales;Enterococcaceae;Enterococcus;
Mollicutes RsaHf231 (New.CleanUp.ReferenceOTU3354)	1	0	5	0	Bacteria;Tenericutes;Mollicutes;RsaHF231;;;
Citrobacter (New.CleanUp.ReferenceOTU3392)	3	0	1	2	Bacteria;Proteobacteria;Gammaproteobacteria;Enterobacteriales;Enterobacteriaceae;Citrobacter;
Corynebacterium (New.CleanUp.ReferenceOTU3470)	0	1	0	5	Bacteria;Actinobacteria;Actinobacteria;Actinomycetales;Corynebacteriaceae;Corynebacterium;
Devosia (New.CleanUp.ReferenceOTU3829)	4	0	0	2	Bacteria;Proteobacteria;Alphaproteobacteria;Rhizobiales;Hyphomicrobiaceae;Devosia;
Dysgonomonas (New.CleanUp.ReferenceOTU3958)	3	3	0	0	Bacteria;Bacteroidetes;Bacteroidia;Bacteroidales;Porphyromonadaceae;Dysgonomonas;
Corynebacterium (New.CleanUp.ReferenceOTU3977)	2	2	0	2	Bacteria;Actinobacteria;Actinobacteria;Actinomycetales;Corynebacteriaceae;Corynebacterium;
Citrobacter (New.CleanUp.ReferenceOTU4057)	0	1	2	3	Bacteria;Proteobacteria;Gammaproteobacteria;Enterobacteriales;Enterobacteriaceae;Citrobacter;
Dysgonomonas (New.CleanUp.ReferenceOTU411)	3	2	1	0	Bacteria;Bacteroidetes;Bacteroidia;Bacteroidales;Porphyromonadaceae;Dysgonomonas;
Corynebacterium (New.CleanUp.ReferenceOTU412)	0	3	1	2	Bacteria;Actinobacteria;Actinobacteria;Actinomycetales;Corynebacteriaceae;Corynebacterium;
Corynebacterium (New.CleanUp.ReferenceOTU4233)	2	1	1	2	Bacteria;Actinobacteria;Actinobacteria;Actinomycetales;Corynebacteriaceae;Corynebacterium;
Enterococcaceae (New.CleanUp.ReferenceOTU4236)	1	5	0	0	Bacteria;Firmicutes;Bacilli;Lactobacillales;Enterococcaceae
Citrobacter (New.CleanUp.ReferenceOTU4300)	3	0	2	1	Bacteria;Proteobacteria;Gammaproteobacteria;Enterobacteriales;Enterobacteriaceae;Citrobacter;
Coprococcus (New.CleanUp.ReferenceOTU435)	1	0	5	0	Bacteria;Firmicutes;Clostridia;Clostridiales;Lachnospiraceae;Coprococcus;
Ochrobactrum (New.CleanUp.ReferenceOTU4450)	3	0	2	1	Bacteria;Proteobacteria;Alphaproteobacteria;Rhizobiales;Brucellaceae;Ochrobactrum;
Sphingomonadaceae (New.CleanUp.ReferenceOTU4469)	0	0	6	0	Bacteria;Proteobacteria;Alphaproteobacteria;Sphingomonadales;Sphingomonadaceae;;
Citrobacter (New.CleanUp.ReferenceOTU4470)	3	0	1	2	Bacteria;Proteobacteria;Gammaproteobacteria;Enterobacteriales;Enterobacteriaceae;Citrobacter;
Corynebacterium (New.CleanUp.ReferenceOTU527)	0	2	3	1	Bacteria;Actinobacteria;Actinobacteria;Actinomycetales;Corynebacteriaceae;Corynebacterium;variabile
Enterococcus (New.CleanUp.ReferenceOTU542)	5	1	0	0	Bacteria;Firmicutes;Bacilli;Lactobacillales;Enterococcaceae;Enterococcus;
Ochrobactrum (New.CleanUp.ReferenceOTU614)	0	2	0	4	Bacteria;Proteobacteria;Alphaproteobacteria;Rhizobiales;Brucellaceae;Ochrobactrum;
Corynebacterium (New.CleanUp.ReferenceOTU650)	0	0	4	2	Bacteria;Actinobacteria;Actinobacteria;Actinomycetales;Corynebacteriaceae;Corynebacterium;
Corynebacterium (New.CleanUp.ReferenceOTU729)	1	3	0	2	Bacteria;Actinobacteria;Actinobacteria;Actinomycetales;Corynebacteriaceae;Corynebacterium;variabile
Morganella (New.CleanUp.ReferenceOTU816)	0	0	2	4	Bacteria;Proteobacteria;Gammaproteobacteria;Enterobacteriales;Enterobacteriaceae;Morganella
Citrobacter (New.CleanUp.ReferenceOTU870)	2	1	2	1	Bacteria;Proteobacteria;Gammaproteobacteria;Enterobacteriales;Enterobacteriaceae;Citrobacter;
Dysgonomonas (New.CleanUp.ReferenceOTU871)	4	1	1	0	Bacteria;Bacteroidetes;Bacteroidia;Bacteroidales;Porphyromonadaceae;Dysgonomonas;gadei
Enterococcus (New.CleanUp.ReferenceOTU964)	0	6	0	0	Bacteria;Firmicutes;Bacilli;Lactobacillales;Enterococcaceae;Enterococcus;
Enterococcus (Y11621.1.1551)	0	4	1	1	Bacteria;Firmicutes;Bacilli;Lactobacillales;Enterococcaceae;Enterococcus;
Corynebacterium (AB055965.1.1454)	1	0	2	2	Bacteria;Actinobacteriota;Actinobacteria;Corynebacteriales;Corynebacteriaceae;Corynebacterium;
Secundilactobacillus (AB365975.1.1498)	0	2	1	2	Bacteria;Firmicutes;Bacilli;Lactobacillales;Lactobacillaceae;Secundilactobacillus;
Providencia (ABJD02000005.66.1593)	1	0	2	2	Bacteria;Proteobacteria;Gammaproteobacteria;Enterobacterales;Morganellaceae;Providencia;
Salmonella (AE017220.3524907.3526444)	2	0	3	0	Bacteria;Proteobacteria;Gammaproteobacteria;Enterobacterales;Enterobacteriaceae;Salmonella;
Tuzzerella (AF349756.1.1335)	2	3	0	0	Bacteria;Firmicutes;Clostridia;Lachnospirales;Lachnospiraceae;Tuzzerella;
Lysinibacillus (AF526913.1.1516)	3	0	1	1	Bacteria;Firmicutes;Bacilli;Bacillales;Planococcaceae;Lysinibacillus;
Enterobacter (AJ276393.1.1456)	3	0	1	1	Bacteria;Proteobacteria;Gammaproteobacteria;Enterobacterales;Enterobacteriaceae;Enterobacter;
Enterococcus (AJ301825.1.1547)	0	4	1	0	Bacteria;Firmicutes;Bacilli;Lactobacillales;Enterococcaceae;Enterococcus;
Paucilactobacillus (AJ621556.1.1529)	0	3	2	0	Bacteria;Firmicutes;Bacilli;Lactobacillales;Lactobacillaceae;Paucilactobacillus;
Enterobacter (AY344368.1.1517)	3	0	1	1	Bacteria;Proteobacteria;Gammaproteobacteria;Enterobacterales;Enterobacteriaceae;Enterobacter;
Enterobacter (AY792267.1.1527)	2	0	2	1	Bacteria;Proteobacteria;Gammaproteobacteria;Enterobacterales;Enterobacteriaceae;Enterobacter;
Citrobacter (CP014015.1720857.1722408)	3	1	1	0	Bacteria;Proteobacteria;Gammaproteobacteria;Enterobacterales;Enterobacteriaceae;Citrobacter;
Enterobacter (CP017279.1.4857439)	0	0	3	2	Bacteria;Proteobacteria;Gammaproteobacteria;Enterobacterales;Enterobacteriaceae;Enterobacter;
Corynebacterium (CP022614.904666.906200)	0	1	0	4	Bacteria;Actinobacteriota;Actinobacteria;Corynebacteriales;Corynebacteriaceae;Corynebacterium;
Citrobacter (DQ816200.1.1443)	0	0	0	5	Bacteria;Proteobacteria;Gammaproteobacteria;Enterobacterales;Enterobacteriaceae;Citrobacter;
Citrobacter (DQ816658.1.1461)	2	0	0	3	Bacteria;Proteobacteria;Gammaproteobacteria;Enterobacterales;Enterobacteriaceae;Citrobacter;
Enterococcus (DQ818618.1.1311)	1	4	0	0	Bacteria;Firmicutes;Bacilli;Lactobacillales;Enterococcaceae;Enterococcus;
Enterobacter (DQ988939.1.1445)	1	0	0	4	Bacteria;Proteobacteria;Gammaproteobacteria;Enterobacterales;Enterobacteriaceae;Enterobacter;
Enterobacter (DQ988942.1.1450)	1	0	0	4	Bacteria;Proteobacteria;Gammaproteobacteria;Enterobacterales;Enterobacteriaceae;Enterobacter;
Buttiauxella (DQ990031.1.1481)	0	0	3	2	Bacteria;Proteobacteria;Gammaproteobacteria;Enterobacterales;Enterobacteriaceae;Buttiauxella;
Lelliottia (EF515402.1.1401)	3	1	1	0	Bacteria;Proteobacteria;Gammaproteobacteria;Enterobacterales;Enterobacteriaceae;Lelliottia;
Salmonella (EF604402.1.1262)	2	0	0	3	Bacteria;Proteobacteria;Gammaproteobacteria;Enterobacterales;Enterobacteriaceae;Salmonella;
Bacilli RsaHf231 (EU104325.1.1486)	0	0	5	0	Bacteria;Firmicutes;Bacilli;RsaHf231;
Sedimentibacter (EU266830.1.1472)	5	0	0	0	Bacteria;Firmicutes;Clostridia;Peptostreptococcales-Tissierellales;Sedimentibacteraceae;Sedimentibacter;
Myroides (EU311214.1.1302)	1	1	0	3	Bacteria;Bacteroidota;Bacteroidia;Flavobacteriales;Flavobacteriaceae;Myroides;
Tissierella (EU369155.1.1499)	5	0	0	0	Bacteria;Firmicutes;Clostridia;Peptostreptococcales-Tissierellales;Family XI;Tissierella;
Enterococcus (EU459175.1.1418)	2	3	0	0	Bacteria;Firmicutes;Bacilli;Lactobacillales;Enterococcaceae;Enterococcus;
Enterococcus (EU459183.1.1417)	1	4	0	0	Bacteria;Firmicutes;Bacilli;Lactobacillales;Enterococcaceae;Enterococcus;
Citrobacter (EU468087.1.1401)	1	0	1	3	Bacteria;Proteobacteria;Gammaproteobacteria;Enterobacterales;Enterobacteriaceae;Citrobacter;
Lachnoclostridium (EU862317.1.1452)	0	0	1	4	Bacteria;Firmicutes;Clostridia;Lachnospirales;Lachnospiraceae;Lachnoclostridium;
Actinomyces (FJ234421.1.1463)	0	1	1	3	Bacteria;Actinobacteriota;Actinobacteria;Actinomycetales;Actinomycetaceae;Actinomyces;
Citrobacter (FJ975869.1.1363)	1	0	0	4	Bacteria;Proteobacteria;Gammaproteobacteria;Enterobacterales;Enterobacteriaceae;Citrobacter;
Allorhizobium-Neorhizobium-Pararhizobium-Rhizobium (FM201296.1.1424)	0	2	3	0	Bacteria;Proteobacteria;Alphaproteobacteria;Rhizobiales;Rhizobiaceae;Allorhizobium-Neorhizobium-Pararhizobium-Rhizobium;
Allorhizobium-Neorhizobium-Pararhizobium-Rhizobium (FPLL01004204.34.1494)	1	1	2	1	Bacteria;Proteobacteria;Alphaproteobacteria;Rhizobiales;Rhizobiaceae;Allorhizobium-Neorhizobium-Pararhizobium-Rhizobium;
Providencia (GQ368694.1.1426)	0	2	2	1	Bacteria;Proteobacteria;Gammaproteobacteria;Enterobacterales;Morganellaceae;Providencia;
Citrobacter (GQ417489.1.1465)	1	1	1	2	Bacteria;Proteobacteria;Gammaproteobacteria;Enterobacterales;Enterobacteriaceae;Citrobacter;
Dysgonomonas (GQ502504.1.1405)	1	4	0	0	Bacteria;Bacteroidota;Bacteroidia;Bacteroidales;Dysgonomonadaceae;Dysgonomonas;
Actinomyces (HK240340.1.1505)	0	1	0	4	Bacteria;Actinobacteriota;Actinobacteria;Actinomycetales;Actinomycetaceae;Actinomyces;
Citrobacter (HM461170.1.1466)	0	2	1	2	Bacteria;Proteobacteria;Gammaproteobacteria;Enterobacterales;Enterobacteriaceae;Citrobacter;
Enterobacter (HM461214.1.1464)	0	0	2	3	Bacteria;Proteobacteria;Gammaproteobacteria;Enterobacterales;Enterobacteriaceae;Enterobacter;
Enterobacter (HM597241.1.1345)	3	1	1	0	Bacteria;Proteobacteria;Gammaproteobacteria;Enterobacterales;Enterobacteriaceae;Enterobacter;
Providencia (HQ161774.1.1312)	3	1	1	0	Bacteria;Proteobacteria;Gammaproteobacteria;Enterobacterales;Morganellaceae;Providencia;
Citrobacter (HQ324431.1.1445)	1	1	2	1	Bacteria;Proteobacteria;Gammaproteobacteria;Enterobacterales;Enterobacteriaceae;Citrobacter;
Morganella (HQ774501.1.1465)	0	0	1	4	Bacteria;Proteobacteria;Gammaproteobacteria;Enterobacterales;Morganellaceae;Morganella;
Pseudochrobactrum (JF496533.1.1403)	1	0	3	1	Bacteria;Proteobacteria;Alphaproteobacteria;Rhizobiales;Rhizobiaceae;Pseudochrobactrum;
Pseudomonas (JN084135.1.1434)	0	0	2	3	Bacteria;Proteobacteria;Gammaproteobacteria;Pseudomonadales;Pseudomonadaceae;Pseudomonas;
Lysinibacillus (JN377789.1.1487)	3	0	0	2	Bacteria;Firmicutes;Bacilli;Bacillales;Planococcaceae;Lysinibacillus;
Salmonella (JN615011.1.1428)	2	0	1	2	Bacteria;Proteobacteria;Gammaproteobacteria;Enterobacterales;Enterobacteriaceae;Salmonella;
Dysgonomonas (JN619608.1.1425)	5	0	0	0	Bacteria;Bacteroidota;Bacteroidia;Bacteroidales;Dysgonomonadaceae;Dysgonomonas;
Citrobacter (JN831090.1.1446)	2	2	1	0	Bacteria;Proteobacteria;Gammaproteobacteria;Enterobacterales;Enterobacteriaceae;Citrobacter;
Enterococcus (JX048087.1.1444)	1	4	0	0	Bacteria;Firmicutes;Bacilli;Lactobacillales;Enterococcaceae;Enterococcus;
Enterococcus (JX048207.1.1444)	3	2	0	0	Bacteria;Firmicutes;Bacilli;Lactobacillales;Enterococcaceae;Enterococcus;
Enterobacter (JX173524.1.1368)	1	2	1	1	Bacteria;Proteobacteria;Gammaproteobacteria;Enterobacterales;Enterobacteriaceae;Enterobacter;
Salmonella (JX407094.1.1289)	2	0	1	2	Bacteria;Proteobacteria;Gammaproteobacteria;Enterobacterales;Enterobacteriaceae;Salmonella;
Kluyvera (JX457205.1.1500)	1	0	2	2	Bacteria;Proteobacteria;Gammaproteobacteria;Enterobacterales;Enterobacteriaceae;Kluyvera;
Pseudomonas (KC294121.1.1446)	1	0	3	1	Bacteria;Proteobacteria;Gammaproteobacteria;Pseudomonadales;Pseudomonadaceae;Pseudomonas;
Enterobacter (KC920586.1.1482)	2	0	0	3	Bacteria;Proteobacteria;Gammaproteobacteria;Enterobacterales;Enterobacteriaceae;Enterobacter;
Buttiauxella (KC951917.1.1500)	0	1	1	3	Bacteria;Proteobacteria;Gammaproteobacteria;Enterobacterales;Enterobacteriaceae;Buttiauxella;
Alcaligenes (KF009687.1.1485)	3	0	2	0	Bacteria;Proteobacteria;Gammaproteobacteria;Burkholderiales;Alcaligenaceae;Alcaligenes;
Citrobacter (KF193578.1.1430)	2	0	1	2	Bacteria;Proteobacteria;Gammaproteobacteria;Enterobacterales;Enterobacteriaceae;Citrobacter;
Enterococcus (KF286615.1.1497)	1	3	1	0	Bacteria;Firmicutes;Bacilli;Lactobacillales;Enterococcaceae;Enterococcus;
Enterococcus (KF286618.1.1496)	1	2	2	0	Bacteria;Firmicutes;Bacilli;Lactobacillales;Enterococcaceae;Enterococcus;
Enterobacter (KF463626.1.1340)	1	0	1	3	Bacteria;Proteobacteria;Gammaproteobacteria;Enterobacterales;Enterobacteriaceae;Enterobacter;
Enterococcus (KF826010.1.1436)	0	5	0	0	Bacteria;Firmicutes;Bacilli;Lactobacillales;Enterococcaceae;Enterococcus;
Enterococcus (KJ803880.1.1473)	3	1	1	0	Bacteria;Firmicutes;Bacilli;Lactobacillales;Enterococcaceae;Enterococcus;
Ochrobactrum (KM020953.1.1261)	0	0	3	2	Bacteria;Proteobacteria;Alphaproteobacteria;Rhizobiales;Rhizobiaceae;Ochrobactrum;
Enterobacter (KM029958.1.1579)	2	0	1	2	Bacteria;Proteobacteria;Gammaproteobacteria;Enterobacterales;Enterobacteriaceae;Enterobacter;
Citrobacter (KM242524.1.1359)	0	2	1	2	Bacteria;Proteobacteria;Gammaproteobacteria;Enterobacterales;Enterobacteriaceae;Citrobacter;
Enterococcus (KM817770.1.1529)	2	3	0	0	Bacteria;Firmicutes;Bacilli;Lactobacillales;Enterococcaceae;Enterococcus;
Klebsiella (KR051067.1.1493)	2	0	2	1	Bacteria;Proteobacteria;Gammaproteobacteria;Enterobacterales;Enterobacteriaceae;Klebsiella;
Enterobacter (KR190367.1.1352)	0	0	1	4	Bacteria;Proteobacteria;Gammaproteobacteria;Enterobacterales;Enterobacteriaceae;Enterobacter;
Providencia (KT215414.1.1399)	2	1	1	1	Bacteria;Proteobacteria;Gammaproteobacteria;Enterobacterales;Morganellaceae;Providencia;
Enterobacter (KT215424.1.1399)	3	0	1	1	Bacteria;Proteobacteria;Gammaproteobacteria;Enterobacterales;Enterobacteriaceae;Enterobacter;
Enterobacter (KT228267.1.1366)	2	1	0	2	Bacteria;Proteobacteria;Gammaproteobacteria;Enterobacterales;Enterobacteriaceae;Enterobacter;
Enterobacter (KT261188.1.1405)	4	0	1	0	Bacteria;Proteobacteria;Gammaproteobacteria;Enterobacterales;Enterobacteriaceae;Enterobacter;
Enterococcus (KT261233.1.1352)	1	2	1	1	Bacteria;Firmicutes;Bacilli;Lactobacillales;Enterococcaceae;Enterococcus;
Enterococcus (KT308384.1.1423)	0	5	0	0	Bacteria;Firmicutes;Bacilli;Lactobacillales;Enterococcaceae;Enterococcus;
Citrobacter (KT582290.1.1443)	0	0	2	3	Bacteria;Proteobacteria;Gammaproteobacteria;Enterobacterales;Enterobacteriaceae;Citrobacter;
Enterobacter (KU160628.1.1450)	2	0	1	2	Bacteria;Proteobacteria;Gammaproteobacteria;Enterobacterales;Enterobacteriaceae;Enterobacter;
Klebsiella (KU221439.1.1446)	3	1	1	0	Bacteria;Proteobacteria;Gammaproteobacteria;Enterobacterales;Enterobacteriaceae;Klebsiella;
Enterococcus (KU301278.1.1313)	1	2	1	1	Bacteria;Firmicutes;Bacilli;Lactobacillales;Enterococcaceae;Enterococcus;
Enterococcus (KU301293.1.1355)	0	1	0	4	Bacteria;Firmicutes;Bacilli;Lactobacillales;Enterococcaceae;Enterococcus;
Enterococcus (KU324917.1.1223)	1	0	0	4	Bacteria;Firmicutes;Bacilli;Lactobacillales;Enterococcaceae;Enterococcus;
Enterobacter (KU350741.1.1384)	0	0	0	5	Bacteria;Proteobacteria;Gammaproteobacteria;Enterobacterales;Enterobacteriaceae;Enterobacter;
Enterobacter (KU937365.1.1449)	1	0	2	2	Bacteria;Proteobacteria;Gammaproteobacteria;Enterobacterales;Enterobacteriaceae;Enterobacter;
Providencia (KX904720.1.1473)	1	0	1	3	Bacteria;Proteobacteria;Gammaproteobacteria;Enterobacterales;Morganellaceae;Providencia;
Enterobacter (KX957792.1.1438)	3	1	1	0	Bacteria;Proteobacteria;Gammaproteobacteria;Enterobacterales;Enterobacteriaceae;Enterobacter;
Enterococcus (KY962894.1.1216)	0	1	2	2	Bacteria;Firmicutes;Bacilli;Lactobacillales;Enterococcaceae;Enterococcus;
Enterococcus (LC027240.1.1486)	1	3	1	0	Bacteria;Firmicutes;Bacilli;Lactobacillales;Enterococcaceae;Enterococcus;
Saccharimonadales (LN561152.1.1334)	0	1	4	0	Bacteria;Patescibacteria;Saccharimonadia;Saccharimonadales;
Enterococcus (MF369871.1.1460)	3	1	1	0	Bacteria;Firmicutes;Bacilli;Lactobacillales;Enterococcaceae;Enterococcus;
Enterobacter (MF416432.1.1441)	0	0	5	0	Bacteria;Proteobacteria;Gammaproteobacteria;Enterobacterales;Enterobacteriaceae;Enterobacter;
Citrobacter (MG209576.1.1456)	1	0	1	3	Bacteria;Proteobacteria;Gammaproteobacteria;Enterobacterales;Enterobacteriaceae;Citrobacter;
Enterobacter (MG546519.1.1463)	0	0	3	2	Bacteria;Proteobacteria;Gammaproteobacteria;Enterobacterales;Enterobacteriaceae;Enterobacter;
Phyllobacteriaceae (New.CleanUp.ReferenceOTU1052)	2	0	0	3	Bacteria;Proteobacteria;Alphaproteobacteria;Rhizobiales;Phyllobacteriaceae
Citrobacter (New.CleanUp.ReferenceOTU1105)	0	0	3	2	Bacteria;Proteobacteria;Gammaproteobacteria;Enterobacteriales;Enterobacteriaceae;Citrobacter;
Corynebacterium (New.CleanUp.ReferenceOTU1115)	0	3	0	2	Bacteria;Actinobacteria;Actinobacteria;Actinomycetales;Corynebacteriaceae;Corynebacterium;
Facklamia (New.CleanUp.ReferenceOTU1134)	3	0	0	2	Bacteria;Firmicutes;Bacilli;Lactobacillales;Aerococcaceae;Facklamia;
Citrobacter (New.CleanUp.ReferenceOTU1335)	3	0	2	0	Bacteria;Proteobacteria;Gammaproteobacteria;Enterobacteriales;Enterobacteriaceae;Citrobacter;
Actinomyces (New.CleanUp.ReferenceOTU1355)	0	1	4	0	Bacteria;Actinobacteria;Actinobacteria;Actinomycetales;Actinomycetaceae;Actinomyces;
Enterococcus (New.CleanUp.ReferenceOTU1490)	4	1	0	0	Bacteria;Firmicutes;Bacilli;Lactobacillales;Enterococcaceae;Enterococcus;
Alcaligenaceae (New.CleanUp.ReferenceOTU158)	2	0	2	1	Bacteria;Proteobacteria;Betaproteobacteria;Burkholderiales;Alcaligenaceae;;
Rhodobacter (New.CleanUp.ReferenceOTU166)	2	0	1	2	Bacteria;Proteobacteria;Alphaproteobacteria;Rhodobacterales;Rhodobacteraceae;Rhodobacter;
Corynebacterium (New.CleanUp.ReferenceOTU1660)	0	0	1	4	Bacteria;Actinobacteria;Actinobacteria;Actinomycetales;Corynebacteriaceae;Corynebacterium;
Porphyromonadaceae (New.CleanUp.ReferenceOTU1876)	3	1	0	1	Bacteria;Bacteroidetes;Bacteroidia;Bacteroidales;Porphyromonadaceae;;
Corynebacterium (New.CleanUp.ReferenceOTU1889)	1	2	1	1	Bacteria;Actinobacteria;Actinobacteria;Actinomycetales;Corynebacteriaceae;Corynebacterium;
Enterobacteriaceae (New.CleanUp.ReferenceOTU1961)	0	0	2	3	Bacteria;Proteobacteria;Gammaproteobacteria;Enterobacteriales;Enterobacteriaceae;;
Myroides (New.CleanUp.ReferenceOTU2010)	5	0	0	0	Bacteria;Bacteroidetes;Flavobacteriia;Flavobacteriales;Flavobacteriaceae;Myroides;
TM7-3 (New.CleanUp.ReferenceOTU202)	0	0	5	0	Bacteria;TM7;TM7-3;;;;
Myroides (New.CleanUp.ReferenceOTU2072)	0	2	0	3	Bacteria;Bacteroidetes;Flavobacteriia;Flavobacteriales;Flavobacteriaceae;Myroides;odoratimimus
Microbacteriaceae (New.CleanUp.ReferenceOTU2081)	0	0	0	5	Bacteria;Actinobacteria;Actinobacteria;Actinomycetales;Microbacteriaceae
Corynebacterium (New.CleanUp.ReferenceOTU2148)	0	1	2	2	Bacteria;Actinobacteria;Actinobacteria;Actinomycetales;Corynebacteriaceae;Corynebacterium;
Citrobacter (New.CleanUp.ReferenceOTU2214)	2	1	1	1	Bacteria;Proteobacteria;Gammaproteobacteria;Enterobacteriales;Enterobacteriaceae;Citrobacter;
Dysgonomonas (New.CleanUp.ReferenceOTU231)	2	0	3	0	Bacteria;Bacteroidetes;Bacteroidia;Bacteroidales;Porphyromonadaceae;Dysgonomonas;gadei
Corynebacterium (New.CleanUp.ReferenceOTU2373)	0	2	2	1	Bacteria;Actinobacteria;Actinobacteria;Actinomycetales;Corynebacteriaceae;Corynebacterium;
Enterobacteriaceae (New.CleanUp.ReferenceOTU2415)	1	2	1	1	Bacteria;Proteobacteria;Gammaproteobacteria;Enterobacteriales;Enterobacteriaceae
Citrobacter (New.CleanUp.ReferenceOTU2503)	0	0	4	1	Bacteria;Proteobacteria;Gammaproteobacteria;Enterobacteriales;Enterobacteriaceae;Citrobacter;
Actinomyces (New.CleanUp.ReferenceOTU2647)	1	1	0	3	Bacteria;Actinobacteria;Actinobacteria;Actinomycetales;Actinomycetaceae;Actinomyces;
Citrobacter (New.CleanUp.ReferenceOTU2721)	0	0	1	4	Bacteria;Proteobacteria;Gammaproteobacteria;Enterobacteriales;Enterobacteriaceae;Citrobacter;
Myroides (New.CleanUp.ReferenceOTU303)	4	0	0	1	Bacteria;Bacteroidetes;Flavobacteriia;Flavobacteriales;Flavobacteriaceae;Myroides;odoratimimus
Actinomyces (New.CleanUp.ReferenceOTU3216)	0	3	0	2	Bacteria;Actinobacteria;Actinobacteria;Actinomycetales;Actinomycetaceae;Actinomyces;
Actinomyces (New.CleanUp.ReferenceOTU3313)	5	0	0	0	Bacteria;Actinobacteria;Actinobacteria;Actinomycetales;Actinomycetaceae;Actinomyces;
Coprococcus (New.CleanUp.ReferenceOTU3471)	5	0	0	0	Bacteria;Firmicutes;Clostridia;Clostridiales;Lachnospiraceae;Coprococcus;
Corynebacterium (New.CleanUp.ReferenceOTU3561)	0	1	3	1	Bacteria;Actinobacteria;Actinobacteria;Actinomycetales;Corynebacteriaceae;Corynebacterium;
Phascolarctobacterium (New.CleanUp.ReferenceOTU3589)	1	0	0	4	Bacteria;Firmicutes;Clostridia;Clostridiales;Veillonellaceae;Phascolarctobacterium;
JG30-KF-CM45 (New.CleanUp.ReferenceOTU3667)	5	0	0	0	Bacteria;Chloroflexi;Thermomicrobia;JG30-KF-CM45;;;
Corynebacterium (New.CleanUp.ReferenceOTU3796)	1	0	2	2	Bacteria;Actinobacteria;Actinobacteria;Actinomycetales;Corynebacteriaceae;Corynebacterium;variabile
Lachnospiraceae (New.CleanUp.ReferenceOTU3895)	0	1	1	3	Bacteria;Firmicutes;Clostridia;Clostridiales;Lachnospiraceae;;
Propionibacterium (New.CleanUp.ReferenceOTU390)	1	3	0	1	Bacteria;Actinobacteria;Actinobacteria;Actinomycetales;Propionibacteriaceae;Propionibacterium;
CW040 (New.CleanUp.ReferenceOTU3900)	0	0	2	3	Bacteria;TM7;TM7-3;CW040;;;
Citrobacter (New.CleanUp.ReferenceOTU3924)	2	0	0	3	Bacteria;Proteobacteria;Gammaproteobacteria;Enterobacteriales;Enterobacteriaceae;Citrobacter;
Enterococcus (New.CleanUp.ReferenceOTU3943)	0	5	0	0	Bacteria;Firmicutes;Bacilli;Lactobacillales;Enterococcaceae;Enterococcus;
Citrobacter (New.CleanUp.ReferenceOTU4118)	1	0	2	2	Bacteria;Proteobacteria;Gammaproteobacteria;Enterobacteriales;Enterobacteriaceae;Citrobacter;
TM7-3 (New.CleanUp.ReferenceOTU4122)	0	5	0	0	Bacteria;TM7;TM7-3;;;;
Bifidobacteriaceae (New.CleanUp.ReferenceOTU4244)	0	0	4	1	Bacteria;Actinobacteria;Actinobacteria;Bifidobacteriales;Bifidobacteriaceae;;
Corynebacterium (New.CleanUp.ReferenceOTU4285)	0	2	2	1	Bacteria;Actinobacteria;Actinobacteria;Actinomycetales;Corynebacteriaceae;Corynebacterium;
Providencia (New.CleanUp.ReferenceOTU4315)	0	3	1	1	Bacteria;Proteobacteria;Gammaproteobacteria;Enterobacteriales;Enterobacteriaceae;Providencia;
Ochrobactrum (New.CleanUp.ReferenceOTU4370)	0	1	3	1	Bacteria;Proteobacteria;Alphaproteobacteria;Rhizobiales;Brucellaceae;Ochrobactrum;
Enterococcus (New.CleanUp.ReferenceOTU4395)	2	3	0	0	Bacteria;Firmicutes;Bacilli;Lactobacillales;Enterococcaceae;Enterococcus;
Lactobacillus (New.CleanUp.ReferenceOTU4514)	0	5	0	0	Bacteria;Firmicutes;Bacilli;Lactobacillales;Lactobacillaceae;Lactobacillus
Citrobacter (New.CleanUp.ReferenceOTU493)	1	0	3	1	Bacteria;Proteobacteria;Gammaproteobacteria;Enterobacteriales;Enterobacteriaceae;Citrobacter;
Unassigned (New.CleanUp.ReferenceOTU599)	5	0	0	0	Unassigned
Lactobacillus (New.CleanUp.ReferenceOTU717)	0	4	1	0	Bacteria;Firmicutes;Bacilli;Lactobacillales;Lactobacillaceae;Lactobacillus;
Porphyromonadaceae (New.CleanUp.ReferenceOTU723)	3	1	0	1	Bacteria;Bacteroidetes;Bacteroidia;Bacteroidales;Porphyromonadaceae;;
Proteus (New.CleanUp.ReferenceOTU77)	0	1	1	3	Bacteria;Proteobacteria;Gammaproteobacteria;Enterobacteriales;Enterobacteriaceae;Proteus;
Pseudomonas (New.CleanUp.ReferenceOTU830)	0	0	2	3	Bacteria;Proteobacteria;Gammaproteobacteria;Pseudomonadales;Pseudomonadaceae;Pseudomonas;
Lachnoclostridium (X71848.1.1522)	1	0	1	3	Bacteria;Firmicutes;Clostridia;Lachnospirales;Lachnospiraceae;Lachnoclostridium;
Cronobacter (AB004746.1.1449)	1	2	1	0	Bacteria;Proteobacteria;Gammaproteobacteria;Enterobacterales;Enterobacteriaceae;Cronobacter;
Pluralibacter (AB004748.1.1450)	2	0	1	1	Bacteria;Proteobacteria;Gammaproteobacteria;Enterobacterales;Enterobacteriaceae;Pluralibacter;
Anaerostignum (AB237713.1.1455)	0	2	2	0	Bacteria;Firmicutes;Clostridia;Lachnospirales;Lachnospiraceae;Anaerostignum;
Trabulsiella (AB288903.1.1363)	2	0	1	1	Bacteria;Proteobacteria;Gammaproteobacteria;Enterobacterales;Enterobacteriaceae;Trabulsiella;
Buttiauxella (AJ233401.1.1505)	2	0	1	1	Bacteria;Proteobacteria;Gammaproteobacteria;Enterobacterales;Enterobacteriaceae;Buttiauxella;
Buttiauxella (AJ233404.1.1498)	2	0	0	2	Bacteria;Proteobacteria;Gammaproteobacteria;Enterobacterales;Enterobacteriaceae;Buttiauxella;
Hafnia-Obesumbacterium (AJ233422.1.1490)	0	0	0	4	Bacteria;Proteobacteria;Gammaproteobacteria;Enterobacterales;Hafniaceae;Hafnia-Obesumbacterium;
Enterococcus (AJ420799.1.1514)	1	3	0	0	Bacteria;Firmicutes;Bacilli;Lactobacillales;Enterococcaceae;Enterococcus;
Enterococcus (AJ420804.1.1451)	0	4	0	0	Bacteria;Firmicutes;Bacilli;Lactobacillales;Enterococcaceae;Enterococcus;
Enterococcus (AJ420806.1.1520)	1	2	1	0	Bacteria;Firmicutes;Bacilli;Lactobacillales;Enterococcaceae;Enterococcus;
Enterobacter (AJ508302.1.1365)	1	0	1	2	Bacteria;Proteobacteria;Gammaproteobacteria;Enterobacterales;Enterobacteriaceae;Enterobacter;
Ochrobactrum (AJ519939.1.1453)	1	2	0	1	Bacteria;Proteobacteria;Alphaproteobacteria;Rhizobiales;Rhizobiaceae;Ochrobactrum;
Paludicola (AM277667.1.1468)	3	0	1	0	Bacteria;Firmicutes;Clostridia;Oscillospirales;Ruminococcaceae;Paludicola;
Enterococcus (AY033814.1.1295)	1	3	0	0	Bacteria;Firmicutes;Bacilli;Lactobacillales;Enterococcaceae;Enterococcus;
Enterococcus (AY345417.1.1303)	1	2	1	0	Bacteria;Firmicutes;Bacilli;Lactobacillales;Enterococcaceae;Enterococcus;
Corynebacterium (AY794056.1.1472)	0	1	2	1	Bacteria;Actinobacteriota;Actinobacteria;Corynebacteriales;Corynebacteriaceae;Corynebacterium;
Salmonella (CP003386.4414670.4416201)	1	0	3	0	Bacteria;Proteobacteria;Gammaproteobacteria;Enterobacterales;Enterobacteriaceae;Salmonella;
Salmonella (CP018661.3516480.3518035)	1	1	0	2	Bacteria;Proteobacteria;Gammaproteobacteria;Enterobacterales;Enterobacteriaceae;Salmonella;
Salmonella (CP020718.2392432.2393985)	2	0	0	2	Bacteria;Proteobacteria;Gammaproteobacteria;Enterobacterales;Enterobacteriaceae;Salmonella;
Actinomyces (CU927384.1.1355)	3	1	0	0	Bacteria;Actinobacteriota;Actinobacteria;Actinomycetales;Actinomycetaceae;Actinomyces;
Buttiauxella (DQ223869.1.1430)	2	0	0	2	Bacteria;Proteobacteria;Gammaproteobacteria;Enterobacterales;Enterobacteriaceae;Buttiauxella;
Citrobacter (DQ816199.1.1462)	1	1	1	1	Bacteria;Proteobacteria;Gammaproteobacteria;Enterobacterales;Enterobacteriaceae;Citrobacter;
Citrobacter (DQ816657.1.1457)	1	0	1	2	Bacteria;Proteobacteria;Gammaproteobacteria;Enterobacterales;Enterobacteriaceae;Citrobacter;
Sedimentibacter (EF059533.1.1426)	4	0	0	0	Bacteria;Firmicutes;Clostridia;Peptostreptococcales-Tissierellales;Sedimentibacteraceae;Sedimentibacter;
Morganella (EF525539.1.1537)	0	0	0	4	Bacteria;Proteobacteria;Gammaproteobacteria;Enterobacterales;Morganellaceae;Morganella;
Devosia (EF540440.1.1403)	0	0	3	1	Bacteria;Proteobacteria;Alphaproteobacteria;Rhizobiales;Devosiaceae;Devosia;
Enterococcus (EU258743.1.1552)	1	1	2	0	Bacteria;Firmicutes;Bacilli;Lactobacillales;Enterococcaceae;Enterococcus;
Alcaligenes (EU272864.1.1358)	2	0	0	2	Bacteria;Proteobacteria;Gammaproteobacteria;Burkholderiales;Alcaligenaceae;Alcaligenes;
Achromobacter (EU308119.1.1440)	0	0	3	1	Bacteria;Proteobacteria;Gammaproteobacteria;Burkholderiales;Alcaligenaceae;Achromobacter;
Enterococcus (EU560821.1.1498)	1	3	0	0	Bacteria;Firmicutes;Bacilli;Lactobacillales;Enterococcaceae;Enterococcus;
Alcaligenes (EU567029.1.1496)	0	0	0	4	Bacteria;Proteobacteria;Gammaproteobacteria;Burkholderiales;Alcaligenaceae;Alcaligenes;
Enterobacter (FCOP01000010.194927.196446)	1	0	0	3	Bacteria;Proteobacteria;Gammaproteobacteria;Enterobacterales;Enterobacteriaceae;Enterobacter;
Enterobacter (FJ976591.1.1387)	2	0	1	1	Bacteria;Proteobacteria;Gammaproteobacteria;Enterobacterales;Enterobacteriaceae;Enterobacter;
Salmonella (FN424405.289176.290719)	0	0	1	3	Bacteria;Proteobacteria;Gammaproteobacteria;Enterobacterales;Enterobacteriaceae;Salmonella;
Corynebacterium (FWCI01000016.902029.903526)	0	0	2	2	Bacteria;Actinobacteriota;Actinobacteria;Corynebacteriales;Corynebacteriaceae;Corynebacterium;
Erysipelothrix (GQ133399.1.1392)	4	0	0	0	Bacteria;Firmicutes;Bacilli;Erysipelotrichales;Erysipelotrichaceae;Erysipelothrix;
Escherichia-Shigella (GU374109.1.1369)	1	0	1	2	Bacteria;Proteobacteria;Gammaproteobacteria;Enterobacterales;Enterobacteriaceae;Escherichia-Shigella;
Enterococcus (HG799949.1.1764)	0	3	0	1	Bacteria;Firmicutes;Bacilli;Lactobacillales;Enterococcaceae;Enterococcus;
Corynebacterium (HK240907.1.1453)	1	2	1	0	Bacteria;Actinobacteriota;Actinobacteria;Corynebacteriales;Corynebacteriaceae;Corynebacterium;
Providencia (HM133593.1.1515)	0	0	1	3	Bacteria;Proteobacteria;Gammaproteobacteria;Enterobacterales;Morganellaceae;Providencia;
Achromobacter (HM219615.1.1406)	0	0	2	2	Bacteria;Proteobacteria;Gammaproteobacteria;Burkholderiales;Alcaligenaceae;Achromobacter;
Lysinibacillus (HM233992.1.1518)	1	0	1	2	Bacteria;Firmicutes;Bacilli;Bacillales;Planococcaceae;Lysinibacillus;
Enterobacter (HM461208.1.1465)	3	0	0	1	Bacteria;Proteobacteria;Gammaproteobacteria;Enterobacterales;Enterobacteriaceae;Enterobacter;
Citrobacter (HM480371.1.1455)	2	1	0	1	Bacteria;Proteobacteria;Gammaproteobacteria;Enterobacterales;Enterobacteriaceae;Citrobacter;
Tissierella (HQ155186.1.1343)	4	0	0	0	Bacteria;Firmicutes;Clostridia;Peptostreptococcales-Tissierellales;Family XI;Tissierella;
Corynebacterium (HQ377329.1.1295)	0	1	3	0	Bacteria;Actinobacteriota;Actinobacteria;Corynebacteriales;Corynebacteriaceae;Corynebacterium;
Providencia (HQ407225.1.1417)	2	0	2	0	Bacteria;Proteobacteria;Gammaproteobacteria;Enterobacterales;Morganellaceae;Providencia;
Providencia (HQ407249.1.1463)	0	0	3	1	Bacteria;Proteobacteria;Gammaproteobacteria;Enterobacterales;Morganellaceae;Providencia;
Enterococcus (HQ746480.1.1477)	0	4	0	0	Bacteria;Firmicutes;Bacilli;Lactobacillales;Enterococcaceae;Enterococcus;
Morganella (HQ774423.1.1448)	0	0	1	3	Bacteria;Proteobacteria;Gammaproteobacteria;Enterobacterales;Morganellaceae;Morganella;
Citrobacter (HQ774712.1.1452)	1	0	1	2	Bacteria;Proteobacteria;Gammaproteobacteria;Enterobacterales;Enterobacteriaceae;Citrobacter;
Enterobacter (JF766389.1.1513)	1	0	1	2	Bacteria;Proteobacteria;Gammaproteobacteria;Enterobacterales;Enterobacteriaceae;Enterobacter;
Enterococcus (JF896436.1.1473)	1	2	0	1	Bacteria;Firmicutes;Bacilli;Lactobacillales;Enterococcaceae;Enterococcus;
Enterobacter (JF901810.1.1449)	3	0	1	0	Bacteria;Proteobacteria;Gammaproteobacteria;Enterobacterales;Enterobacteriaceae;Enterobacter;
Providencia (JN020644.1.1417)	1	0	2	1	Bacteria;Proteobacteria;Gammaproteobacteria;Enterobacterales;Morganellaceae;Providencia;
Ochrobactrum (JN089705.1.1216)	1	1	2	0	Bacteria;Proteobacteria;Alphaproteobacteria;Rhizobiales;Rhizobiaceae;Ochrobactrum;
Alcaligenes (JN999869.1.1439)	0	1	2	1	Bacteria;Proteobacteria;Gammaproteobacteria;Burkholderiales;Alcaligenaceae;Alcaligenes;
Enterobacter (JQ188936.1.1364)	2	0	1	1	Bacteria;Proteobacteria;Gammaproteobacteria;Enterobacterales;Enterobacteriaceae;Enterobacter;
Enterococcus (JQ283233.1.1412)	0	3	1	0	Bacteria;Firmicutes;Bacilli;Lactobacillales;Enterococcaceae;Enterococcus;
Proteus (JQ303327.1.1846)	0	4	0	0	Bacteria;Proteobacteria;Gammaproteobacteria;Enterobacterales;Morganellaceae;Proteus;
Salmonella (JQ315893.1.1498)	1	0	2	1	Bacteria;Proteobacteria;Gammaproteobacteria;Enterobacterales;Enterobacteriaceae;Salmonella;
Enterococcus (JQ735957.1.1354)	0	1	2	1	Bacteria;Firmicutes;Bacilli;Lactobacillales;Enterococcaceae;Enterococcus;
Enterococcus (JQ805719.1.1575)	0	3	1	0	Bacteria;Firmicutes;Bacilli;Lactobacillales;Enterococcaceae;Enterococcus;
Trabulsiella (KC434988.1.1516)	0	0	2	2	Bacteria;Proteobacteria;Gammaproteobacteria;Enterobacterales;Enterobacteriaceae;Trabulsiella;
Enterobacter (KC763597.1.1502)	1	0	1	2	Bacteria;Proteobacteria;Gammaproteobacteria;Enterobacterales;Enterobacteriaceae;Enterobacter;
Alcaligenes (KC857621.1.1345)	0	0	1	3	Bacteria;Proteobacteria;Gammaproteobacteria;Burkholderiales;Alcaligenaceae;Alcaligenes;
Enterobacter (KF193099.1.1414)	1	0	0	3	Bacteria;Proteobacteria;Gammaproteobacteria;Enterobacterales;Enterobacteriaceae;Enterobacter;
Enterobacter (KF193144.1.1489)	0	1	2	1	Bacteria;Proteobacteria;Gammaproteobacteria;Enterobacterales;Enterobacteriaceae;Enterobacter;
Buttiauxella (KF625190.1.1731)	1	0	3	0	Bacteria;Proteobacteria;Gammaproteobacteria;Enterobacterales;Enterobacteriaceae;Buttiauxella;
Enterobacter (KF668468.1.1510)	1	0	2	1	Bacteria;Proteobacteria;Gammaproteobacteria;Enterobacterales;Enterobacteriaceae;Enterobacter;
Enterococcus (KF826012.1.1492)	1	3	0	0	Bacteria;Firmicutes;Bacilli;Lactobacillales;Enterococcaceae;Enterococcus;
Enterococcus (KF826027.1.1485)	0	0	2	2	Bacteria;Firmicutes;Bacilli;Lactobacillales;Enterococcaceae;Enterococcus;
Enterococcus (KF856609.1.1444)	0	2	1	1	Bacteria;Firmicutes;Bacilli;Lactobacillales;Enterococcaceae;Enterococcus;
Enterobacter (KF938661.1.1490)	2	0	2	0	Bacteria;Proteobacteria;Gammaproteobacteria;Enterobacterales;Enterobacteriaceae;Enterobacter;
Enterobacter (KF984460.1.1507)	1	0	1	2	Bacteria;Proteobacteria;Gammaproteobacteria;Enterobacterales;Enterobacteriaceae;Enterobacter;
Alcaligenes (KJ748586.1.1504)	0	0	3	1	Bacteria;Proteobacteria;Gammaproteobacteria;Burkholderiales;Alcaligenaceae;Alcaligenes;
Enterobacter (KM029964.1.1442)	1	0	2	1	Bacteria;Proteobacteria;Gammaproteobacteria;Enterobacterales;Enterobacteriaceae;Enterobacter;
Pseudochrobactrum (KM488426.1.1383)	0	1	2	1	Bacteria;Proteobacteria;Alphaproteobacteria;Rhizobiales;Rhizobiaceae;Pseudochrobactrum;
Ochrobactrum (KM975676.1.1454)	1	0	2	1	Bacteria;Proteobacteria;Alphaproteobacteria;Rhizobiales;Rhizobiaceae;Ochrobactrum;
Enterobacter (KP216814.1.1463)	1	1	0	2	Bacteria;Proteobacteria;Gammaproteobacteria;Enterobacterales;Enterobacteriaceae;Enterobacter;
Bordetella (KP751929.1.1593)	1	0	3	0	Bacteria;Proteobacteria;Gammaproteobacteria;Burkholderiales;Alcaligenaceae;Bordetella;
Irregularibacter (KR364764.1.1431)	4	0	0	0	Bacteria;Firmicutes;Clostridia;Eubacteriales;Garciellaceae;Irregularibacter;
Dysgonomonas (KR822476.1.1459)	3	1	0	0	Bacteria;Bacteroidota;Bacteroidia;Bacteroidales;Dysgonomonadaceae;Dysgonomonas;
Enterobacter (KT766079.1.1445)	1	2	0	1	Bacteria;Proteobacteria;Gammaproteobacteria;Enterobacterales;Enterobacteriaceae;Enterobacter;
Providencia (KT780154.1.1227)	1	0	1	2	Bacteria;Proteobacteria;Gammaproteobacteria;Enterobacterales;Morganellaceae;Providencia;
Proteus (KT780158.1.1201)	0	1	0	3	Bacteria;Proteobacteria;Gammaproteobacteria;Enterobacterales;Morganellaceae;Proteus;
Enterobacter (KT985369.1.1406)	0	0	2	2	Bacteria;Proteobacteria;Gammaproteobacteria;Enterobacterales;Enterobacteriaceae;Enterobacter;
Enterococcus (KU198311.1.1474)	1	2	0	1	Bacteria;Firmicutes;Bacilli;Lactobacillales;Enterococcaceae;Enterococcus;
Enterococcus (KU301246.1.1316)	1	1	1	1	Bacteria;Firmicutes;Bacilli;Lactobacillales;Enterococcaceae;Enterococcus;
Enterococcus (KU324893.1.1263)	1	1	2	0	Bacteria;Firmicutes;Bacilli;Lactobacillales;Enterococcaceae;Enterococcus;
Enterococcus (KU324907.1.1220)	2	1	1	0	Bacteria;Firmicutes;Bacilli;Lactobacillales;Enterococcaceae;Enterococcus;
Enterobacter (KU712033.1.1362)	1	0	0	3	Bacteria;Proteobacteria;Gammaproteobacteria;Enterobacterales;Enterobacteriaceae;Enterobacter;
Enterobacter (KU722844.1.1393)	0	0	1	3	Bacteria;Proteobacteria;Gammaproteobacteria;Enterobacterales;Enterobacteriaceae;Enterobacter;
Lysinibacillus (KU904284.1.1218)	4	0	0	0	Bacteria;Firmicutes;Bacilli;Bacillales;Planococcaceae;Lysinibacillus;
Lysinibacillus (KX148607.1.1223)	2	0	1	1	Bacteria;Firmicutes;Bacilli;Bacillales;Planococcaceae;Lysinibacillus;
Salmonella (KX355302.1.1512)	1	0	0	3	Bacteria;Proteobacteria;Gammaproteobacteria;Enterobacterales;Enterobacteriaceae;Salmonella;
Eisenbergiella (KX592860.1.1450)	4	0	0	0	Bacteria;Firmicutes;Clostridia;Lachnospirales;Lachnospiraceae;Eisenbergiella;
Enterococcus (KX880973.1.1213)	1	0	2	1	Bacteria;Firmicutes;Bacilli;Lactobacillales;Enterococcaceae;Enterococcus;
Citrobacter (KX980477.1.1480)	0	0	4	0	Bacteria;Proteobacteria;Gammaproteobacteria;Enterobacterales;Enterobacteriaceae;Citrobacter;
Pseudomonas (KY630638.1.1230)	1	0	1	2	Bacteria;Proteobacteria;Gammaproteobacteria;Pseudomonadales;Pseudomonadaceae;Pseudomonas;
Enterococcus (KY649498.1.1221)	2	2	0	0	Bacteria;Firmicutes;Bacilli;Lactobacillales;Enterococcaceae;Enterococcus;
Enterococcus (KY795320.1.1254)	2	0	1	1	Bacteria;Firmicutes;Bacilli;Lactobacillales;Enterococcaceae;Enterococcus;
Enterobacter (KY971259.1.1444)	0	1	0	3	Bacteria;Proteobacteria;Gammaproteobacteria;Enterobacterales;Enterobacteriaceae;Enterobacter;
Enterobacter (KY971271.1.1443)	1	0	2	1	Bacteria;Proteobacteria;Gammaproteobacteria;Enterobacterales;Enterobacteriaceae;Enterobacter;
Enterococcus (LC027236.1.1657)	2	1	1	0	Bacteria;Firmicutes;Bacilli;Lactobacillales;Enterococcaceae;Enterococcus;
Citrobacter (LC208795.1.1432)	0	0	2	2	Bacteria;Proteobacteria;Gammaproteobacteria;Enterobacterales;Enterobacteriaceae;Citrobacter;
Raoultella (LC318259.1.1364)	2	0	1	1	Bacteria;Proteobacteria;Gammaproteobacteria;Enterobacterales;Enterobacteriaceae;Raoultella;
Proteus (LN558623.1.1533)	1	2	1	0	Bacteria;Proteobacteria;Gammaproteobacteria;Enterobacterales;Morganellaceae;Proteus;
Allorhizobium-Neorhizobium-Pararhizobium-Rhizobium (LN774523.1.1347)	1	2	0	1	Bacteria;Proteobacteria;Alphaproteobacteria;Rhizobiales;Rhizobiaceae;Allorhizobium-Neorhizobium-Pararhizobium-Rhizobium;
Salmonella (LS483475.4683949.4685478)	1	3	0	0	Bacteria;Proteobacteria;Gammaproteobacteria;Enterobacterales;Enterobacteriaceae;Salmonella;
Salmonella (LS483490.4416665.4418199)	1	0	2	1	Bacteria;Proteobacteria;Gammaproteobacteria;Enterobacterales;Enterobacteriaceae;Salmonella;
Providencia (MF092598.1.1504)	1	0	2	1	Bacteria;Proteobacteria;Gammaproteobacteria;Enterobacterales;Morganellaceae;Providencia;
Citrobacter (MF148454.1.1438)	1	0	2	1	Bacteria;Proteobacteria;Gammaproteobacteria;Enterobacterales;Enterobacteriaceae;Citrobacter;
Citrobacter (MF148461.1.1448)	1	0	3	0	Bacteria;Proteobacteria;Gammaproteobacteria;Enterobacterales;Enterobacteriaceae;Citrobacter;
Pseudochrobactrum (MF285793.1.1391)	0	1	3	0	Bacteria;Proteobacteria;Alphaproteobacteria;Rhizobiales;Rhizobiaceae;Pseudochrobactrum;
Enterococcus (MF351705.1.1382)	0	1	1	2	Bacteria;Firmicutes;Bacilli;Lactobacillales;Enterococcaceae;Enterococcus;
Alcaligenes (MF357923.1.1244)	1	0	2	1	Bacteria;Proteobacteria;Gammaproteobacteria;Burkholderiales;Alcaligenaceae;Alcaligenes;
Enterococcus (MF446930.1.1368)	1	2	1	0	Bacteria;Firmicutes;Bacilli;Lactobacillales;Enterococcaceae;Enterococcus;
Enterobacter (MF449415.1.1422)	2	1	0	1	Bacteria;Proteobacteria;Gammaproteobacteria;Enterobacterales;Enterobacteriaceae;Enterobacter;
Enterococcus (MF581521.1.1205)	0	2	1	1	Bacteria;Firmicutes;Bacilli;Lactobacillales;Enterococcaceae;Enterococcus;
Enterobacter (MG031167.1.1446)	0	1	1	2	Bacteria;Proteobacteria;Gammaproteobacteria;Enterobacterales;Enterobacteriaceae;Enterobacter;
Enterococcus (MG231274.1.1464)	0	4	0	0	Bacteria;Firmicutes;Bacilli;Lactobacillales;Enterococcaceae;Enterococcus;
Enterobacter (MG432701.1.1536)	2	1	1	0	Bacteria;Proteobacteria;Gammaproteobacteria;Enterobacterales;Enterobacteriaceae;Enterobacter;
Enterococcus (MG754449.1.1259)	0	2	0	2	Bacteria;Firmicutes;Bacilli;Lactobacillales;Enterococcaceae;Enterococcus;
Trabulsiella (MG825096.1.1448)	0	2	0	2	Bacteria;Proteobacteria;Gammaproteobacteria;Enterobacterales;Enterobacteriaceae;Trabulsiella;
Enterobacter (MH211306.1.1338)	1	1	1	1	Bacteria;Proteobacteria;Gammaproteobacteria;Enterobacterales;Enterobacteriaceae;Enterobacter;
Lelliottia (MH337996.1.1288)	2	0	0	2	Bacteria;Proteobacteria;Gammaproteobacteria;Enterobacterales;Enterobacteriaceae;Lelliottia;
Enterobacter (MH542346.1.1479)	1	0	0	3	Bacteria;Proteobacteria;Gammaproteobacteria;Enterobacterales;Enterobacteriaceae;Enterobacter;
Enterobacter (MH571613.1.1450)	1	0	0	3	Bacteria;Proteobacteria;Gammaproteobacteria;Enterobacterales;Enterobacteriaceae;Enterobacter;
Enterococcus (MH571997.1.1592)	3	1	0	0	Bacteria;Firmicutes;Bacilli;Lactobacillales;Enterococcaceae;Enterococcus;
Enterococcus (MH793509.1.1436)	0	2	2	0	Bacteria;Firmicutes;Bacilli;Lactobacillales;Enterococcaceae;Enterococcus;
Enterococcus (New.CleanUp.ReferenceOTU1025)	3	0	0	1	Bacteria;Firmicutes;Bacilli;Lactobacillales;Enterococcaceae;Enterococcus;
Corynebacterium (New.CleanUp.ReferenceOTU103)	0	1	2	1	Bacteria;Actinobacteria;Actinobacteria;Actinomycetales;Corynebacteriaceae;Corynebacterium;
Clostridiales (New.CleanUp.ReferenceOTU1070)	0	1	3	0	Bacteria;Firmicutes;Clostridia;Clostridiales;;;
Alcaligenaceae (New.CleanUp.ReferenceOTU1142)	1	0	3	0	Bacteria;Proteobacteria;Betaproteobacteria;Burkholderiales;Alcaligenaceae;;
Corynebacterium (New.CleanUp.ReferenceOTU1172)	0	2	1	1	Bacteria;Actinobacteria;Actinobacteria;Actinomycetales;Corynebacteriaceae;Corynebacterium;variabile
Enterobacteriaceae (New.CleanUp.ReferenceOTU1173)	1	3	0	0	Bacteria;Proteobacteria;Gammaproteobacteria;Enterobacteriales;Enterobacteriaceae;;
Citrobacter (New.CleanUp.ReferenceOTU121)	1	0	1	2	Bacteria;Proteobacteria;Gammaproteobacteria;Enterobacteriales;Enterobacteriaceae;Citrobacter;
Enterococcus (New.CleanUp.ReferenceOTU1308)	2	0	2	0	Bacteria;Firmicutes;Bacilli;Lactobacillales;Enterococcaceae;Enterococcus;
Myroides (New.CleanUp.ReferenceOTU1315)	2	0	0	2	Bacteria;Bacteroidetes;Flavobacteriia;Flavobacteriales;Flavobacteriaceae;Myroides;
Myroides (New.CleanUp.ReferenceOTU1329)	2	0	0	2	Bacteria;Bacteroidetes;Flavobacteriia;Flavobacteriales;Flavobacteriaceae;Myroides;
Enterococcaceae (New.CleanUp.ReferenceOTU1416)	1	3	0	0	Bacteria;Firmicutes;Bacilli;Lactobacillales;Enterococcaceae
Cellulomonadaceae (New.CleanUp.ReferenceOTU1425)	3	0	0	1	Bacteria;Actinobacteria;Actinobacteria;Actinomycetales;Cellulomonadaceae
Citrobacter (New.CleanUp.ReferenceOTU1434)	0	0	1	3	Bacteria;Proteobacteria;Gammaproteobacteria;Enterobacteriales;Enterobacteriaceae;Citrobacter;
Corynebacterium (New.CleanUp.ReferenceOTU1471)	0	0	3	1	Bacteria;Actinobacteria;Actinobacteria;Actinomycetales;Corynebacteriaceae;Corynebacterium;
Bacteriovoracaceae (New.CleanUp.ReferenceOTU1529)	0	0	4	0	Bacteria;Proteobacteria;Deltaproteobacteria;Bdellovibrionales;Bacteriovoracaceae;;
Citrobacter (New.CleanUp.ReferenceOTU160)	2	1	1	0	Bacteria;Proteobacteria;Gammaproteobacteria;Enterobacteriales;Enterobacteriaceae;Citrobacter;
Actinomyces (New.CleanUp.ReferenceOTU1607)	0	1	0	3	Bacteria;Actinobacteria;Actinobacteria;Actinomycetales;Actinomycetaceae;Actinomyces;
Brucellaceae (New.CleanUp.ReferenceOTU1648)	0	0	0	4	Bacteria;Proteobacteria;Alphaproteobacteria;Rhizobiales;Brucellaceae
Providencia (New.CleanUp.ReferenceOTU1690)	1	0	0	3	Bacteria;Proteobacteria;Gammaproteobacteria;Enterobacteriales;Enterobacteriaceae;Providencia;
Enterococcus (New.CleanUp.ReferenceOTU1710)	0	1	0	3	Bacteria;Firmicutes;Bacilli;Lactobacillales;Enterococcaceae;Enterococcus;
Proteus (New.CleanUp.ReferenceOTU1742)	0	0	1	3	Bacteria;Proteobacteria;Gammaproteobacteria;Enterobacteriales;Enterobacteriaceae;Proteus;
Actinomyces (New.CleanUp.ReferenceOTU1767)	2	2	0	0	Bacteria;Actinobacteria;Actinobacteria;Actinomycetales;Actinomycetaceae;Actinomyces;
Ochrobactrum (New.CleanUp.ReferenceOTU1812)	0	1	1	2	Bacteria;Proteobacteria;Alphaproteobacteria;Rhizobiales;Brucellaceae;Ochrobactrum;
Providencia (New.CleanUp.ReferenceOTU1820)	3	0	0	1	Bacteria;Proteobacteria;Gammaproteobacteria;Enterobacteriales;Enterobacteriaceae;Providencia;
Enterococcus (New.CleanUp.ReferenceOTU1826)	2	2	0	0	Bacteria;Firmicutes;Bacilli;Lactobacillales;Enterococcaceae;Enterococcus;
Ochrobactrum (New.CleanUp.ReferenceOTU1828)	0	1	2	1	Bacteria;Proteobacteria;Alphaproteobacteria;Rhizobiales;Brucellaceae;Ochrobactrum;
Vagococcus (New.CleanUp.ReferenceOTU1859)	0	3	0	1	Bacteria;Firmicutes;Bacilli;Lactobacillales;Enterococcaceae;Vagococcus;
Citrobacter (New.CleanUp.ReferenceOTU1973)	1	0	1	2	Bacteria;Proteobacteria;Gammaproteobacteria;Enterobacteriales;Enterobacteriaceae;Citrobacter;
Citrobacter (New.CleanUp.ReferenceOTU1995)	0	1	1	2	Bacteria;Proteobacteria;Gammaproteobacteria;Enterobacteriales;Enterobacteriaceae;Citrobacter;
Eubacteriaceae (New.CleanUp.ReferenceOTU20)	2	2	0	0	Bacteria;Firmicutes;Clostridia;Clostridiales;Eubacteriaceae;;
Corynebacterium (New.CleanUp.ReferenceOTU2018)	1	2	0	1	Bacteria;Actinobacteria;Actinobacteria;Actinomycetales;Corynebacteriaceae;Corynebacterium;variabile
Citrobacter (New.CleanUp.ReferenceOTU2174)	1	0	1	2	Bacteria;Proteobacteria;Gammaproteobacteria;Enterobacteriales;Enterobacteriaceae;Citrobacter;
Enterococcus (New.CleanUp.ReferenceOTU2191)	1	2	0	1	Bacteria;Firmicutes;Bacilli;Lactobacillales;Enterococcaceae;Enterococcus;
Ruminococcaceae (New.CleanUp.ReferenceOTU2215)	1	0	3	0	Bacteria;Firmicutes;Clostridia;Clostridiales;Ruminococcaceae;;
Oscillospira (New.CleanUp.ReferenceOTU2237)	0	0	3	1	Bacteria;Firmicutes;Clostridia;Clostridiales;Ruminococcaceae;Oscillospira;
Providencia (New.CleanUp.ReferenceOTU2248)	0	1	1	2	Bacteria;Proteobacteria;Gammaproteobacteria;Enterobacteriales;Enterobacteriaceae;Providencia;
Dysgonomonas (New.CleanUp.ReferenceOTU2303)	0	4	0	0	Bacteria;Bacteroidetes;Bacteroidia;Bacteroidales;Porphyromonadaceae;Dysgonomonas;
Providencia (New.CleanUp.ReferenceOTU2307)	1	0	2	1	Bacteria;Proteobacteria;Gammaproteobacteria;Enterobacteriales;Enterobacteriaceae;Providencia;
Enterobacteriaceae (New.CleanUp.ReferenceOTU2327)	3	0	0	1	Bacteria;Proteobacteria;Gammaproteobacteria;Enterobacteriales;Enterobacteriaceae;;
Corynebacterium (New.CleanUp.ReferenceOTU2357)	0	1	3	0	Bacteria;Actinobacteria;Actinobacteria;Actinomycetales;Corynebacteriaceae;Corynebacterium;
Providencia (New.CleanUp.ReferenceOTU2366)	2	1	1	0	Bacteria;Proteobacteria;Gammaproteobacteria;Enterobacteriales;Enterobacteriaceae;Providencia;
Citrobacter (New.CleanUp.ReferenceOTU2410)	1	1	1	1	Bacteria;Proteobacteria;Gammaproteobacteria;Enterobacteriales;Enterobacteriaceae;Citrobacter;
Erysipelothrix (New.CleanUp.ReferenceOTU2457)	3	1	0	0	Bacteria;Firmicutes;Erysipelotrichi;Erysipelotrichales;Erysipelotrichaceae;Erysipelothrix;
Actinomycetaceae (New.CleanUp.ReferenceOTU247)	3	0	1	0	Bacteria;Actinobacteria;Actinobacteria;Actinomycetales;Actinomycetaceae;;
Porphyromonadaceae (New.CleanUp.ReferenceOTU257)	4	0	0	0	Bacteria;Bacteroidetes;Bacteroidia;Bacteroidales;Porphyromonadaceae;;
Coprococcus (New.CleanUp.ReferenceOTU2571)	0	0	3	1	Bacteria;Firmicutes;Clostridia;Clostridiales;Lachnospiraceae;Coprococcus;
Providencia (New.CleanUp.ReferenceOTU2594)	2	0	1	1	Bacteria;Proteobacteria;Gammaproteobacteria;Enterobacteriales;Enterobacteriaceae;Providencia;
Corynebacterium (New.CleanUp.ReferenceOTU2632)	0	0	2	2	Bacteria;Actinobacteria;Actinobacteria;Actinomycetales;Corynebacteriaceae;Corynebacterium;variabile
Dysgonomonas (New.CleanUp.ReferenceOTU2731)	1	3	0	0	Bacteria;Bacteroidetes;Bacteroidia;Bacteroidales;Porphyromonadaceae;Dysgonomonas;
Citrobacter (New.CleanUp.ReferenceOTU2778)	4	0	0	0	Bacteria;Proteobacteria;Gammaproteobacteria;Enterobacteriales;Enterobacteriaceae;Citrobacter;
Leucobacter (New.CleanUp.ReferenceOTU2786)	2	1	0	1	Bacteria;Actinobacteria;Actinobacteria;Actinomycetales;Microbacteriaceae;Leucobacter;
Myroides (New.CleanUp.ReferenceOTU2832)	0	3	0	1	Bacteria;Bacteroidetes;Flavobacteriia;Flavobacteriales;Flavobacteriaceae;Myroides;odoratimimus
Providencia (New.CleanUp.ReferenceOTU2915)	0	0	3	1	Bacteria;Proteobacteria;Gammaproteobacteria;Enterobacteriales;Enterobacteriaceae;Providencia
Corynebacterium (New.CleanUp.ReferenceOTU295)	0	0	3	1	Bacteria;Actinobacteria;Actinobacteria;Actinomycetales;Corynebacteriaceae;Corynebacterium;
Corynebacterium (New.CleanUp.ReferenceOTU3018)	0	0	1	3	Bacteria;Actinobacteria;Actinobacteria;Actinomycetales;Corynebacteriaceae;Corynebacterium;variabile
Citrobacter (New.CleanUp.ReferenceOTU3051)	2	0	1	1	Bacteria;Proteobacteria;Gammaproteobacteria;Enterobacteriales;Enterobacteriaceae;Citrobacter;
Providencia (New.CleanUp.ReferenceOTU3089)	3	0	1	0	Bacteria;Proteobacteria;Gammaproteobacteria;Enterobacteriales;Enterobacteriaceae;Providencia;
Unassigned (New.CleanUp.ReferenceOTU3161)	4	0	0	0	Unassigned
Planococcaceae (New.CleanUp.ReferenceOTU3175)	0	0	0	4	Bacteria;Firmicutes;Bacilli;Bacillales;Planococcaceae
Trabulsiella (New.CleanUp.ReferenceOTU3182)	1	1	0	2	Bacteria;Proteobacteria;Gammaproteobacteria;Enterobacteriales;Enterobacteriaceae;Trabulsiella
Dysgonomonas (New.CleanUp.ReferenceOTU3213)	1	3	0	0	Bacteria;Bacteroidetes;Bacteroidia;Bacteroidales;Porphyromonadaceae;Dysgonomonas;gadei
Dysgonomonas (New.CleanUp.ReferenceOTU3234)	2	2	0	0	Bacteria;Bacteroidetes;Bacteroidia;Bacteroidales;Porphyromonadaceae;Dysgonomonas;
Providencia (New.CleanUp.ReferenceOTU3304)	0	0	2	2	Bacteria;Proteobacteria;Gammaproteobacteria;Enterobacteriales;Enterobacteriaceae;Providencia;
Corynebacterium (New.CleanUp.ReferenceOTU335)	1	0	1	2	Bacteria;Actinobacteria;Actinobacteria;Actinomycetales;Corynebacteriaceae;Corynebacterium;
Enterobacteriaceae (New.CleanUp.ReferenceOTU3534)	0	0	0	4	Bacteria;Proteobacteria;Gammaproteobacteria;Enterobacteriales;Enterobacteriaceae
Corynebacterium (New.CleanUp.ReferenceOTU3544)	0	4	0	0	Bacteria;Actinobacteria;Actinobacteria;Actinomycetales;Corynebacteriaceae;Corynebacterium;
Actinomycetaceae (New.CleanUp.ReferenceOTU3575)	0	3	1	0	Bacteria;Actinobacteria;Actinobacteria;Actinomycetales;Actinomycetaceae;;
Enterococcus (New.CleanUp.ReferenceOTU3617)	0	4	0	0	Bacteria;Firmicutes;Bacilli;Lactobacillales;Enterococcaceae;Enterococcus;
Dysgonomonas (New.CleanUp.ReferenceOTU3654)	1	1	1	1	Bacteria;Bacteroidetes;Bacteroidia;Bacteroidales;Porphyromonadaceae;Dysgonomonas;
Curtobacterium (New.CleanUp.ReferenceOTU3674)	0	0	0	4	Bacteria;Actinobacteria;Actinobacteria;Actinomycetales;Microbacteriaceae;Curtobacterium;
Providencia (New.CleanUp.ReferenceOTU3786)	1	0	3	0	Bacteria;Proteobacteria;Gammaproteobacteria;Enterobacteriales;Enterobacteriaceae;Providencia;
Enterococcaceae (New.CleanUp.ReferenceOTU3812)	0	4	0	0	Bacteria;Firmicutes;Bacilli;Lactobacillales;Enterococcaceae
Enterococcus (New.CleanUp.ReferenceOTU3952)	2	0	1	1	Bacteria;Firmicutes;Bacilli;Lactobacillales;Enterococcaceae;Enterococcus;
Lactobacillales (New.CleanUp.ReferenceOTU4018)	4	0	0	0	Bacteria;Firmicutes;Bacilli;Lactobacillales
Citrobacter (New.CleanUp.ReferenceOTU4019)	0	0	3	1	Bacteria;Proteobacteria;Gammaproteobacteria;Enterobacteriales;Enterobacteriaceae;Citrobacter;
Actinomyces (New.CleanUp.ReferenceOTU4028)	0	2	1	1	Bacteria;Actinobacteria;Actinobacteria;Actinomycetales;Actinomycetaceae;Actinomyces;
Lachnospiraceae (New.CleanUp.ReferenceOTU4107)	2	0	0	2	Bacteria;Firmicutes;Clostridia;Clostridiales;Lachnospiraceae;;
Citrobacter (New.CleanUp.ReferenceOTU4137)	3	0	0	1	Bacteria;Proteobacteria;Gammaproteobacteria;Enterobacteriales;Enterobacteriaceae;Citrobacter;
Actinomyces (New.CleanUp.ReferenceOTU4140)	0	0	2	2	Bacteria;Actinobacteria;Actinobacteria;Actinomycetales;Actinomycetaceae;Actinomyces;
Citrobacter (New.CleanUp.ReferenceOTU4174)	3	0	1	0	Bacteria;Proteobacteria;Gammaproteobacteria;Enterobacteriales;Enterobacteriaceae;Citrobacter;
Alcaligenaceae (New.CleanUp.ReferenceOTU4225)	3	1	0	0	Bacteria;Proteobacteria;Betaproteobacteria;Burkholderiales;Alcaligenaceae;;
Enterococcus (New.CleanUp.ReferenceOTU4240)	0	2	0	2	Bacteria;Firmicutes;Bacilli;Lactobacillales;Enterococcaceae;Enterococcus;
Alcaligenaceae (New.CleanUp.ReferenceOTU4243)	1	0	1	2	Bacteria;Proteobacteria;Betaproteobacteria;Burkholderiales;Alcaligenaceae;;
Corynebacterium (New.CleanUp.ReferenceOTU4251)	0	0	2	2	Bacteria;Actinobacteria;Actinobacteria;Actinomycetales;Corynebacteriaceae;Corynebacterium;
Citrobacter (New.CleanUp.ReferenceOTU4405)	1	0	2	1	Bacteria;Proteobacteria;Gammaproteobacteria;Enterobacteriales;Enterobacteriaceae;Citrobacter;
Alcaligenaceae (New.CleanUp.ReferenceOTU482)	0	0	3	1	Bacteria;Proteobacteria;Betaproteobacteria;Burkholderiales;Alcaligenaceae;;
Dysgonomonas (New.CleanUp.ReferenceOTU522)	3	1	0	0	Bacteria;Bacteroidetes;Bacteroidia;Bacteroidales;Porphyromonadaceae;Dysgonomonas;gadei
Dysgonomonas (New.CleanUp.ReferenceOTU55)	0	0	1	3	Bacteria;Bacteroidetes;Bacteroidia;Bacteroidales;Porphyromonadaceae;Dysgonomonas;
Facklamia (New.CleanUp.ReferenceOTU564)	0	4	0	0	Bacteria;Firmicutes;Bacilli;Lactobacillales;Aerococcaceae;Facklamia;
Trabulsiella (New.CleanUp.ReferenceOTU578)	1	3	0	0	Bacteria;Proteobacteria;Gammaproteobacteria;Enterobacteriales;Enterobacteriaceae;Trabulsiella
Enterococcus (New.CleanUp.ReferenceOTU591)	1	3	0	0	Bacteria;Firmicutes;Bacilli;Lactobacillales;Enterococcaceae;Enterococcus;
Lactobacillales (New.CleanUp.ReferenceOTU622)	1	1	0	2	Bacteria;Firmicutes;Bacilli;Lactobacillales;;;
Citrobacter (New.CleanUp.ReferenceOTU624)	2	0	0	2	Bacteria;Proteobacteria;Gammaproteobacteria;Enterobacteriales;Enterobacteriaceae;Citrobacter;
Facklamia (New.CleanUp.ReferenceOTU680)	0	4	0	0	Bacteria;Firmicutes;Bacilli;Lactobacillales;Aerococcaceae;Facklamia;
Facklamia (New.CleanUp.ReferenceOTU712)	0	4	0	0	Bacteria;Firmicutes;Bacilli;Lactobacillales;Aerococcaceae;Facklamia;
Citrobacter (New.CleanUp.ReferenceOTU790)	0	0	0	4	Bacteria;Proteobacteria;Gammaproteobacteria;Enterobacteriales;Enterobacteriaceae;Citrobacter;
Citrobacter (New.CleanUp.ReferenceOTU795)	0	0	3	1	Bacteria;Proteobacteria;Gammaproteobacteria;Enterobacteriales;Enterobacteriaceae;Citrobacter;
Corynebacterium (New.CleanUp.ReferenceOTU804)	0	1	2	1	Bacteria;Actinobacteria;Actinobacteria;Actinomycetales;Corynebacteriaceae;Corynebacterium;
Citrobacter (New.CleanUp.ReferenceOTU809)	1	0	1	2	Bacteria;Proteobacteria;Gammaproteobacteria;Enterobacteriales;Enterobacteriaceae;Citrobacter;
Citrobacter (New.CleanUp.ReferenceOTU811)	2	1	1	0	Bacteria;Proteobacteria;Gammaproteobacteria;Enterobacteriales;Enterobacteriaceae;Citrobacter;
Planococcaceae (New.CleanUp.ReferenceOTU828)	1	0	0	3	Bacteria;Firmicutes;Bacilli;Bacillales;Planococcaceae;;
Citrobacter (New.CleanUp.ReferenceOTU897)	0	1	1	2	Bacteria;Proteobacteria;Gammaproteobacteria;Enterobacteriales;Enterobacteriaceae;Citrobacter;
Morganella (New.CleanUp.ReferenceOTU932)	0	0	1	3	Bacteria;Proteobacteria;Gammaproteobacteria;Enterobacteriales;Enterobacteriaceae;Morganella;morganii
Citrobacter (New.CleanUp.ReferenceOTU960)	0	0	1	3	Bacteria;Proteobacteria;Gammaproteobacteria;Enterobacteriales;Enterobacteriaceae;Citrobacter;
Enterobacteriaceae (New.CleanUp.ReferenceOTU978)	0	0	1	3	Bacteria;Proteobacteria;Gammaproteobacteria;Enterobacteriales;Enterobacteriaceae;;
Enterobacteriaceae (New.CleanUp.ReferenceOTU98)	1	1	1	1	Bacteria;Proteobacteria;Gammaproteobacteria;Enterobacteriales;Enterobacteriaceae;;
Providencia (U20277.1.1506)	3	0	0	1	Bacteria;Proteobacteria;Gammaproteobacteria;Enterobacterales;Morganellaceae;Providencia;
Enterococcus (Y18339.1.1461)	1	2	0	1	Bacteria;Firmicutes;Bacilli;Lactobacillales;Enterococcaceae;Enterococcus;
Pseudohoeflea (AB016848.1.1411)	0	0	2	1	Bacteria;Proteobacteria;Alphaproteobacteria;Rhizobiales;Rhizobiaceae;Pseudohoeflea;
Morganella (AB089244.1.1438)	0	0	1	2	Bacteria;Proteobacteria;Gammaproteobacteria;Enterobacterales;Morganellaceae;Morganella;
Pseudomonas (AB211031.1.1506)	0	0	2	1	Bacteria;Proteobacteria;Gammaproteobacteria;Pseudomonadales;Pseudomonadaceae;Pseudomonas;
Salmonella (AB273733.1.1331)	0	0	0	3	Bacteria;Proteobacteria;Gammaproteobacteria;Enterobacterales;Enterobacteriaceae;Salmonella;
Sedimentibacter (AB294744.1.1472)	3	0	0	0	Bacteria;Firmicutes;Clostridia;Peptostreptococcales-Tissierellales;Sedimentibacteraceae;Sedimentibacter;
Salmonella (AB594763.1.1464)	1	0	1	1	Bacteria;Proteobacteria;Gammaproteobacteria;Enterobacterales;Enterobacteriaceae;Salmonella;
Salmonella (AB680589.1.1467)	1	0	0	2	Bacteria;Proteobacteria;Gammaproteobacteria;Enterobacterales;Enterobacteriaceae;Salmonella;
Providencia (ABJD02000097.1.1513)	0	0	2	1	Bacteria;Proteobacteria;Gammaproteobacteria;Enterobacterales;Morganellaceae;Providencia;
Lysinibacillus (AF169505.1.1412)	1	0	0	2	Bacteria;Firmicutes;Bacilli;Bacillales;Planococcaceae;Lysinibacillus;
Lysinibacillus (AF169523.1.1413)	0	0	2	1	Bacteria;Firmicutes;Bacilli;Bacillales;Planococcaceae;Lysinibacillus;
Castellaniella (AJ005448.1.1485)	2	0	0	1	Bacteria;Proteobacteria;Gammaproteobacteria;Burkholderiales;Alcaligenaceae;Castellaniella;
Buttiauxella (AJ233400.1.1504)	1	0	2	0	Bacteria;Proteobacteria;Gammaproteobacteria;Enterobacterales;Enterobacteriaceae;Buttiauxella;
Erwinia (AJ233414.1.1504)	0	0	0	3	Bacteria;Proteobacteria;Gammaproteobacteria;Enterobacterales;Erwiniaceae;Erwinia;
Xanthobacter (AJ306541.1.1453)	0	0	1	2	Bacteria;Proteobacteria;Alphaproteobacteria;Rhizobiales;Xanthobacteraceae;Xanthobacter;
Enterococcus (AJ576362.1.1481)	0	3	0	0	Bacteria;Firmicutes;Bacilli;Lactobacillales;Enterococcaceae;Enterococcus;
Candidimonas (AJ786800.1.1476)	1	0	2	0	Bacteria;Proteobacteria;Gammaproteobacteria;Burkholderiales;Alcaligenaceae;Candidimonas;
Salmonella (AL513382.2715999.2717540)	2	0	1	0	Bacteria;Proteobacteria;Gammaproteobacteria;Enterobacterales;Enterobacteriaceae;Salmonella;
Providencia (AM040495.1.1517)	2	0	0	1	Bacteria;Proteobacteria;Gammaproteobacteria;Enterobacterales;Morganellaceae;Providencia;
Kurthia (AM183013.1.1482)	0	0	0	3	Bacteria;Firmicutes;Bacilli;Bacillales;Planococcaceae;Kurthia;
Morganella (AM231090.1.1479)	0	0	1	2	Bacteria;Proteobacteria;Gammaproteobacteria;Enterobacterales;Morganellaceae;Morganella;
Facklamia (AM500834.1.1509)	1	1	1	0	Bacteria;Firmicutes;Bacilli;Lactobacillales;Aerococcaceae;Facklamia;
Enterococcus (AY321376.1.1483)	2	0	1	0	Bacteria;Firmicutes;Bacilli;Lactobacillales;Enterococcaceae;Enterococcus;
Enterococcus (AY587777.1.1556)	0	1	2	0	Bacteria;Firmicutes;Bacilli;Lactobacillales;Enterococcaceae;Enterococcus;
Enterococcus (AY953149.1.1429)	0	3	0	0	Bacteria;Firmicutes;Bacilli;Lactobacillales;Enterococcaceae;Enterococcus;
Corynebacterium (BA000035.2990066.2991474)	0	1	0	2	Bacteria;Actinobacteriota;Actinobacteria;Corynebacteriales;Corynebacteriaceae;Corynebacterium;
Enterococcus (CP003504.944587.946155)	1	1	0	1	Bacteria;Firmicutes;Bacilli;Lactobacillales;Enterococcaceae;Enterococcus;
Salmonella (CP009088.3962835.3964385)	1	0	0	2	Bacteria;Proteobacteria;Gammaproteobacteria;Enterobacterales;Enterobacteriaceae;Salmonella;
Enterobacter (CP012999.868467.870022)	0	1	2	0	Bacteria;Proteobacteria;Gammaproteobacteria;Enterobacterales;Enterobacteriaceae;Enterobacter;
Salmonella (CP013720.2833375.2834920)	1	0	1	1	Bacteria;Proteobacteria;Gammaproteobacteria;Enterobacterales;Enterobacteriaceae;Salmonella;
Enterobacter (CP013990.1205616.1207169)	1	0	2	0	Bacteria;Proteobacteria;Gammaproteobacteria;Enterobacterales;Enterobacteriaceae;Enterobacter;
Morganella (CP014026.381354.382900)	0	0	1	2	Bacteria;Proteobacteria;Gammaproteobacteria;Enterobacterales;Morganellaceae;Morganella;
Salmonella (CP019179.3785063.3786618)	1	0	1	1	Bacteria;Proteobacteria;Gammaproteobacteria;Enterobacterales;Enterobacteriaceae;Salmonella;
Salmonella (CP026379.3973540.3975091)	0	1	0	2	Bacteria;Proteobacteria;Gammaproteobacteria;Enterobacterales;Enterobacteriaceae;Salmonella;
Enterococcus (DI412661.1.1340)	1	1	1	0	Bacteria;Firmicutes;Bacilli;Lactobacillales;Enterococcaceae;Enterococcus;
Corynebacterium (DQ171713.1.1473)	0	0	1	2	Bacteria;Actinobacteriota;Actinobacteria;Corynebacteriales;Corynebacteriaceae;Corynebacterium;
Corynebacterium (DQ173746.1.1471)	0	1	0	2	Bacteria;Actinobacteriota;Actinobacteria;Corynebacteriales;Corynebacteriaceae;Corynebacterium;
Corynebacterium (DQ212983.1.1466)	0	0	2	1	Bacteria;Actinobacteriota;Actinobacteria;Corynebacteriales;Corynebacteriaceae;Corynebacterium;
Citrobacter (DQ379504.1.1434)	1	0	2	0	Bacteria;Proteobacteria;Gammaproteobacteria;Enterobacterales;Enterobacteriaceae;Citrobacter;
Lysinibacillus (DQ420171.1.1226)	0	0	2	1	Bacteria;Firmicutes;Bacilli;Bacillales;Planococcaceae;Lysinibacillus;
Enterococcus (DQ818412.1.1503)	0	3	0	0	Bacteria;Firmicutes;Bacilli;Lactobacillales;Enterococcaceae;Enterococcus;
Vagococcus (DQ860043.1.1524)	0	3	0	0	Bacteria;Firmicutes;Bacilli;Lactobacillales;Vagococcaceae;Vagococcus;
Proteus (DQ885257.1.1478)	2	1	0	0	Bacteria;Proteobacteria;Gammaproteobacteria;Enterobacterales;Morganellaceae;Proteus;
Devosia (EF067859.1.1420)	0	0	1	2	Bacteria;Proteobacteria;Alphaproteobacteria;Rhizobiales;Devosiaceae;Devosia;
Paramesorhizobium (EF100516.1.1383)	0	2	1	0	Bacteria;Proteobacteria;Alphaproteobacteria;Rhizobiales;Rhizobiaceae;Paramesorhizobium;
Enterococcus (EF154454.1.1490)	1	2	0	0	Bacteria;Firmicutes;Bacilli;Lactobacillales;Enterococcaceae;Enterococcus;
Leucobacter (EF362778.1.1435)	1	2	0	0	Bacteria;Actinobacteriota;Actinobacteria;Micrococcales;Microbacteriaceae;Leucobacter;
Citrobacter (EF371903.1.1456)	0	0	0	3	Bacteria;Proteobacteria;Gammaproteobacteria;Enterobacterales;Enterobacteriaceae;Citrobacter;
Salmonella (EF604440.1.1489)	1	1	0	1	Bacteria;Proteobacteria;Gammaproteobacteria;Enterobacterales;Enterobacteriaceae;Salmonella;
Hydrogenoanaerobacterium (EU158190.1.1510)	3	0	0	0	Bacteria;Firmicutes;Clostridia;Oscillospirales;Hydrogenoanaerobacterium;
Citrobacter (EU560758.1.1501)	0	1	0	2	Bacteria;Proteobacteria;Gammaproteobacteria;Enterobacterales;Enterobacteriaceae;Citrobacter;
Enterococcus (EU560859.1.1495)	0	1	1	1	Bacteria;Firmicutes;Bacilli;Lactobacillales;Enterococcaceae;Enterococcus;
Enterococcus (EU714899.1.1474)	0	0	3	0	Bacteria;Firmicutes;Bacilli;Lactobacillales;Enterococcaceae;Enterococcus;
Jeotgalicoccus (FJ158840.1.1508)	2	1	0	0	Bacteria;Firmicutes;Bacilli;Staphylococcales;Staphylococcaceae;Jeotgalicoccus;
Enterococcus (FJ227523.1.1521)	0	1	0	2	Bacteria;Firmicutes;Bacilli;Lactobacillales;Enterococcaceae;Enterococcus;
Citrobacter (FJ612168.1.1503)	1	0	1	1	Bacteria;Proteobacteria;Gammaproteobacteria;Enterobacterales;Enterobacteriaceae;Citrobacter;
Enterococcus (FJ675223.1.1410)	0	3	0	0	Bacteria;Firmicutes;Bacilli;Lactobacillales;Enterococcaceae;Enterococcus;
Buttiauxella (FJ716048.1.1407)	2	0	1	0	Bacteria;Proteobacteria;Gammaproteobacteria;Enterobacterales;Enterobacteriaceae;Buttiauxella;
Enterococcus (FJ753820.1.1455)	1	1	0	1	Bacteria;Firmicutes;Bacilli;Lactobacillales;Enterococcaceae;Enterococcus;
Pseudochrobactrum (FJ950551.1.1406)	0	0	3	0	Bacteria;Proteobacteria;Alphaproteobacteria;Rhizobiales;Rhizobiaceae;Pseudochrobactrum;
Rhodobacteraceae (FM253115.1.1367)	1	0	1	1	Bacteria;Proteobacteria;Alphaproteobacteria;Rhodobacterales;Rhodobacteraceae;
Christensenellaceae R-7 group (FMGP01000001.650541.652058)	3	0	0	0	Bacteria;Firmicutes;Clostridia;Christensenellales;Christensenellaceae;Christensenellaceae R-7 group;
Enterococcus (FN821376.1.1442)	0	2	1	0	Bacteria;Firmicutes;Bacilli;Lactobacillales;Enterococcaceae;Enterococcus;
Corynebacterium (FR874223.1.1439)	1	2	0	0	Bacteria;Actinobacteriota;Actinobacteria;Corynebacteriales;Corynebacteriaceae;Corynebacterium;
Salmonella (FR877557.272472.274013)	0	0	1	2	Bacteria;Proteobacteria;Gammaproteobacteria;Enterobacterales;Enterobacteriaceae;Salmonella;
Pusillimonas (GQ241322.1.1454)	0	0	2	1	Bacteria;Proteobacteria;Gammaproteobacteria;Burkholderiales;Alcaligenaceae;Pusillimonas;
Lactococcus (GQ267939.1.1489)	0	3	0	0	Bacteria;Firmicutes;Bacilli;Lactobacillales;Streptococcaceae;Lactococcus;
Leucobacter (GQ417460.1.1445)	0	1	2	0	Bacteria;Actinobacteriota;Actinobacteria;Micrococcales;Microbacteriaceae;Leucobacter;
Tissierella (GU389579.1.1265)	2	0	1	0	Bacteria;Firmicutes;Clostridia;Peptostreptococcales-Tissierellales;Family XI;Tissierella;
Lachnospiraceae (HG931333.1.1508)	1	0	0	2	Bacteria;Firmicutes;Clostridia;Lachnospirales;Lachnospiraceae;
Providencia (HM127162.1.1470)	0	0	2	1	Bacteria;Proteobacteria;Gammaproteobacteria;Enterobacterales;Morganellaceae;Providencia;
Enterobacter (HM219662.1.1534)	0	0	2	1	Bacteria;Proteobacteria;Gammaproteobacteria;Enterobacterales;Enterobacteriaceae;Enterobacter;
Hydrogenoanaerobacterium (HM305905.1.1271)	3	0	0	0	Bacteria;Firmicutes;Clostridia;Oscillospirales;Hydrogenoanaerobacterium;
Enterobacter (HM461199.1.1458)	0	0	1	2	Bacteria;Proteobacteria;Gammaproteobacteria;Enterobacterales;Enterobacteriaceae;Enterobacter;
Lysinibacillus (HM588148.1.1451)	1	0	2	0	Bacteria;Firmicutes;Bacilli;Bacillales;Planococcaceae;Lysinibacillus;
Flavobacterium (HQ183948.1.1478)	1	0	2	0	Bacteria;Bacteroidota;Bacteroidia;Flavobacteriales;Flavobacteriaceae;Flavobacterium;
Citrobacter (HQ696465.1.1459)	0	0	2	1	Bacteria;Proteobacteria;Gammaproteobacteria;Enterobacterales;Enterobacteriaceae;Citrobacter;
Enterococcus (HQ746192.1.1483)	0	3	0	0	Bacteria;Firmicutes;Bacilli;Lactobacillales;Enterococcaceae;Enterococcus;
Morganella (HQ774329.1.1457)	0	0	0	3	Bacteria;Proteobacteria;Gammaproteobacteria;Enterobacterales;Morganellaceae;Morganella;
Morganella (HQ774439.1.1454)	0	1	2	0	Bacteria;Proteobacteria;Gammaproteobacteria;Enterobacterales;Morganellaceae;Morganella;
Dysgonomonas (HQ783413.1.1443)	0	1	1	1	Bacteria;Bacteroidota;Bacteroidia;Bacteroidales;Dysgonomonadaceae;Dysgonomonas;
Enterococcus (JF774410.1.1511)	0	3	0	0	Bacteria;Firmicutes;Bacilli;Lactobacillales;Enterococcaceae;Enterococcus;
Enterococcus (JF896435.1.1472)	0	2	1	0	Bacteria;Firmicutes;Bacilli;Lactobacillales;Enterococcaceae;Enterococcus;
Enterococcus (JF896438.1.1478)	0	2	0	1	Bacteria;Firmicutes;Bacilli;Lactobacillales;Enterococcaceae;Enterococcus;
Enterococcus (JF896446.1.1481)	0	0	3	0	Bacteria;Firmicutes;Bacilli;Lactobacillales;Enterococcaceae;Enterococcus;
Enterococcus (JF896448.1.1487)	0	1	1	1	Bacteria;Firmicutes;Bacilli;Lactobacillales;Enterococcaceae;Enterococcus;
Lactiplantibacillus (JN043518.1.1483)	0	2	0	1	Bacteria;Firmicutes;Bacilli;Lactobacillales;Lactobacillaceae;Lactiplantibacillus;
Enterobacter (JN162392.1.1466)	2	0	1	0	Bacteria;Proteobacteria;Gammaproteobacteria;Enterobacterales;Enterobacteriaceae;Enterobacter;
Citrobacter (JN251774.1.1361)	0	0	1	2	Bacteria;Proteobacteria;Gammaproteobacteria;Enterobacterales;Enterobacteriaceae;Citrobacter;
Alcaligenes (JN374993.1.1282)	0	0	1	2	Bacteria;Proteobacteria;Gammaproteobacteria;Burkholderiales;Alcaligenaceae;Alcaligenes;
Lysinimonas (JN378395.1.1419)	0	2	1	0	Bacteria;Actinobacteriota;Actinobacteria;Micrococcales;Microbacteriaceae;Lysinimonas;
Glutamicibacter (JN571036.1.1392)	1	0	1	1	Bacteria;Actinobacteriota;Actinobacteria;Micrococcales;Micrococcaceae;Glutamicibacter;
Dysgonomonas (JN619824.1.1388)	1	2	0	0	Bacteria;Bacteroidota;Bacteroidia;Bacteroidales;Dysgonomonadaceae;Dysgonomonas;
Enterococcus (JN698652.1.1441)	2	1	0	0	Bacteria;Firmicutes;Bacilli;Lactobacillales;Enterococcaceae;Enterococcus;
Enterobacter (JN832584.1.1490)	1	0	0	2	Bacteria;Proteobacteria;Gammaproteobacteria;Enterobacterales;Enterobacteriaceae;Enterobacter;
Enterococcus (JN995588.1.1473)	0	0	3	0	Bacteria;Firmicutes;Bacilli;Lactobacillales;Enterococcaceae;Enterococcus;
Citrobacter (JQ074015.1.1288)	1	0	1	1	Bacteria;Proteobacteria;Gammaproteobacteria;Enterobacterales;Enterobacteriaceae;Citrobacter;
Salmonella (JQ074173.1.1429)	1	0	1	1	Bacteria;Proteobacteria;Gammaproteobacteria;Enterobacterales;Enterobacteriaceae;Salmonella;
Enterobacter (JQ188984.1.1377)	2	1	0	0	Bacteria;Proteobacteria;Gammaproteobacteria;Enterobacterales;Enterobacteriaceae;Enterobacter;
Enterobacter (JQ308596.1.1478)	2	0	0	1	Bacteria;Proteobacteria;Gammaproteobacteria;Enterobacterales;Enterobacteriaceae;Enterobacter;
Tyzzerella (JQ608144.1.1396)	2	0	0	1	Bacteria;Firmicutes;Clostridia;Lachnospirales;Lachnospiraceae;Tyzzerella;
Providencia (JQ885550.1.1462)	0	0	2	1	Bacteria;Proteobacteria;Gammaproteobacteria;Enterobacterales;Morganellaceae;Providencia;
Alcaligenes (JQ993101.1.1452)	0	0	1	2	Bacteria;Proteobacteria;Gammaproteobacteria;Burkholderiales;Alcaligenaceae;Alcaligenes;
Enterococcus (JX197375.1.1342)	0	2	0	1	Bacteria;Firmicutes;Bacilli;Lactobacillales;Enterococcaceae;Enterococcus;
Citrobacter (JX393004.1.1443)	1	0	1	1	Bacteria;Proteobacteria;Gammaproteobacteria;Enterobacterales;Enterobacteriaceae;Citrobacter;
Parapusillimonas (JX898059.1.1525)	0	0	2	1	Bacteria;Proteobacteria;Gammaproteobacteria;Burkholderiales;Alcaligenaceae;Parapusillimonas;
Erysipelothrix (JX984031.1.1279)	3	0	0	0	Bacteria;Firmicutes;Bacilli;Erysipelotrichales;Erysipelotrichaceae;Erysipelothrix;
Lysinibacillus (KC119126.1.1453)	1	0	0	2	Bacteria;Firmicutes;Bacilli;Bacillales;Planococcaceae;Lysinibacillus;
Enterococcus (KC202800.1.1427)	3	0	0	0	Bacteria;Firmicutes;Bacilli;Lactobacillales;Enterococcaceae;Enterococcus;
Providencia (KC250201.1.1510)	2	1	0	0	Bacteria;Proteobacteria;Gammaproteobacteria;Enterobacterales;Morganellaceae;Providencia;
Rhodobacteraceae (KC305867.1.1422)	0	0	1	2	Bacteria;Proteobacteria;Alphaproteobacteria;Rhodobacterales;Rhodobacteraceae;uncultured;
Pseudomonas (KC431792.1.1465)	1	0	1	1	Bacteria;Proteobacteria;Gammaproteobacteria;Pseudomonadales;Pseudomonadaceae;Pseudomonas;
Pseudomonas (KC431805.1.1458)	1	0	0	2	Bacteria;Proteobacteria;Gammaproteobacteria;Pseudomonadales;Pseudomonadaceae;Pseudomonas;
Pseudomonas (KC431806.1.1448)	0	0	1	2	Bacteria;Proteobacteria;Gammaproteobacteria;Pseudomonadales;Pseudomonadaceae;Pseudomonas;
Pseudomonas (KC431807.1.1454)	1	0	0	2	Bacteria;Proteobacteria;Gammaproteobacteria;Pseudomonadales;Pseudomonadaceae;Pseudomonas;
Lysinibacillus (KC437092.1.1457)	2	0	1	0	Bacteria;Firmicutes;Bacilli;Bacillales;Planococcaceae;Lysinibacillus;
Corynebacterium (KC456585.1.1421)	0	0	2	1	Bacteria;Actinobacteriota;Actinobacteria;Corynebacteriales;Corynebacteriaceae;Corynebacterium;
Alcaligenes (KC502900.1.1440)	0	0	3	0	Bacteria;Proteobacteria;Gammaproteobacteria;Burkholderiales;Alcaligenaceae;Alcaligenes;
Devosia (KC855020.1.1429)	0	0	1	2	Bacteria;Proteobacteria;Alphaproteobacteria;Rhizobiales;Devosiaceae;Devosia;
Enterococcus (KF060264.1.1501)	1	1	0	1	Bacteria;Firmicutes;Bacilli;Lactobacillales;Enterococcaceae;Enterococcus;
Providencia (KF135454.1.1441)	0	0	2	1	Bacteria;Proteobacteria;Gammaproteobacteria;Enterobacterales;Morganellaceae;Providencia;
Salmonella (KF188421.1.1429)	2	0	1	0	Bacteria;Proteobacteria;Gammaproteobacteria;Enterobacterales;Enterobacteriaceae;Salmonella;
Enterococcus (KF286611.1.1515)	0	1	1	1	Bacteria;Firmicutes;Bacilli;Lactobacillales;Enterococcaceae;Enterococcus;
Enterococcus (KF286616.1.1499)	1	0	0	2	Bacteria;Firmicutes;Bacilli;Lactobacillales;Enterococcaceae;Enterococcus;
Enterococcus (KF286617.1.1495)	1	0	2	0	Bacteria;Firmicutes;Bacilli;Lactobacillales;Enterococcaceae;Enterococcus;
Enterobacter (KF307771.1.1448)	3	0	0	0	Bacteria;Proteobacteria;Gammaproteobacteria;Enterobacterales;Enterobacteriaceae;Enterobacter;
Enterobacter (KF322131.1.1376)	1	1	1	0	Bacteria;Proteobacteria;Gammaproteobacteria;Enterobacterales;Enterobacteriaceae;Enterobacter;
Citrobacter (KF434612.1.1475)	0	1	1	1	Bacteria;Proteobacteria;Gammaproteobacteria;Enterobacterales;Enterobacteriaceae;Citrobacter;
Enterobacter (KF453766.1.1507)	0	0	1	2	Bacteria;Proteobacteria;Gammaproteobacteria;Enterobacterales;Enterobacteriaceae;Enterobacter;
Enterobacter (KF453775.1.1505)	1	2	0	0	Bacteria;Proteobacteria;Gammaproteobacteria;Enterobacterales;Enterobacteriaceae;Enterobacter;
Salmonella (KF509910.1.1293)	2	0	0	1	Bacteria;Proteobacteria;Gammaproteobacteria;Enterobacterales;Enterobacteriaceae;Salmonella;
Enterobacter (KF788246.1.1436)	0	1	1	1	Bacteria;Proteobacteria;Gammaproteobacteria;Enterobacterales;Enterobacteriaceae;Enterobacter;
Tissierella (KF798123.1.1525)	0	1	1	1	Bacteria;Firmicutes;Clostridia;Peptostreptococcales-Tissierellales;Family XI;Tissierella;
Actinomyces (KF798131.1.1531)	2	1	0	0	Bacteria;Actinobacteriota;Actinobacteria;Actinomycetales;Actinomycetaceae;Actinomyces;
Corynebacterium (KF894694.1.1422)	0	1	2	0	Bacteria;Actinobacteriota;Actinobacteria;Corynebacteriales;Corynebacteriaceae;Corynebacterium;
Pseudocitrobacter (KJ630508.1.1475)	1	1	0	1	Bacteria;Proteobacteria;Gammaproteobacteria;Enterobacterales;Enterobacteriaceae;Pseudocitrobacter;
Lysinibacillus (KJ848541.1.1451)	2	0	0	1	Bacteria;Firmicutes;Bacilli;Bacillales;Planococcaceae;Lysinibacillus;
Enterococcus (KJ888136.1.1364)	2	1	0	0	Bacteria;Firmicutes;Bacilli;Lactobacillales;Enterococcaceae;Enterococcus;
Enterococcus (KJ910354.1.1519)	0	2	0	1	Bacteria;Firmicutes;Bacilli;Lactobacillales;Enterococcaceae;Enterococcus;
Citrobacter (KM042416.1.1471)	2	0	0	1	Bacteria;Proteobacteria;Gammaproteobacteria;Enterobacterales;Enterobacteriaceae;Citrobacter;
Enterococcus (KM257642.1.1280)	0	3	0	0	Bacteria;Firmicutes;Bacilli;Lactobacillales;Enterococcaceae;Enterococcus;
Enterococcus (KM257656.1.1510)	0	1	1	1	Bacteria;Firmicutes;Bacilli;Lactobacillales;Enterococcaceae;Enterococcus;
Enterococcus (KM257663.1.1348)	1	1	0	1	Bacteria;Firmicutes;Bacilli;Lactobacillales;Enterococcaceae;Enterococcus;
Enterobacter (KM377665.1.1479)	0	0	1	2	Bacteria;Proteobacteria;Gammaproteobacteria;Enterobacterales;Enterobacteriaceae;Enterobacter;
Enterobacter (KM878717.1.1438)	1	0	1	1	Bacteria;Proteobacteria;Gammaproteobacteria;Enterobacterales;Enterobacteriaceae;Enterobacter;
Candidimonas (KP183040.1.1496)	2	0	1	0	Bacteria;Proteobacteria;Gammaproteobacteria;Burkholderiales;Alcaligenaceae;Candidimonas;
Candidimonas (KP183072.1.1501)	0	0	2	1	Bacteria;Proteobacteria;Gammaproteobacteria;Burkholderiales;Alcaligenaceae;Candidimonas;
Enterobacter (KP216812.1.1401)	1	0	2	0	Bacteria;Proteobacteria;Gammaproteobacteria;Enterobacterales;Enterobacteriaceae;Enterobacter;
Enterococcus (KP256014.1.1527)	0	2	1	0	Bacteria;Firmicutes;Bacilli;Lactobacillales;Enterococcaceae;Enterococcus;
Enterobacter (KP318474.1.1335)	2	0	1	0	Bacteria;Proteobacteria;Gammaproteobacteria;Enterobacterales;Enterobacteriaceae;Enterobacter;
Bacilli RF39 (KR068068.1.1543)	1	0	1	1	Bacteria;Firmicutes;Bacilli;RF39;
Enterococcus (KT260659.1.1469)	1	2	0	0	Bacteria;Firmicutes;Bacilli;Lactobacillales;Enterococcaceae;Enterococcus;
Morganella (KT261418.1.1484)	1	0	0	2	Bacteria;Proteobacteria;Gammaproteobacteria;Enterobacterales;Morganellaceae;Morganella;
Enterococcus (KT308621.1.1492)	3	0	0	0	Bacteria;Firmicutes;Bacilli;Lactobacillales;Enterococcaceae;Enterococcus;
Enterococcus (KT351716.1.1493)	0	3	0	0	Bacteria;Firmicutes;Bacilli;Lactobacillales;Enterococcaceae;Enterococcus;
Providencia (KT759014.1.1449)	1	0	1	1	Bacteria;Proteobacteria;Gammaproteobacteria;Enterobacterales;Morganellaceae;Providencia;
Sphingobacterium (KT935486.1.1492)	3	0	0	0	Bacteria;Bacteroidota;Bacteroidia;Sphingobacteriales;Sphingobacteriaceae;Sphingobacterium;
Corynebacterium (KU179047.1.1348)	0	1	2	0	Bacteria;Actinobacteriota;Actinobacteria;Corynebacteriales;Corynebacteriaceae;Corynebacterium;
Microbacterium (KU221447.1.1446)	2	0	0	1	Bacteria;Actinobacteriota;Actinobacteria;Micrococcales;Microbacteriaceae;Microbacterium;
Enterococcus (KU301244.1.1310)	0	1	2	0	Bacteria;Firmicutes;Bacilli;Lactobacillales;Enterococcaceae;Enterococcus;
Enterococcus (KU301291.1.1315)	1	0	1	1	Bacteria;Firmicutes;Bacilli;Lactobacillales;Enterococcaceae;Enterococcus;
Enterococcus (KU324913.1.1233)	0	3	0	0	Bacteria;Firmicutes;Bacilli;Lactobacillales;Enterococcaceae;Enterococcus;
Allorhizobium-Neorhizobium-Pararhizobium-Rhizobium (KX082825.1.1338)	0	2	0	1	Bacteria;Proteobacteria;Alphaproteobacteria;Rhizobiales;Rhizobiaceae;Allorhizobium-Neorhizobium-Pararhizobium-Rhizobium;
Enterobacter (KX131131.1.1458)	2	0	0	1	Bacteria;Proteobacteria;Gammaproteobacteria;Enterobacterales;Enterobacteriaceae;Enterobacter;
Enterococcus (KX133567.1.1422)	0	1	2	0	Bacteria;Firmicutes;Bacilli;Lactobacillales;Enterococcaceae;Enterococcus;
Enterococcus (KX300205.1.1393)	2	0	0	1	Bacteria;Firmicutes;Bacilli;Lactobacillales;Enterococcaceae;Enterococcus;
Enterobacter (KX618380.1.1442)	2	0	1	0	Bacteria;Proteobacteria;Gammaproteobacteria;Enterobacterales;Enterobacteriaceae;Enterobacter;
Enterobacter (KX821736.1.1463)	1	1	1	0	Bacteria;Proteobacteria;Gammaproteobacteria;Enterobacterales;Enterobacteriaceae;Enterobacter;
Lysinibacillus (KX863498.1.1378)	0	0	1	2	Bacteria;Firmicutes;Bacilli;Bacillales;Planococcaceae;Lysinibacillus;
Enterobacter (KY010320.1.1501)	1	0	2	0	Bacteria;Proteobacteria;Gammaproteobacteria;Enterobacterales;Enterobacteriaceae;Enterobacter;
Enterobacter (KY172853.1.1469)	0	1	2	0	Bacteria;Proteobacteria;Gammaproteobacteria;Enterobacterales;Enterobacteriaceae;Enterobacter;
Enterobacter (KY628806.1.1447)	1	0	1	1	Bacteria;Proteobacteria;Gammaproteobacteria;Enterobacterales;Enterobacteriaceae;Enterobacter;
Salmonella (KY657585.1.1528)	1	1	0	1	Bacteria;Proteobacteria;Gammaproteobacteria;Enterobacterales;Enterobacteriaceae;Salmonella;
Enterococcus (KY795330.1.1207)	2	0	0	1	Bacteria;Firmicutes;Bacilli;Lactobacillales;Enterococcaceae;Enterococcus;
Providencia (KY887764.1.1448)	3	0	0	0	Bacteria;Proteobacteria;Gammaproteobacteria;Enterobacterales;Morganellaceae;Providencia;
Providencia (KY967319.1.1518)	3	0	0	0	Bacteria;Proteobacteria;Gammaproteobacteria;Enterobacterales;Morganellaceae;Providencia;
Sedimentibacter (L11305.1.1457)	3	0	0	0	Bacteria;Firmicutes;Clostridia;Peptostreptococcales-Tissierellales;Sedimentibacteraceae;Sedimentibacter;
Enterococcus (LC033808.1.1546)	1	0	2	0	Bacteria;Firmicutes;Bacilli;Lactobacillales;Enterococcaceae;Enterococcus;
Alkaliphilus (LK391565.1.1420)	3	0	0	0	Bacteria;Firmicutes;Clostridia;Peptostreptococcales-Tissierellales;Alkaliphilus;
GKS98 freshwater group (LN561420.1.1370)	0	0	0	3	Bacteria;Proteobacteria;Gammaproteobacteria;Burkholderiales;Alcaligenaceae;GKS98 freshwater group;
Saccharimonadales (LN565047.1.1339)	0	0	0	3	Bacteria;Patescibacteria;Saccharimonadia;Saccharimonadales;
Leucobacter (LN566058.1.1362)	2	0	1	0	Bacteria;Actinobacteriota;Actinobacteria;Micrococcales;Microbacteriaceae;Leucobacter;
Salmonella (LS483489.476656.478185)	0	0	0	3	Bacteria;Proteobacteria;Gammaproteobacteria;Enterobacterales;Enterobacteriaceae;Salmonella;
Pseudomonas (LT718460.1.1442)	0	0	0	3	Bacteria;Proteobacteria;Gammaproteobacteria;Pseudomonadales;Pseudomonadaceae;Pseudomonas;
Lactococcus (MF369909.1.1397)	0	3	0	0	Bacteria;Firmicutes;Bacilli;Lactobacillales;Streptococcaceae;Lactococcus;
Enterobacter (MF445139.1.1424)	3	0	0	0	Bacteria;Proteobacteria;Gammaproteobacteria;Enterobacterales;Enterobacteriaceae;Enterobacter;
Enterococcus (MF581506.1.1440)	0	2	0	1	Bacteria;Firmicutes;Bacilli;Lactobacillales;Enterococcaceae;Enterococcus;
Enterococcus (MF581508.1.1456)	0	2	0	1	Bacteria;Firmicutes;Bacilli;Lactobacillales;Enterococcaceae;Enterococcus;
Enterobacter (MG196051.1.1227)	2	0	0	1	Bacteria;Proteobacteria;Gammaproteobacteria;Enterobacterales;Enterobacteriaceae;Enterobacter;
Klebsiella (MG274281.1.1483)	1	0	1	1	Bacteria;Proteobacteria;Gammaproteobacteria;Enterobacterales;Enterobacteriaceae;Klebsiella;
Enterobacter (MG274289.1.1475)	1	0	1	1	Bacteria;Proteobacteria;Gammaproteobacteria;Enterobacterales;Enterobacteriaceae;Enterobacter;
Lysinibacillus (MG432497.1.1354)	0	0	1	2	Bacteria;Firmicutes;Bacilli;Bacillales;Planococcaceae;Lysinibacillus;
Enterococcus (MH111449.1.1426)	1	2	0	0	Bacteria;Firmicutes;Bacilli;Lactobacillales;Enterococcaceae;Enterococcus;
Alcaligenaceae (New.CleanUp.ReferenceOTU1033)	1	0	1	1	Bacteria;Proteobacteria;Betaproteobacteria;Burkholderiales;Alcaligenaceae;;
Leucobacter (New.CleanUp.ReferenceOTU1059)	2	0	1	0	Bacteria;Actinobacteria;Actinobacteria;Actinomycetales;Microbacteriaceae;Leucobacter;
Enterococcus (New.CleanUp.ReferenceOTU108)	2	0	0	1	Bacteria;Firmicutes;Bacilli;Lactobacillales;Enterococcaceae;Enterococcus;
Citrobacter (New.CleanUp.ReferenceOTU1101)	2	0	0	1	Bacteria;Proteobacteria;Gammaproteobacteria;Enterobacteriales;Enterobacteriaceae;Citrobacter;
Corynebacterium (New.CleanUp.ReferenceOTU1111)	0	0	2	1	Bacteria;Actinobacteria;Actinobacteria;Actinomycetales;Corynebacteriaceae;Corynebacterium;
Citrobacter (New.CleanUp.ReferenceOTU1130)	0	0	0	3	Bacteria;Proteobacteria;Gammaproteobacteria;Enterobacteriales;Enterobacteriaceae;Citrobacter;
Corynebacterium (New.CleanUp.ReferenceOTU1147)	0	3	0	0	Bacteria;Actinobacteria;Actinobacteria;Actinomycetales;Corynebacteriaceae;Corynebacterium;variabile
Myroides (New.CleanUp.ReferenceOTU1153)	2	0	0	1	Bacteria;Bacteroidetes;Flavobacteriia;Flavobacteriales;Flavobacteriaceae;Myroides;
Devosia (New.CleanUp.ReferenceOTU1156)	0	0	2	1	Bacteria;Proteobacteria;Alphaproteobacteria;Rhizobiales;Hyphomicrobiaceae;Devosia;
Lactobacillales (New.CleanUp.ReferenceOTU1240)	2	1	0	0	Bacteria;Firmicutes;Bacilli;Lactobacillales
Citrobacter (New.CleanUp.ReferenceOTU1260)	0	0	1	2	Bacteria;Proteobacteria;Gammaproteobacteria;Enterobacteriales;Enterobacteriaceae;Citrobacter;
Citrobacter (New.CleanUp.ReferenceOTU1321)	0	0	3	0	Bacteria;Proteobacteria;Gammaproteobacteria;Enterobacteriales;Enterobacteriaceae;Citrobacter;
Dysgonomonas (New.CleanUp.ReferenceOTU1344)	0	3	0	0	Bacteria;Bacteroidetes;Bacteroidia;Bacteroidales;Porphyromonadaceae;Dysgonomonas;gadei
Myroides (New.CleanUp.ReferenceOTU1364)	3	0	0	0	Bacteria;Bacteroidetes;Flavobacteriia;Flavobacteriales;Flavobacteriaceae;Myroides;
Citrobacter (New.CleanUp.ReferenceOTU1382)	2	1	0	0	Bacteria;Proteobacteria;Gammaproteobacteria;Enterobacteriales;Enterobacteriaceae;Citrobacter;
Corynebacterium (New.CleanUp.ReferenceOTU1428)	0	0	0	3	Bacteria;Actinobacteria;Actinobacteria;Actinomycetales;Corynebacteriaceae;Corynebacterium;
Providencia (New.CleanUp.ReferenceOTU1429)	1	1	1	0	Bacteria;Proteobacteria;Gammaproteobacteria;Enterobacteriales;Enterobacteriaceae;Providencia
Corynebacterium (New.CleanUp.ReferenceOTU1443)	1	0	1	1	Bacteria;Actinobacteria;Actinobacteria;Actinomycetales;Corynebacteriaceae;Corynebacterium;variabile
Dysgonomonas (New.CleanUp.ReferenceOTU1504)	1	2	0	0	Bacteria;Bacteroidetes;Bacteroidia;Bacteroidales;Porphyromonadaceae;Dysgonomonas;
Corynebacterium (New.CleanUp.ReferenceOTU1550)	1	0	1	1	Bacteria;Actinobacteria;Actinobacteria;Actinomycetales;Corynebacteriaceae;Corynebacterium;
Enterococcaceae (New.CleanUp.ReferenceOTU1567)	1	2	0	0	Bacteria;Firmicutes;Bacilli;Lactobacillales;Enterococcaceae
Enterococcus (New.CleanUp.ReferenceOTU1578)	0	3	0	0	Bacteria;Firmicutes;Bacilli;Lactobacillales;Enterococcaceae;Enterococcus;casseliflavus
Corynebacterium (New.CleanUp.ReferenceOTU1713)	0	0	3	0	Bacteria;Actinobacteria;Actinobacteria;Actinomycetales;Corynebacteriaceae;Corynebacterium;variabile
Dysgonomonas (New.CleanUp.ReferenceOTU1726)	0	1	0	2	Bacteria;Bacteroidetes;Bacteroidia;Bacteroidales;Porphyromonadaceae;Dysgonomonas;
Corynebacterium (New.CleanUp.ReferenceOTU1728)	0	1	1	1	Bacteria;Actinobacteria;Actinobacteria;Actinomycetales;Corynebacteriaceae;Corynebacterium;variabile
Corynebacterium (New.CleanUp.ReferenceOTU175)	0	1	1	1	Bacteria;Actinobacteria;Actinobacteria;Actinomycetales;Corynebacteriaceae;Corynebacterium;
Lactobacillus (New.CleanUp.ReferenceOTU1756)	0	1	0	2	Bacteria;Firmicutes;Bacilli;Lactobacillales;Lactobacillaceae;Lactobacillus;
Sphingobium (New.CleanUp.ReferenceOTU1777)	0	0	3	0	Bacteria;Proteobacteria;Alphaproteobacteria;Sphingomonadales;Sphingomonadaceae;Sphingobium;
Corynebacterium (New.CleanUp.ReferenceOTU1798)	0	1	2	0	Bacteria;Actinobacteria;Actinobacteria;Actinomycetales;Corynebacteriaceae;Corynebacterium;variabile
Citrobacter (New.CleanUp.ReferenceOTU1816)	2	1	0	0	Bacteria;Proteobacteria;Gammaproteobacteria;Enterobacteriales;Enterobacteriaceae;Citrobacter;
Tissierella_Soehngenia (New.CleanUp.ReferenceOTU1821)	3	0	0	0	Bacteria;Firmicutes;Clostridia;Clostridiales;[Tissierellaceae];Tissierella_Soehngenia;
Proteus (New.CleanUp.ReferenceOTU1890)	1	2	0	0	Bacteria;Proteobacteria;Gammaproteobacteria;Enterobacteriales;Enterobacteriaceae;Proteus;
Sphingobium (New.CleanUp.ReferenceOTU2013)	0	0	3	0	Bacteria;Proteobacteria;Alphaproteobacteria;Sphingomonadales;Sphingomonadaceae;Sphingobium;
Brucellaceae (New.CleanUp.ReferenceOTU2034)	3	0	0	0	Bacteria;Proteobacteria;Alphaproteobacteria;Rhizobiales;Brucellaceae
Citrobacter (New.CleanUp.ReferenceOTU2051)	0	1	1	1	Bacteria;Proteobacteria;Gammaproteobacteria;Enterobacteriales;Enterobacteriaceae;Citrobacter;
Enterobacteriaceae (New.CleanUp.ReferenceOTU2059)	1	0	0	2	Bacteria;Proteobacteria;Gammaproteobacteria;Enterobacteriales;Enterobacteriaceae;;
Enterococcus (New.CleanUp.ReferenceOTU2061)	1	0	0	2	Bacteria;Firmicutes;Bacilli;Lactobacillales;Enterococcaceae;Enterococcus;
Enterococcus (New.CleanUp.ReferenceOTU2065)	2	1	0	0	Bacteria;Firmicutes;Bacilli;Lactobacillales;Enterococcaceae;Enterococcus;
Vagococcus (New.CleanUp.ReferenceOTU2122)	1	1	0	1	Bacteria;Firmicutes;Bacilli;Lactobacillales;Enterococcaceae;Vagococcus;
Unassigned (New.CleanUp.ReferenceOTU2134)	3	0	0	0	Unassigned
Citrobacter (New.CleanUp.ReferenceOTU2135)	0	0	1	2	Bacteria;Proteobacteria;Gammaproteobacteria;Enterobacteriales;Enterobacteriaceae;Citrobacter;
Providencia (New.CleanUp.ReferenceOTU214)	1	0	2	0	Bacteria;Proteobacteria;Gammaproteobacteria;Enterobacteriales;Enterobacteriaceae;Providencia;
Ruminococcaceae (New.CleanUp.ReferenceOTU2244)	2	0	1	0	Bacteria;Firmicutes;Clostridia;Clostridiales;Ruminococcaceae;;
Citrobacter (New.CleanUp.ReferenceOTU2263)	1	0	2	0	Bacteria;Proteobacteria;Gammaproteobacteria;Enterobacteriales;Enterobacteriaceae;Citrobacter;
Corynebacterium (New.CleanUp.ReferenceOTU2370)	0	0	1	2	Bacteria;Actinobacteria;Actinobacteria;Actinomycetales;Corynebacteriaceae;Corynebacterium;variabile
Unassigned (New.CleanUp.ReferenceOTU2380)	3	0	0	0	Unassigned
Citrobacter (New.CleanUp.ReferenceOTU2385)	0	0	1	2	Bacteria;Proteobacteria;Gammaproteobacteria;Enterobacteriales;Enterobacteriaceae;Citrobacter;
Citrobacter (New.CleanUp.ReferenceOTU2441)	1	0	1	1	Bacteria;Proteobacteria;Gammaproteobacteria;Enterobacteriales;Enterobacteriaceae;Citrobacter;
Corynebacterium (New.CleanUp.ReferenceOTU2449)	0	1	0	2	Bacteria;Actinobacteria;Actinobacteria;Actinomycetales;Corynebacteriaceae;Corynebacterium;
Corynebacterium (New.CleanUp.ReferenceOTU2489)	0	1	1	1	Bacteria;Actinobacteria;Actinobacteria;Actinomycetales;Corynebacteriaceae;Corynebacterium;variabile
Myroides (New.CleanUp.ReferenceOTU2512)	1	0	1	1	Bacteria;Bacteroidetes;Flavobacteriia;Flavobacteriales;Flavobacteriaceae;Myroides;odoratimimus
Citrobacter (New.CleanUp.ReferenceOTU2519)	1	0	1	1	Bacteria;Proteobacteria;Gammaproteobacteria;Enterobacteriales;Enterobacteriaceae;Citrobacter;
Corynebacterium (New.CleanUp.ReferenceOTU2539)	0	1	0	2	Bacteria;Actinobacteria;Actinobacteria;Actinomycetales;Corynebacteriaceae;Corynebacterium;
Phascolarctobacterium (New.CleanUp.ReferenceOTU2565)	1	0	1	1	Bacteria;Firmicutes;Clostridia;Clostridiales;Veillonellaceae;Phascolarctobacterium;
Citrobacter (New.CleanUp.ReferenceOTU2596)	0	0	1	2	Bacteria;Proteobacteria;Gammaproteobacteria;Enterobacteriales;Enterobacteriaceae;Citrobacter;
Trichococcus (New.CleanUp.ReferenceOTU26)	1	0	2	0	Bacteria;Firmicutes;Bacilli;Lactobacillales;Carnobacteriaceae;Trichococcus;
Corynebacterium (New.CleanUp.ReferenceOTU2607)	0	1	2	0	Bacteria;Actinobacteria;Actinobacteria;Actinomycetales;Corynebacteriaceae;Corynebacterium;
Providencia (New.CleanUp.ReferenceOTU2637)	0	0	1	2	Bacteria;Proteobacteria;Gammaproteobacteria;Enterobacteriales;Enterobacteriaceae;Providencia;
Corynebacterium (New.CleanUp.ReferenceOTU2657)	0	1	1	1	Bacteria;Actinobacteria;Actinobacteria;Actinomycetales;Corynebacteriaceae;Corynebacterium;
Citrobacter (New.CleanUp.ReferenceOTU2658)	2	0	0	1	Bacteria;Proteobacteria;Gammaproteobacteria;Enterobacteriales;Enterobacteriaceae;Citrobacter;
Citrobacter (New.CleanUp.ReferenceOTU2684)	1	0	2	0	Bacteria;Proteobacteria;Gammaproteobacteria;Enterobacteriales;Enterobacteriaceae;Citrobacter;
Sphingobacteriaceae (New.CleanUp.ReferenceOTU2707)	3	0	0	0	Bacteria;Bacteroidetes;Sphingobacteriia;Sphingobacteriales;Sphingobacteriaceae;;
Corynebacterium (New.CleanUp.ReferenceOTU2708)	1	1	0	1	Bacteria;Actinobacteria;Actinobacteria;Actinomycetales;Corynebacteriaceae;Corynebacterium;
Corynebacterium (New.CleanUp.ReferenceOTU2719)	0	0	1	2	Bacteria;Actinobacteria;Actinobacteria;Actinomycetales;Corynebacteriaceae;Corynebacterium;
Citrobacter (New.CleanUp.ReferenceOTU272)	0	0	2	1	Bacteria;Proteobacteria;Gammaproteobacteria;Enterobacteriales;Enterobacteriaceae;Citrobacter;
Citrobacter (New.CleanUp.ReferenceOTU2720)	0	0	1	2	Bacteria;Proteobacteria;Gammaproteobacteria;Enterobacteriales;Enterobacteriaceae;Citrobacter;
Planococcaceae (New.CleanUp.ReferenceOTU2744)	0	0	1	2	Bacteria;Firmicutes;Bacilli;Bacillales;Planococcaceae
Corynebacterium (New.CleanUp.ReferenceOTU2755)	0	1	2	0	Bacteria;Actinobacteria;Actinobacteria;Actinomycetales;Corynebacteriaceae;Corynebacterium;variabile
Myroides (New.CleanUp.ReferenceOTU2757)	1	0	2	0	Bacteria;Bacteroidetes;Flavobacteriia;Flavobacteriales;Flavobacteriaceae;Myroides;
Citrobacter (New.CleanUp.ReferenceOTU2772)	2	0	0	1	Bacteria;Proteobacteria;Gammaproteobacteria;Enterobacteriales;Enterobacteriaceae;Citrobacter;
Porphyromonadaceae (New.CleanUp.ReferenceOTU2820)	3	0	0	0	Bacteria;Bacteroidetes;Bacteroidia;Bacteroidales;Porphyromonadaceae;;
Morganella (New.CleanUp.ReferenceOTU2860)	0	0	1	2	Bacteria;Proteobacteria;Gammaproteobacteria;Enterobacteriales;Enterobacteriaceae;Morganella
Enterococcus (New.CleanUp.ReferenceOTU2879)	0	3	0	0	Bacteria;Firmicutes;Bacilli;Lactobacillales;Enterococcaceae;Enterococcus;
Lactobacillales (New.CleanUp.ReferenceOTU2905)	2	1	0	0	Bacteria;Firmicutes;Bacilli;Lactobacillales;;;
Providencia (New.CleanUp.ReferenceOTU2916)	0	0	3	0	Bacteria;Proteobacteria;Gammaproteobacteria;Enterobacteriales;Enterobacteriaceae;Providencia;
Citrobacter (New.CleanUp.ReferenceOTU2940)	2	0	0	1	Bacteria;Proteobacteria;Gammaproteobacteria;Enterobacteriales;Enterobacteriaceae;Citrobacter;
Enterobacteriaceae (New.CleanUp.ReferenceOTU2946)	3	0	0	0	Bacteria;Proteobacteria;Gammaproteobacteria;Enterobacteriales;Enterobacteriaceae;;
Myroides (New.CleanUp.ReferenceOTU2957)	2	1	0	0	Bacteria;Bacteroidetes;Flavobacteriia;Flavobacteriales;Flavobacteriaceae;Myroides;odoratimimus
Enterococcus (New.CleanUp.ReferenceOTU2960)	0	2	1	0	Bacteria;Firmicutes;Bacilli;Lactobacillales;Enterococcaceae;Enterococcus;
Corynebacterium (New.CleanUp.ReferenceOTU2977)	0	1	0	2	Bacteria;Actinobacteria;Actinobacteria;Actinomycetales;Corynebacteriaceae;Corynebacterium;
Enterococcaceae (New.CleanUp.ReferenceOTU2994)	1	2	0	0	Bacteria;Firmicutes;Bacilli;Lactobacillales;Enterococcaceae
Corynebacterium (New.CleanUp.ReferenceOTU3011)	0	2	1	0	Bacteria;Actinobacteria;Actinobacteria;Actinomycetales;Corynebacteriaceae;Corynebacterium;
Erysipelothrix (New.CleanUp.ReferenceOTU3023)	1	2	0	0	Bacteria;Firmicutes;Erysipelotrichi;Erysipelotrichales;Erysipelotrichaceae;Erysipelothrix;
Enterococcus (New.CleanUp.ReferenceOTU3026)	2	1	0	0	Bacteria;Firmicutes;Bacilli;Lactobacillales;Enterococcaceae;Enterococcus;
Alcaligenaceae (New.CleanUp.ReferenceOTU3070)	0	0	3	0	Bacteria;Proteobacteria;Betaproteobacteria;Burkholderiales;Alcaligenaceae;;
Dysgonomonas (New.CleanUp.ReferenceOTU3071)	0	0	2	1	Bacteria;Bacteroidetes;Bacteroidia;Bacteroidales;Porphyromonadaceae;Dysgonomonas;
Corynebacterium (New.CleanUp.ReferenceOTU3072)	0	0	3	0	Bacteria;Actinobacteria;Actinobacteria;Actinomycetales;Corynebacteriaceae;Corynebacterium;
Corynebacterium (New.CleanUp.ReferenceOTU3073)	0	1	1	1	Bacteria;Actinobacteria;Actinobacteria;Actinomycetales;Corynebacteriaceae;Corynebacterium;
Enterococcus (New.CleanUp.ReferenceOTU3090)	1	2	0	0	Bacteria;Firmicutes;Bacilli;Lactobacillales;Enterococcaceae;Enterococcus;
Myroides (New.CleanUp.ReferenceOTU3098)	2	0	1	0	Bacteria;Bacteroidetes;Flavobacteriia;Flavobacteriales;Flavobacteriaceae;Myroides;
Corynebacterium (New.CleanUp.ReferenceOTU3103)	2	1	0	0	Bacteria;Actinobacteria;Actinobacteria;Actinomycetales;Corynebacteriaceae;Corynebacterium;variabile
Actinomycetaceae (New.CleanUp.ReferenceOTU3115)	0	0	2	1	Bacteria;Actinobacteria;Actinobacteria;Actinomycetales;Actinomycetaceae;;
Luteimonas (New.CleanUp.ReferenceOTU3124)	0	0	3	0	Bacteria;Proteobacteria;Gammaproteobacteria;Xanthomonadales;Xanthomonadaceae;Luteimonas;
Citrobacter (New.CleanUp.ReferenceOTU3144)	1	1	0	1	Bacteria;Proteobacteria;Gammaproteobacteria;Enterobacteriales;Enterobacteriaceae;Citrobacter;
Clostridiales (New.CleanUp.ReferenceOTU3152)	1	0	1	1	Bacteria;Firmicutes;Clostridia;Clostridiales;;;
Lactobacillales (New.CleanUp.ReferenceOTU3186)	1	2	0	0	Bacteria;Firmicutes;Bacilli;Lactobacillales;;;
Lachnospiraceae (New.CleanUp.ReferenceOTU3196)	0	0	3	0	Bacteria;Firmicutes;Clostridia;Clostridiales;Lachnospiraceae;;
Corynebacterium (New.CleanUp.ReferenceOTU3268)	0	3	0	0	Bacteria;Actinobacteria;Actinobacteria;Actinomycetales;Corynebacteriaceae;Corynebacterium;variabile
Sphingobacterium (New.CleanUp.ReferenceOTU3278)	0	0	2	1	Bacteria;Bacteroidetes;Sphingobacteriia;Sphingobacteriales;Sphingobacteriaceae;Sphingobacterium;multivorum
Citrobacter (New.CleanUp.ReferenceOTU3280)	1	0	1	1	Bacteria;Proteobacteria;Gammaproteobacteria;Enterobacteriales;Enterobacteriaceae;Citrobacter;
Citrobacter (New.CleanUp.ReferenceOTU3294)	0	0	0	3	Bacteria;Proteobacteria;Gammaproteobacteria;Enterobacteriales;Enterobacteriaceae;Citrobacter;
Corynebacterium (New.CleanUp.ReferenceOTU3326)	0	2	1	0	Bacteria;Actinobacteria;Actinobacteria;Actinomycetales;Corynebacteriaceae;Corynebacterium;variabile
Enterobacteriaceae (New.CleanUp.ReferenceOTU3343)	0	2	0	1	Bacteria;Proteobacteria;Gammaproteobacteria;Enterobacteriales;Enterobacteriaceae;;
Enterobacteriaceae (New.CleanUp.ReferenceOTU3355)	0	0	2	1	Bacteria;Proteobacteria;Gammaproteobacteria;Enterobacteriales;Enterobacteriaceae;;
Corynebacterium (New.CleanUp.ReferenceOTU3391)	0	0	0	3	Bacteria;Actinobacteria;Actinobacteria;Actinomycetales;Corynebacteriaceae;Corynebacterium;variabile
Enterobacteriaceae (New.CleanUp.ReferenceOTU3429)	0	0	2	1	Bacteria;Proteobacteria;Gammaproteobacteria;Enterobacteriales;Enterobacteriaceae;;
Enterococcus (New.CleanUp.ReferenceOTU3482)	1	0	2	0	Bacteria;Firmicutes;Bacilli;Lactobacillales;Enterococcaceae;Enterococcus;casseliflavus
Unassigned (New.CleanUp.ReferenceOTU35)	3	0	0	0	Unassigned
Corynebacterium (New.CleanUp.ReferenceOTU3515)	0	0	1	2	Bacteria;Actinobacteria;Actinobacteria;Actinomycetales;Corynebacteriaceae;Corynebacterium;
Vagococcus (New.CleanUp.ReferenceOTU3528)	0	3	0	0	Bacteria;Firmicutes;Bacilli;Lactobacillales;Enterococcaceae;Vagococcus;
Citrobacter (New.CleanUp.ReferenceOTU3563)	1	0	1	1	Bacteria;Proteobacteria;Gammaproteobacteria;Enterobacteriales;Enterobacteriaceae;Citrobacter;
Carnobacterium (New.CleanUp.ReferenceOTU3587)	0	3	0	0	Bacteria;Firmicutes;Bacilli;Lactobacillales;Carnobacteriaceae;Carnobacterium;
Brucellaceae (New.CleanUp.ReferenceOTU3596)	0	0	1	2	Bacteria;Proteobacteria;Alphaproteobacteria;Rhizobiales;Brucellaceae
Achromobacter (New.CleanUp.ReferenceOTU3658)	0	0	2	1	Bacteria;Proteobacteria;Betaproteobacteria;Burkholderiales;Alcaligenaceae;Achromobacter;
Myroides (New.CleanUp.ReferenceOTU3711)	1	0	0	2	Bacteria;Bacteroidetes;Flavobacteriia;Flavobacteriales;Flavobacteriaceae;Myroides;odoratimimus
Dysgonomonas (New.CleanUp.ReferenceOTU3738)	2	0	1	0	Bacteria;Bacteroidetes;Bacteroidia;Bacteroidales;Porphyromonadaceae;Dysgonomonas;gadei
Citrobacter (New.CleanUp.ReferenceOTU3758)	1	0	1	1	Bacteria;Proteobacteria;Gammaproteobacteria;Enterobacteriales;Enterobacteriaceae;Citrobacter;
Citrobacter (New.CleanUp.ReferenceOTU3907)	0	0	3	0	Bacteria;Proteobacteria;Gammaproteobacteria;Enterobacteriales;Enterobacteriaceae;Citrobacter;
Citrobacter (New.CleanUp.ReferenceOTU3919)	1	0	0	2	Bacteria;Proteobacteria;Gammaproteobacteria;Enterobacteriales;Enterobacteriaceae;Citrobacter;
Corynebacterium (New.CleanUp.ReferenceOTU3940)	0	2	1	0	Bacteria;Actinobacteria;Actinobacteria;Actinomycetales;Corynebacteriaceae;Corynebacterium;variabile
Citrobacter (New.CleanUp.ReferenceOTU3974)	1	0	2	0	Bacteria;Proteobacteria;Gammaproteobacteria;Enterobacteriales;Enterobacteriaceae;Citrobacter;
Citrobacter (New.CleanUp.ReferenceOTU400)	0	1	0	2	Bacteria;Proteobacteria;Gammaproteobacteria;Enterobacteriales;Enterobacteriaceae;Citrobacter;
Enterococcus (New.CleanUp.ReferenceOTU4002)	0	3	0	0	Bacteria;Firmicutes;Bacilli;Lactobacillales;Enterococcaceae;Enterococcus;
Porphyromonadaceae (New.CleanUp.ReferenceOTU4061)	0	2	0	1	Bacteria;Bacteroidetes;Bacteroidia;Bacteroidales;Porphyromonadaceae;;
Providencia (New.CleanUp.ReferenceOTU4131)	2	0	1	0	Bacteria;Proteobacteria;Gammaproteobacteria;Enterobacteriales;Enterobacteriaceae;Providencia;
Citrobacter (New.CleanUp.ReferenceOTU4136)	1	0	1	1	Bacteria;Proteobacteria;Gammaproteobacteria;Enterobacteriales;Enterobacteriaceae;Citrobacter;
Enterococcus (New.CleanUp.ReferenceOTU4145)	1	0	1	1	Bacteria;Firmicutes;Bacilli;Lactobacillales;Enterococcaceae;Enterococcus;
Paenibacillus (New.CleanUp.ReferenceOTU4153)	0	0	0	3	Bacteria;Firmicutes;Bacilli;Bacillales;Paenibacillaceae;Paenibacillus;
Citrobacter (New.CleanUp.ReferenceOTU4203)	2	0	0	1	Bacteria;Proteobacteria;Gammaproteobacteria;Enterobacteriales;Enterobacteriaceae;Citrobacter;
Providencia (New.CleanUp.ReferenceOTU4219)	0	0	1	2	Bacteria;Proteobacteria;Gammaproteobacteria;Enterobacteriales;Enterobacteriaceae;Providencia;
Corynebacterium (New.CleanUp.ReferenceOTU4226)	0	1	2	0	Bacteria;Actinobacteria;Actinobacteria;Actinomycetales;Corynebacteriaceae;Corynebacterium;
Enterococcus (New.CleanUp.ReferenceOTU4254)	0	3	0	0	Bacteria;Firmicutes;Bacilli;Lactobacillales;Enterococcaceae;Enterococcus;
Corynebacterium (New.CleanUp.ReferenceOTU4271)	0	2	1	0	Bacteria;Actinobacteria;Actinobacteria;Actinomycetales;Corynebacteriaceae;Corynebacterium;
Enterococcus (New.CleanUp.ReferenceOTU4281)	1	2	0	0	Bacteria;Firmicutes;Bacilli;Lactobacillales;Enterococcaceae;Enterococcus;
Oscillospira (New.CleanUp.ReferenceOTU4282)	3	0	0	0	Bacteria;Firmicutes;Clostridia;Clostridiales;Ruminococcaceae;Oscillospira;
Citrobacter (New.CleanUp.ReferenceOTU4298)	0	0	3	0	Bacteria;Proteobacteria;Gammaproteobacteria;Enterobacteriales;Enterobacteriaceae;Citrobacter;
Myroides (New.CleanUp.ReferenceOTU4326)	2	0	0	1	Bacteria;Bacteroidetes;Flavobacteriia;Flavobacteriales;Flavobacteriaceae;Myroides;odoratimimus
Myroides (New.CleanUp.ReferenceOTU4342)	1	0	1	1	Bacteria;Bacteroidetes;Flavobacteriia;Flavobacteriales;Flavobacteriaceae;Myroides;
Dysgonomonas (New.CleanUp.ReferenceOTU436)	1	2	0	0	Bacteria;Bacteroidetes;Bacteroidia;Bacteroidales;Porphyromonadaceae;Dysgonomonas;gadei
Citrobacter (New.CleanUp.ReferenceOTU4433)	0	0	3	0	Bacteria;Proteobacteria;Gammaproteobacteria;Enterobacteriales;Enterobacteriaceae;Citrobacter;
Citrobacter (New.CleanUp.ReferenceOTU4445)	1	0	0	2	Bacteria;Proteobacteria;Gammaproteobacteria;Enterobacteriales;Enterobacteriaceae;Citrobacter;
Enterobacteriaceae (New.CleanUp.ReferenceOTU4449)	0	1	1	1	Bacteria;Proteobacteria;Gammaproteobacteria;Enterobacteriales;Enterobacteriaceae;;
Citrobacter (New.CleanUp.ReferenceOTU4484)	1	0	2	0	Bacteria;Proteobacteria;Gammaproteobacteria;Enterobacteriales;Enterobacteriaceae;Citrobacter;
Actinomycetaceae (New.CleanUp.ReferenceOTU4486)	1	0	0	2	Bacteria;Actinobacteria;Actinobacteria;Actinomycetales;Actinomycetaceae;;
Devosia (New.CleanUp.ReferenceOTU451)	1	0	2	0	Bacteria;Proteobacteria;Alphaproteobacteria;Rhizobiales;Hyphomicrobiaceae;Devosia;
Porphyromonadaceae (New.CleanUp.ReferenceOTU454)	2	1	0	0	Bacteria;Bacteroidetes;Bacteroidia;Bacteroidales;Porphyromonadaceae;;
Sphingobacteriaceae (New.CleanUp.ReferenceOTU469)	3	0	0	0	Bacteria;Bacteroidetes;Sphingobacteriia;Sphingobacteriales;Sphingobacteriaceae;;
Corynebacterium (New.CleanUp.ReferenceOTU470)	1	0	1	1	Bacteria;Actinobacteria;Actinobacteria;Actinomycetales;Corynebacteriaceae;Corynebacterium;
Lactobacillales (New.CleanUp.ReferenceOTU475)	1	2	0	0	Bacteria;Firmicutes;Bacilli;Lactobacillales;;;
Oscillospira (New.CleanUp.ReferenceOTU495)	1	0	2	0	Bacteria;Firmicutes;Clostridia;Clostridiales;Ruminococcaceae;Oscillospira;
Enterococcus (New.CleanUp.ReferenceOTU508)	0	2	1	0	Bacteria;Firmicutes;Bacilli;Lactobacillales;Enterococcaceae;Enterococcus;
Citrobacter (New.CleanUp.ReferenceOTU512)	0	1	0	2	Bacteria;Proteobacteria;Gammaproteobacteria;Enterobacteriales;Enterobacteriaceae;Citrobacter;
Planococcaceae (New.CleanUp.ReferenceOTU568)	0	0	3	0	Bacteria;Firmicutes;Bacilli;Bacillales;Planococcaceae
Microbacteriaceae (New.CleanUp.ReferenceOTU572)	0	2	1	0	Bacteria;Actinobacteria;Actinobacteria;Actinomycetales;Microbacteriaceae
Corynebacterium (New.CleanUp.ReferenceOTU58)	0	1	1	1	Bacteria;Actinobacteria;Actinobacteria;Actinomycetales;Corynebacteriaceae;Corynebacterium;variabile
Ruminococcaceae (New.CleanUp.ReferenceOTU580)	1	0	0	2	Bacteria;Firmicutes;Clostridia;Clostridiales;Ruminococcaceae;;
TM7-3 (New.CleanUp.ReferenceOTU583)	1	2	0	0	Bacteria;TM7;TM7-3
Leucobacter (New.CleanUp.ReferenceOTU596)	3	0	0	0	Bacteria;Actinobacteria;Actinobacteria;Actinomycetales;Microbacteriaceae;Leucobacter;
Citrobacter (New.CleanUp.ReferenceOTU634)	1	0	1	1	Bacteria;Proteobacteria;Gammaproteobacteria;Enterobacteriales;Enterobacteriaceae;Citrobacter;
Enterobacteriaceae (New.CleanUp.ReferenceOTU684)	0	0	0	3	Bacteria;Proteobacteria;Gammaproteobacteria;Enterobacteriales;Enterobacteriaceae;;
Enterobacteriaceae (New.CleanUp.ReferenceOTU714)	1	0	0	2	Bacteria;Proteobacteria;Gammaproteobacteria;Enterobacteriales;Enterobacteriaceae;;
Providencia (New.CleanUp.ReferenceOTU731)	2	0	1	0	Bacteria;Proteobacteria;Gammaproteobacteria;Enterobacteriales;Enterobacteriaceae;Providencia;
Citrobacter (New.CleanUp.ReferenceOTU740)	1	0	2	0	Bacteria;Proteobacteria;Gammaproteobacteria;Enterobacteriales;Enterobacteriaceae;Citrobacter;
Myroides (New.CleanUp.ReferenceOTU748)	1	0	0	2	Bacteria;Bacteroidetes;Flavobacteriia;Flavobacteriales;Flavobacteriaceae;Myroides;
Lysinibacillus (New.CleanUp.ReferenceOTU78)	3	0	0	0	Bacteria;Firmicutes;Bacilli;Bacillales;Planococcaceae;Lysinibacillus;boronitolerans
Alcaligenaceae (New.CleanUp.ReferenceOTU818)	1	0	0	2	Bacteria;Proteobacteria;Betaproteobacteria;Burkholderiales;Alcaligenaceae;;
Brucellaceae (New.CleanUp.ReferenceOTU829)	1	1	0	1	Bacteria;Proteobacteria;Alphaproteobacteria;Rhizobiales;Brucellaceae
Ochrobactrum (New.CleanUp.ReferenceOTU857)	0	0	3	0	Bacteria;Proteobacteria;Alphaproteobacteria;Rhizobiales;Brucellaceae;Ochrobactrum;
Enterobacteriaceae (New.CleanUp.ReferenceOTU864)	1	0	2	0	Bacteria;Proteobacteria;Gammaproteobacteria;Enterobacteriales;Enterobacteriaceae;;
Citrobacter (New.CleanUp.ReferenceOTU866)	0	0	3	0	Bacteria;Proteobacteria;Gammaproteobacteria;Enterobacteriales;Enterobacteriaceae;Citrobacter;
Dysgonomonas (New.CleanUp.ReferenceOTU867)	1	2	0	0	Bacteria;Bacteroidetes;Bacteroidia;Bacteroidales;Porphyromonadaceae;Dysgonomonas;
Enterococcus (New.CleanUp.ReferenceOTU891)	1	1	1	0	Bacteria;Firmicutes;Bacilli;Lactobacillales;Enterococcaceae;Enterococcus;casseliflavus
Brevundimonas (New.CleanUp.ReferenceOTU915)	0	0	0	3	Bacteria;Proteobacteria;Alphaproteobacteria;Caulobacterales;Caulobacteraceae;Brevundimonas;diminuta
Citrobacter (New.CleanUp.ReferenceOTU972)	0	0	1	2	Bacteria;Proteobacteria;Gammaproteobacteria;Enterobacteriales;Enterobacteriaceae;Citrobacter;
Oxalobacter (U49757.1.1488)	0	3	0	0	Bacteria;Proteobacteria;Gammaproteobacteria;Burkholderiales;Oxalobacteraceae;Oxalobacter;
Salmonella (X80681.1.1540)	1	0	2	0	Bacteria;Proteobacteria;Gammaproteobacteria;Enterobacterales;Enterobacteriaceae;Salmonella;
Enterococcus (Y18355.1.1409)	0	1	1	1	Bacteria;Firmicutes;Bacilli;Lactobacillales;Enterococcaceae;Enterococcus;
Citrobacter (AB045737.1.1534)	1	0	1	0	Bacteria;Proteobacteria;Gammaproteobacteria;Enterobacterales;Enterobacteriaceae;Citrobacter;
Corynebacterium (AB055964.1.1454)	0	0	0	2	Bacteria;Actinobacteriota;Actinobacteria;Corynebacteriales;Corynebacteriaceae;Corynebacterium;
Citrobacter (AB088049.1.1398)	0	1	1	0	Bacteria;Proteobacteria;Gammaproteobacteria;Enterobacterales;Enterobacteriaceae;Citrobacter;
Enterococcus (AB186307.1.1483)	0	0	0	2	Bacteria;Firmicutes;Bacilli;Lactobacillales;Enterococcaceae;Enterococcus;
Saccharimonadales (AB200301.1.1461)	1	0	0	1	Bacteria;Patescibacteria;Saccharimonadia;Saccharimonadales;
Rhizobiaceae (AB232339.1.1373)	0	1	1	0	Bacteria;Proteobacteria;Alphaproteobacteria;Rhizobiales;Rhizobiaceae;uncultured;
Paramesorhizobium (AB246807.1.1484)	0	1	1	0	Bacteria;Proteobacteria;Alphaproteobacteria;Rhizobiales;Rhizobiaceae;Paramesorhizobium;
Paucilactobacillus (AB362691.1.1600)	0	2	0	0	Bacteria;Firmicutes;Bacilli;Lactobacillales;Lactobacillaceae;Paucilactobacillus;
Anaerosporobacter (AB486484.1.1378)	0	0	2	0	Bacteria;Firmicutes;Clostridia;Lachnospirales;Lachnospiraceae;Anaerosporobacter;
GKS98 freshwater group (AB599843.1.1418)	0	2	0	0	Bacteria;Proteobacteria;Gammaproteobacteria;Burkholderiales;Alcaligenaceae;GKS98 freshwater group;
Enterococcus (AB675140.1.1418)	2	0	0	0	Bacteria;Firmicutes;Bacilli;Lactobacillales;Enterococcaceae;Enterococcus;
Enterococcus (AB681226.1.1485)	0	0	2	0	Bacteria;Firmicutes;Bacilli;Lactobacillales;Enterococcaceae;Enterococcus;
Enterococcus (AB761306.1.1458)	0	2	0	0	Bacteria;Firmicutes;Bacilli;Lactobacillales;Enterococcaceae;Enterococcus;
Lachnoclostridium (AB818947.1.1494)	0	0	1	1	Bacteria;Firmicutes;Clostridia;Lachnospirales;Lachnospiraceae;Lachnoclostridium;
Salmonella (AERV01000011.15295.16838)	1	0	0	1	Bacteria;Proteobacteria;Gammaproteobacteria;Enterobacterales;Enterobacteriaceae;Salmonella;
Lysinibacillus (AF169499.1.1412)	0	0	2	0	Bacteria;Firmicutes;Bacilli;Bacillales;Planococcaceae;Lysinibacillus;
Corynebacterium (AF311397.1.1467)	0	1	1	0	Bacteria;Actinobacteriota;Actinobacteria;Corynebacteriales;Corynebacteriaceae;Corynebacterium;
Acholeplasma (AF412968.1.1463)	0	0	2	0	Bacteria;Firmicutes;Bacilli;Acholeplasmatales;Acholeplasmataceae;Acholeplasma;
Myroides (AHKQ01000028.161349.162846)	1	1	0	0	Bacteria;Bacteroidota;Bacteroidia;Flavobacteriales;Flavobacteriaceae;Myroides;
Enterococcus (AHYT01000009.260877.262422)	1	1	0	0	Bacteria;Firmicutes;Bacilli;Lactobacillales;Enterococcaceae;Enterococcus;
Aminobacter (AJ011760.1.1467)	0	0	0	2	Bacteria;Proteobacteria;Alphaproteobacteria;Rhizobiales;Rhizobiaceae;Aminobacter;
Corynebacterium (AJ222815.1.1436)	0	0	1	1	Bacteria;Actinobacteriota;Actinobacteria;Corynebacteriales;Corynebacteriaceae;Corynebacterium;
Proteus (AJ301683.1.1505)	1	0	0	1	Bacteria;Proteobacteria;Gammaproteobacteria;Enterobacterales;Morganellaceae;Proteus;
Enterococcus (AJ301838.1.1554)	0	2	0	0	Bacteria;Firmicutes;Bacilli;Lactobacillales;Enterococcaceae;Enterococcus;
Brachybacterium (AJ415380.1.1475)	0	0	0	2	Bacteria;Actinobacteriota;Actinobacteria;Micrococcales;Dermabacteraceae;Brachybacterium;
Hoeflea (AJ441009.1.1438)	0	0	2	0	Bacteria;Proteobacteria;Alphaproteobacteria;Rhizobiales;Rhizobiaceae;Hoeflea;
Enterobacter (AJ853891.1.1513)	0	0	1	1	Bacteria;Proteobacteria;Gammaproteobacteria;Enterobacterales;Enterobacteriaceae;Enterobacter;
Citrobacter (AKNF01001017.2608.4134)	1	0	1	0	Bacteria;Proteobacteria;Gammaproteobacteria;Enterobacterales;Enterobacteriaceae;Citrobacter;
Alkaliphilus (AM183354.1.1404)	2	0	0	0	Bacteria;Firmicutes;Clostridia;Peptostreptococcales-Tissierellales;Alkaliphilus;
Vagococcus (AM500811.1.1516)	1	1	0	0	Bacteria;Firmicutes;Bacilli;Lactobacillales;Vagococcaceae;Vagococcus;
Lysinibacillus (AM910232.1.1523)	1	0	0	1	Bacteria;Firmicutes;Bacilli;Bacillales;Planococcaceae;Lysinibacillus;
[truncated: 935 more rows]

## Sheet: Wastewater OTU
Table S6. OTU table for mixed microbial consortium derived from aerobic return activated sludge wastewater from all growth conditions and inoculum normalized to 79965 reads ranked by sum of read abundance.
OTU ID*	Normalized reads per sample		Full taxonomy
	Wastewater	Inoculum
Chitinophagaceae (New.ReferenceOTU75)	2153		Bacteria;Bacteroidetes;[Saprospirae];[Saprospirales];Chitinophagaceae;
Saprospiraceae (FPLM01000276.28.1521)	1975		Bacteria;Bacteroidetes;[Saprospirae];[Saprospirales];Saprospiraceae;
Dokdonella (HG917490.1.1474)	1689		Bacteria;Proteobacteria;Gammaproteobacteria;Xanthomonadales;Xanthomonadaceae;Dokdonella;
Chitinophagaceae (HQ403217.1.1495)	1595		Bacteria;Bacteroidetes;[Saprospirae];[Saprospirales];Chitinophagaceae;
ASSO-13 (DQ232423.1.1228)	1538		Bacteria;Proteobacteria;Betaproteobacteria;ASSO-13;
Dechloromonas (FPLM01000708.20.1537)	1122		Bacteria;Proteobacteria;Betaproteobacteria;Rhodocyclales;Rhodocyclaceae;Dechloromonas;
Rhodocyclaceae (JN391868.1.1496)	1032		Bacteria;Proteobacteria;Betaproteobacteria;Rhodocyclales;Rhodocyclaceae
Dechloromonas (CU926684.1.1359)	936		Bacteria;Proteobacteria;Betaproteobacteria;Rhodocyclales;Rhodocyclaceae;Dechloromonas;
Arcobacter (CU925531.1.1345)	880		Bacteria;Proteobacteria;Epsilonproteobacteria;Campylobacterales;Campylobacteraceae;Arcobacter;
Sediminibacterium (HM128915.1.1461)	720		Bacteria;Bacteroidetes;[Saprospirae];[Saprospirales];Chitinophagaceae;Sediminibacterium;
Comamonadaceae (DQ337080.1.1496)	700		Bacteria;Proteobacteria;Betaproteobacteria;Burkholderiales;Comamonadaceae;
[Saprospirales] (HG917744.1.1442)	690		Bacteria;Bacteroidetes;[Saprospirae];[Saprospirales];
Candidatus Accumulibacter (JN391702.1.1481)	650		Bacteria;Proteobacteria;Betaproteobacteria;Rhodocyclales;Rhodocyclaceae;Candidatus Accumulibacter;
Moraxellaceae (FPLP01006856.6.1511)	614		Bacteria;Proteobacteria;Gammaproteobacteria;Pseudomonadales;Moraxellaceae;
Moraxellaceae (FPLP01008308.1.1407)	589		Bacteria;Proteobacteria;Gammaproteobacteria;Pseudomonadales;Moraxellaceae;
Nitrospira (JQ180417.2.1334)	574		Bacteria;Nitrospirae;Nitrospira;Nitrospirales;Nitrospiraceae;Nitrospira;
[Saprospirales] (FPLP01000318.18.1517)	557		Bacteria;Bacteroidetes;[Saprospirae];[Saprospirales];
Cytophagaceae (JF703503.1.1428)	522		Bacteria;Bacteroidetes;Cytophagia;Cytophagales;Cytophagaceae;
Saprospiraceae (JQ624281.1.1490)	512		Bacteria;Bacteroidetes;[Saprospirae];[Saprospirales];Saprospiraceae;
Comamonadaceae (CU918945.1.1351)	496		Bacteria;Proteobacteria;Betaproteobacteria;Burkholderiales;Comamonadaceae;
Chitinophagaceae (KJ808407.1.1492)	468		Bacteria;Bacteroidetes;[Saprospirae];[Saprospirales];Chitinophagaceae;
Methyloversatilis (KT036643.1.1202)	458		Bacteria;Proteobacteria;Betaproteobacteria;Rhodocyclales;Rhodocyclaceae;Methyloversatilis;
Zoogloea (CU466885.2.1364)	448		Bacteria;Proteobacteria;Betaproteobacteria;Rhodocyclales;Rhodocyclaceae;Zoogloea;
Saprospiraceae (HQ640618.1.1374)	439		Bacteria;Bacteroidetes;[Saprospirae];[Saprospirales];Saprospiraceae;
Leptospira (FJ660564.1.1477)	435		Bacteria;Spirochaetes;[Leptospirae];[Leptospirales];Leptospiraceae;Leptospira;
Saprospiraceae (CU922346.1.1348)	426		Bacteria;Bacteroidetes;[Saprospirae];[Saprospirales];Saprospiraceae;
Myxococcales (New.CleanUp.ReferenceOTU39)	421		Bacteria;Proteobacteria;Deltaproteobacteria;Myxococcales;
Sphingobacteriales (FJ660501.1.1485)	414		Bacteria;Bacteroidetes;Sphingobacteriia;Sphingobacteriales;
Halomonadaceae (KT835607.1.1499)	412		Bacteria;Proteobacteria;Gammaproteobacteria;Oceanospirillales;Halomonadaceae;
Cytophagaceae (KJ808417.1.1487)	401		Bacteria;Bacteroidetes;Cytophagia;Cytophagales;Cytophagaceae;
Rhodoferax (HM481364.1.1461)	400		Bacteria;Proteobacteria;Betaproteobacteria;Burkholderiales;Comamonadaceae;Rhodoferax;
Haliangiaceae (New.ReferenceOTU119)	395		Bacteria;Proteobacteria;Deltaproteobacteria;Myxococcales;Haliangiaceae;
Candidatus Accumulibacter (KJ807995.1.1500)	392		Bacteria;Proteobacteria;Betaproteobacteria;Rhodocyclales;Rhodocyclaceae;Candidatus Accumulibacter;
Comamonadaceae (KT072378.1.1394)	386		Bacteria;Proteobacteria;Betaproteobacteria;Burkholderiales;Comamonadaceae;
Myxococcales (FN827194.1.1480)	376		Bacteria;Proteobacteria;Deltaproteobacteria;Myxococcales;
Cytophagaceae (FJ660503.1.1489)	369		Bacteria;Bacteroidetes;Cytophagia;Cytophagales;Cytophagaceae;
Chitinophagaceae (FPLP01007532.21.1520)	356		Bacteria;Bacteroidetes;[Saprospirae];[Saprospirales];Chitinophagaceae;
Saprospiraceae (FPLM01000130.12.1505)	349		Bacteria;Bacteroidetes;[Saprospirae];[Saprospirales];Saprospiraceae;
Cryomorphaceae (New.CleanUp.ReferenceOTU2)	343		Bacteria;Bacteroidetes;Flavobacteriia;Flavobacteriales;Cryomorphaceae;
Rhodocyclaceae (FPLP01001506.16.1535)	338		Bacteria;Proteobacteria;Betaproteobacteria;Rhodocyclales;Rhodocyclaceae
Haliangiaceae (New.ReferenceOTU83)	338		Bacteria;Proteobacteria;Deltaproteobacteria;Myxococcales;Haliangiaceae;
Dechloromonas (KJ808000.1.1495)	336		Bacteria;Proteobacteria;Betaproteobacteria;Rhodocyclales;Rhodocyclaceae;Dechloromonas;
Cytophagaceae (LN570728.1.1369)	332		Bacteria;Bacteroidetes;Cytophagia;Cytophagales;Cytophagaceae;
ASSO-13 (AM268340.1.1307)	324		Bacteria;Proteobacteria;Betaproteobacteria;ASSO-13;
Unassigned (New.ReferenceOTU96)	319		Unassigned
Chitinophagaceae (JN679099.1.1498)	317		Bacteria;Bacteroidetes;[Saprospirae];[Saprospirales];Chitinophagaceae;
Dechloromonas (KF697443.1.1227)	309		Bacteria;Proteobacteria;Betaproteobacteria;Rhodocyclales;Rhodocyclaceae;Dechloromonas;
Dechloromonas (AYNC01003311.2191.3708)	308		Bacteria;Proteobacteria;Betaproteobacteria;Rhodocyclales;Rhodocyclaceae;Dechloromonas;
Comamonadaceae (KF956394.1.1458)	308		Bacteria;Proteobacteria;Betaproteobacteria;Burkholderiales;Comamonadaceae;
Saprospiraceae (FPLP01013376.25.1519)	303		Bacteria;Bacteroidetes;[Saprospirae];[Saprospirales];Saprospiraceae;
Myxococcales (AB286567.1.1458)	303		Bacteria;Proteobacteria;Deltaproteobacteria;Myxococcales;
Saprospiraceae (EU177759.1.1256)	302		Bacteria;Bacteroidetes;[Saprospirae];[Saprospirales];Saprospiraceae;
Leptonema (FPLP01004956.8.1499)	300		Bacteria;Spirochaetes;[Leptospirae];[Leptospirales];Leptospiraceae;Leptonema;
Cytophagaceae (FPLS01024837.16.1519)	297		Bacteria;Bacteroidetes;Cytophagia;Cytophagales;Cytophagaceae;
Thiobacterales (KM016262.1.1455)	289		Bacteria;Proteobacteria;Betaproteobacteria;Thiobacterales;
Saprospiraceae (EU177734.1.1295)	269		Bacteria;Bacteroidetes;[Saprospirae];[Saprospirales];Saprospiraceae;
Myxococcales (FJ660578.1.1482)	268		Bacteria;Proteobacteria;Deltaproteobacteria;Myxococcales;
Halomonadaceae (New.ReferenceOTU81)	266		Bacteria;Proteobacteria;Gammaproteobacteria;Oceanospirillales;Halomonadaceae;
Halomonadaceae (FQ659808.1.1354)	252		Bacteria;Proteobacteria;Gammaproteobacteria;Oceanospirillales;Halomonadaceae;
Saprospiraceae (HG917484.1.1458)	250		Bacteria;Bacteroidetes;[Saprospirae];[Saprospirales];Saprospiraceae;
Neisseriaceae (AY212627.1.1521)	246		Bacteria;Proteobacteria;Betaproteobacteria;Neisseriales;Neisseriaceae;
BME43 (CU466744.2.1352)	245		Bacteria;Bacteroidetes;BME43;
Limnohabitans (HQ178879.1.1433)	243		Bacteria;Proteobacteria;Betaproteobacteria;Burkholderiales;Comamonadaceae;Limnohabitans;
Haliangiaceae (HM007546.1.1529)	242		Bacteria;Proteobacteria;Deltaproteobacteria;Myxococcales;Haliangiaceae;
Nannocystis (FPLP01006865.16.1524)	242		Bacteria;Proteobacteria;Deltaproteobacteria;Myxococcales;Nannocystaceae;Nannocystis;
Limnohabitans (FQ658994.1.1350)	239		Bacteria;Proteobacteria;Betaproteobacteria;Burkholderiales;Comamonadaceae;Limnohabitans;
Zoogloea (KF066529.1.1360)	231		Bacteria;Proteobacteria;Betaproteobacteria;Rhodocyclales;Rhodocyclaceae;Zoogloea;
Chitinophagaceae (JN391556.1.1490)	230		Bacteria;Bacteroidetes;[Saprospirae];[Saprospirales];Chitinophagaceae;
Comamonadaceae (JX431971.1.1433)	230		Bacteria;Proteobacteria;Betaproteobacteria;Burkholderiales;Comamonadaceae;
Nannocystis (HG917471.1.1468)	225		Bacteria;Proteobacteria;Deltaproteobacteria;Myxococcales;Nannocystaceae;Nannocystis
Sphingobacteriales (New.CleanUp.ReferenceOTU11)	222		Bacteria;Bacteroidetes;Sphingobacteriia;Sphingobacteriales;
Saprospiraceae (FPLP01004997.15.1518)	221		Bacteria;Bacteroidetes;[Saprospirae];[Saprospirales];Saprospiraceae;
Saprospiraceae (KC551756.1.1466)	221		Bacteria;Bacteroidetes;[Saprospirae];[Saprospirales];Saprospiraceae;
Saprospiraceae (EU177728.1.1306)	216		Bacteria;Bacteroidetes;[Saprospirae];[Saprospirales];Saprospiraceae;
Comamonadaceae (JN128637.1.1414)	215		Bacteria;Proteobacteria;Betaproteobacteria;Burkholderiales;Comamonadaceae;
Polyangiaceae (New.CleanUp.ReferenceOTU20)	213		Bacteria;Proteobacteria;Deltaproteobacteria;Myxococcales;Polyangiaceae;
MIZ46 (HM069109.1.1499)	206		Bacteria;Proteobacteria;Deltaproteobacteria;MIZ46;
Thiobacterales (AB630466.1.1451)	204		Bacteria;Proteobacteria;Betaproteobacteria;Thiobacterales;
Xanthomonadaceae (AB286582.1.1453)	200		Bacteria;Proteobacteria;Gammaproteobacteria;Xanthomonadales;Xanthomonadaceae;
Chitinophagaceae (HM445012.1.1337)	198		Bacteria;Bacteroidetes;[Saprospirae];[Saprospirales];Chitinophagaceae;
Sphingobacteriales (GU305844.1.1483)	197		Bacteria;Bacteroidetes;Sphingobacteriia;Sphingobacteriales;
Comamonadaceae (AB516165.1.1496)	196		Bacteria;Proteobacteria;Betaproteobacteria;Burkholderiales;Comamonadaceae
Candidatus Accumulibacter (New.CleanUp.ReferenceOTU256)	195		Bacteria;Proteobacteria;Betaproteobacteria;Rhodocyclales;Rhodocyclaceae;Candidatus Accumulibacter;
Arcobacter (JQ845784.1.1325)	194		Bacteria;Proteobacteria;Epsilonproteobacteria;Campylobacterales;Campylobacteraceae;Arcobacter;
Xanthomonadaceae (KF697438.1.1227)	190		Bacteria;Proteobacteria;Gammaproteobacteria;Xanthomonadales;Xanthomonadaceae;
Burkholderiales (CU921949.1.1351)	190		Bacteria;Proteobacteria;Betaproteobacteria;Burkholderiales;
Flavobacterium (HM346768.1.1219)	189		Bacteria;Bacteroidetes;Flavobacteriia;Flavobacteriales;Flavobacteriaceae;Flavobacterium;
Turneriella (CP002959.2844748.2846253)	188		Bacteria;Spirochaetes;[Leptospirae];[Leptospirales];Leptospiraceae;Turneriella;
Hyphomonadaceae (FPLS01005995.1.1292)	188		Bacteria;Proteobacteria;Alphaproteobacteria;Rhodobacterales;Hyphomonadaceae;
Nannocystis (FPLS01003576.8.1518)	183		Bacteria;Proteobacteria;Deltaproteobacteria;Myxococcales;Nannocystaceae;Nannocystis;
BME43 (FPLP01001645.16.1524)	177		Bacteria;Bacteroidetes;BME43;
Moraxellaceae (FPLP01000341.9.1513)	177		Bacteria;Proteobacteria;Gammaproteobacteria;Pseudomonadales;Moraxellaceae;
Cytophagaceae (JN802216.1.1489)	172		Bacteria;Bacteroidetes;Cytophagia;Cytophagales;Cytophagaceae;
Comamonadaceae (FPLS01030267.10.1232)	172		Bacteria;Proteobacteria;Betaproteobacteria;Burkholderiales;Comamonadaceae;
Unassigned (New.ReferenceOTU115)	171		Unassigned
Sediminibacterium (New.CleanUp.ReferenceOTU272)	171		Bacteria;Bacteroidetes;[Saprospirae];[Saprospirales];Chitinophagaceae;Sediminibacterium;
MVP-88 (KF697512.1.1227)	171		Bacteria;Elusimicrobia;Elusimicrobia;MVP-88;
Comamonadaceae (LN870987.1.1390)	169		Bacteria;Proteobacteria;Betaproteobacteria;Burkholderiales;Comamonadaceae;
CCU21 (GQ472457.1.1456)	166		Bacteria;Acidobacteria;Acidobacteria-6;CCU21;
Sediminibacterium (New.ReferenceOTU84)	165		Bacteria;Bacteroidetes;[Saprospirae];[Saprospirales];Chitinophagaceae;Sediminibacterium;
OPB56 (EU662640.1.1461)	163		Bacteria;Chlorobi;OPB56;
Sphingobacteriales (FPLP01007043.15.1497)	161		Bacteria;Bacteroidetes;Sphingobacteriia;Sphingobacteriales;
Lysobacter brunescens (JX432008.1.1442)	159		Bacteria;Proteobacteria;Gammaproteobacteria;Xanthomonadales;Xanthomonadaceae;Lysobacter;brunescens
[Saprospirales] (JN679154.1.1483)	158		Bacteria;Bacteroidetes;[Saprospirae];[Saprospirales];
Moraxellaceae (FR774600.1.1369)	158		Bacteria;Proteobacteria;Gammaproteobacteria;Pseudomonadales;Moraxellaceae;
Comamonadaceae (FJ375472.1.1515)	156		Bacteria;Proteobacteria;Betaproteobacteria;Burkholderiales;Comamonadaceae;
Saprospiraceae (HG917493.1.1448)	154		Bacteria;Bacteroidetes;[Saprospirae];[Saprospirales];Saprospiraceae;
Oxalobacteraceae (FPLM01002589.8.1521)	151		Bacteria;Proteobacteria;Betaproteobacteria;Burkholderiales;Oxalobacteraceae;
Saprospiraceae (JX040387.1.1440)	149		Bacteria;Bacteroidetes;[Saprospirae];[Saprospirales];Saprospiraceae;
Rhodocyclaceae (JN679073.1.1495)	149		Bacteria;Proteobacteria;Betaproteobacteria;Rhodocyclales;Rhodocyclaceae
Aeromonadaceae (FJ494891.1.1206)	148		Bacteria;Proteobacteria;Gammaproteobacteria;Aeromonadales;Aeromonadaceae;
Myxococcales (FPLP01007766.16.1549)	146		Bacteria;Proteobacteria;Deltaproteobacteria;Myxococcales;
Moraxellaceae (EU104077.1.1460)	146		Bacteria;Proteobacteria;Gammaproteobacteria;Pseudomonadales;Moraxellaceae;
OM27 (KJ808200.1.1481)	145		Bacteria;Proteobacteria;Deltaproteobacteria;Myxococcales;OM27;
Sphingomonadaceae (HM445105.1.1311)	141		Bacteria;Proteobacteria;Alphaproteobacteria;Sphingomonadales;Sphingomonadaceae;
Sphingobacteriales (KP663412.1.1438)	141		Bacteria;Bacteroidetes;Sphingobacteriia;Sphingobacteriales;
PB19 (FPLP01010422.10.1527)	140		Bacteria;Proteobacteria;Deltaproteobacteria;PB19;
Chitinophagaceae (CU466745.2.1357)	137		Bacteria;Bacteroidetes;[Saprospirae];[Saprospirales];Chitinophagaceae;
Polyangiaceae (FPLP01013074.17.1553)	135		Bacteria;Proteobacteria;Deltaproteobacteria;Myxococcales;Polyangiaceae;
Chitinophagaceae (FQ659214.1.1357)	134		Bacteria;Bacteroidetes;[Saprospirae];[Saprospirales];Chitinophagaceae;
Myxococcales (JN391833.1.1521)	134		Bacteria;Proteobacteria;Deltaproteobacteria;Myxococcales;
Sediminibacterium (EU104040.1.1453)	132		Bacteria;Bacteroidetes;[Saprospirae];[Saprospirales];Chitinophagaceae;Sediminibacterium;
[Saprospirales] (JQ624275.1.1493)	129		Bacteria;Bacteroidetes;[Saprospirae];[Saprospirales];
Comamonadaceae (FPLP01005491.16.1523)	128		Bacteria;Proteobacteria;Betaproteobacteria;Burkholderiales;Comamonadaceae;
Polyangiaceae (HE647655.1.1375)	125		Bacteria;Proteobacteria;Deltaproteobacteria;Myxococcales;Polyangiaceae;
Saprospiraceae (New.CleanUp.ReferenceOTU371)	124		Bacteria;Bacteroidetes;[Saprospirae];[Saprospirales];Saprospiraceae;
Chloroflexi (KT182611.1.1456)	123		Bacteria;Chloroflexi;;
Myxococcales (JN391699.1.1514)	122		Bacteria;Proteobacteria;Deltaproteobacteria;Myxococcales;
mb2424 (FJ713034.1.1522)	120		Bacteria;Acidobacteria;Acidobacteria-6;iii1-15;mb2424;
TM7-1 (CU919611.1.1372)	119		Bacteria;TM7;TM7-1;
Flavobacterium (FPLP01003782.18.1511)	119		Bacteria;Bacteroidetes;Flavobacteriia;Flavobacteriales;Flavobacteriaceae;Flavobacterium;
Sphingobacteriales (EU283375.1.1448)	117		Bacteria;Bacteroidetes;Sphingobacteriia;Sphingobacteriales;
Myxococcales (HQ385545.1.1411)	114		Bacteria;Proteobacteria;Deltaproteobacteria;Myxococcales;
Saprospiraceae (CU921610.1.1361)	113		Bacteria;Bacteroidetes;[Saprospirae];[Saprospirales];Saprospiraceae;
PK29 (HQ158614.1.1481)	113		Bacteria;Acidobacteria;[Chloracidobacteria];PK29;
Saprospiraceae (JQ624298.1.1496)	113		Bacteria;Bacteroidetes;[Saprospirae];[Saprospirales];Saprospiraceae;
Cryomorphaceae (KC189715.1.1493)	113		Bacteria;Bacteroidetes;Flavobacteriia;Flavobacteriales;Cryomorphaceae;
Dechloromonas (LK392880.1.1416)	112		Bacteria;Proteobacteria;Betaproteobacteria;Rhodocyclales;Rhodocyclaceae;Dechloromonas;
Saprospiraceae (JX520990.1.1488)	111		Bacteria;Bacteroidetes;[Saprospirae];[Saprospirales];Saprospiraceae;
Unassigned (New.CleanUp.ReferenceOTU41)	111		Unassigned
Candidatus Accumulibacter (HQ158708.1.1497)	111		Bacteria;Proteobacteria;Betaproteobacteria;Rhodocyclales;Rhodocyclaceae;Candidatus Accumulibacter;
Zoogloea (GQ480124.1.1497)	111		Bacteria;Proteobacteria;Betaproteobacteria;Rhodocyclales;Rhodocyclaceae;Zoogloea;
Dechloromonas (JF681732.1.1202)	111		Bacteria;Proteobacteria;Betaproteobacteria;Rhodocyclales;Rhodocyclaceae;Dechloromonas;
Nitrosomonadaceae (FJ660550.1.1499)	108		Bacteria;Proteobacteria;Betaproteobacteria;Nitrosomonadales;Nitrosomonadaceae;
Sphingobium (GQ472935.1.1220)	108		Bacteria;Proteobacteria;Alphaproteobacteria;Sphingomonadales;Sphingomonadaceae;Sphingobium;
Sphingobacteriales (New.CleanUp.ReferenceOTU440)	108		Bacteria;Bacteroidetes;Sphingobacteriia;Sphingobacteriales;
Unassigned (New.CleanUp.ReferenceOTU92)	108		Unassigned
Saprospiraceae (JN391613.1.1485)	104		Bacteria;Bacteroidetes;[Saprospirae];[Saprospirales];Saprospiraceae;
Comamonadaceae (KT283064.1.1492)	104		Bacteria;Proteobacteria;Betaproteobacteria;Burkholderiales;Comamonadaceae;
Cryomorphaceae (LN570042.1.1379)	103		Bacteria;Bacteroidetes;Flavobacteriia;Flavobacteriales;Cryomorphaceae;
Comamonadaceae (FR774626.1.1366)	102		Bacteria;Proteobacteria;Betaproteobacteria;Burkholderiales;Comamonadaceae;
Nannocystis (New.CleanUp.ReferenceOTU611)	102		Bacteria;Proteobacteria;Deltaproteobacteria;Myxococcales;Nannocystaceae;Nannocystis;
Deltaproteobacteria (New.CleanUp.ReferenceOTU37)	101		Bacteria;Proteobacteria;Deltaproteobacteria;
Saprospiraceae (JX521054.1.1491)	100		Bacteria;Bacteroidetes;[Saprospirae];[Saprospirales];Saprospiraceae;
Chitinophagaceae (KJ782815.1.1492)	100		Bacteria;Bacteroidetes;[Saprospirae];[Saprospirales];Chitinophagaceae;
Myxococcales (EU234271.1.1519)	100		Bacteria;Proteobacteria;Deltaproteobacteria;Myxococcales;
[Saprospirales] (FPLP01004598.54.1524)	100		Bacteria;Bacteroidetes;[Saprospirae];[Saprospirales];
Sphingobacteriales (HM128098.1.1446)	100		Bacteria;Bacteroidetes;Sphingobacteriia;Sphingobacteriales;
Rhodocyclaceae (HQ158682.1.1501)	100		Bacteria;Proteobacteria;Betaproteobacteria;Rhodocyclales;Rhodocyclaceae
Candidatus Accumulibacter (JX431941.1.1435)	100		Bacteria;Proteobacteria;Betaproteobacteria;Rhodocyclales;Rhodocyclaceae;Candidatus Accumulibacter;
Sphingomonadales (JQ723655.1.1448)	99		Bacteria;Proteobacteria;Alphaproteobacteria;Sphingomonadales;
Nannocystis (New.CleanUp.ReferenceOTU1117)	99		Bacteria;Proteobacteria;Deltaproteobacteria;Myxococcales;Nannocystaceae;Nannocystis
Haliscomenobacter (KT308836.1.1404)	98		Bacteria;Bacteroidetes;[Saprospirae];[Saprospirales];Saprospiraceae;Haliscomenobacter;
Sulfuritalea (AB661504.1.1356)	97		Bacteria;Proteobacteria;Betaproteobacteria;Rhodocyclales;Rhodocyclaceae;Sulfuritalea;
Methylibium (New.ReferenceOTU113)	97		Bacteria;Proteobacteria;Betaproteobacteria;Burkholderiales;Comamonadaceae;Methylibium;
OD1 (New.CleanUp.ReferenceOTU47)	96		Bacteria;OD1;;
Chitinophagaceae (New.CleanUp.ReferenceOTU19)	96		Bacteria;Bacteroidetes;[Saprospirae];[Saprospirales];Chitinophagaceae;
PK29 (New.ReferenceOTU80)	96		Bacteria;Acidobacteria;[Chloracidobacteria];PK29;
OM27 (KX504482.1.1462)	96		Bacteria;Proteobacteria;Deltaproteobacteria;Myxococcales;OM27;
Myxococcales (New.ReferenceOTU74)	96		Bacteria;Proteobacteria;Deltaproteobacteria;Myxococcales;
Rickettsiales (X71837.1.1695)	95		Bacteria;Proteobacteria;Alphaproteobacteria;Rickettsiales;
Cryomorphaceae (KC432440.1.1353)	95		Bacteria;Bacteroidetes;Flavobacteriia;Flavobacteriales;Cryomorphaceae;
Comamonadaceae (FJ802332.1.1211)	95		Bacteria;Proteobacteria;Betaproteobacteria;Burkholderiales;Comamonadaceae;
Rhodocyclaceae (DQ676380.1.1438)	94		Bacteria;Proteobacteria;Betaproteobacteria;Rhodocyclales;Rhodocyclaceae
Acinetobacter johnsonii (KF697532.1.1227)	92		Bacteria;Proteobacteria;Gammaproteobacteria;Pseudomonadales;Moraxellaceae;Acinetobacter;johnsonii
125ds10 (CU918779.1.1319)	92		Bacteria;Proteobacteria;Gammaproteobacteria;Alteromonadales;125ds10;
TM7-1 (New.ReferenceOTU111)	92		Bacteria;TM7;TM7-1;
Aeromonadaceae (KY606581.1.1213)	91		Bacteria;Proteobacteria;Gammaproteobacteria;Aeromonadales;Aeromonadaceae;
Cytophagaceae (FJ529939.1.1482)	91		Bacteria;Bacteroidetes;Cytophagia;Cytophagales;Cytophagaceae;
Sphingobacteriales (FJ546408.1.1208)	90		Bacteria;Bacteroidetes;Sphingobacteriia;Sphingobacteriales;
Cytophagaceae (AF255646.1.1385)	90		Bacteria;Bacteroidetes;Cytophagia;Cytophagales;Cytophagaceae;
Azospira (AB255118.1.1496)	89		Bacteria;Proteobacteria;Betaproteobacteria;Rhodocyclales;Rhodocyclaceae;Azospira;
Sinobacteraceae (KC189623.1.1500)	88		Bacteria;Proteobacteria;Gammaproteobacteria;Xanthomonadales;Sinobacteraceae;
Sphingobacteriales (FPLS01019652.15.1515)	88		Bacteria;Bacteroidetes;Sphingobacteriia;Sphingobacteriales;
Comamonadaceae (New.ReferenceOTU107)	86		Bacteria;Proteobacteria;Betaproteobacteria;Burkholderiales;Comamonadaceae;
Chitinophagaceae (KR110081.1.1493)	85		Bacteria;Bacteroidetes;[Saprospirae];[Saprospirales];Chitinophagaceae;
Comamonadaceae (KF088577.1.1357)	85		Bacteria;Proteobacteria;Betaproteobacteria;Burkholderiales;Comamonadaceae;
Sphingobacteriales (KX230520.1.1393)	85		Bacteria;Bacteroidetes;Sphingobacteriia;Sphingobacteriales;
SR1 (FN827211.1.1398)	84		Bacteria;SR1;;
Saprospiraceae (CU921642.1.1352)	83		Bacteria;Bacteroidetes;[Saprospirae];[Saprospirales];Saprospiraceae;
Sphingobacteriales (FPLK01001342.16.1520)	82		Bacteria;Bacteroidetes;Sphingobacteriia;Sphingobacteriales;
125ds10 (KF697437.1.1227)	81		Bacteria;Proteobacteria;Gammaproteobacteria;Alteromonadales;125ds10;
Sphingobacteriales (DQ066988.1.1378)	81		Bacteria;Bacteroidetes;Sphingobacteriia;Sphingobacteriales;
Comamonadaceae (LN830905.1.1228)	81		Bacteria;Proteobacteria;Betaproteobacteria;Burkholderiales;Comamonadaceae;
Hyphomonadaceae (JX432007.1.1377)	80		Bacteria;Proteobacteria;Alphaproteobacteria;Rhodobacterales;Hyphomonadaceae;
Cytophagaceae (LNFR01000025.7461.8980)	80		Bacteria;Bacteroidetes;Cytophagia;Cytophagales;Cytophagaceae;
Sphingobacteriales (FPLL01004206.13.1512)	80		Bacteria;Bacteroidetes;Sphingobacteriia;Sphingobacteriales;
Dechloromonas (JX223099.1.1495)	80		Bacteria;Proteobacteria;Betaproteobacteria;Rhodocyclales;Rhodocyclaceae;Dechloromonas;
Rickettsiales (CU924890.2.1313)	79		Bacteria;Proteobacteria;Alphaproteobacteria;Rickettsiales;
Thiobacterales (JF808987.1.1511)	79		Bacteria;Proteobacteria;Betaproteobacteria;Thiobacterales;
BD7-11 (FJ208828.1.1377)	79		Bacteria;Planctomycetes;BD7-11;
Saprospiraceae (EU177716.1.1303)	78		Bacteria;Bacteroidetes;[Saprospirae];[Saprospirales];Saprospiraceae;
Hyphomonadaceae (KJ807925.1.1429)	78		Bacteria;Proteobacteria;Alphaproteobacteria;Rhodobacterales;Hyphomonadaceae;
Comamonadaceae (JO171658.113.1331)	78		Bacteria;Proteobacteria;Betaproteobacteria;Burkholderiales;Comamonadaceae;
Chitinophagaceae (New.CleanUp.ReferenceOTU455)	77		Bacteria;Bacteroidetes;[Saprospirae];[Saprospirales];Chitinophagaceae;
Saprospiraceae (KC253303.1.1474)	77		Bacteria;Bacteroidetes;[Saprospirae];[Saprospirales];Saprospiraceae;
Candidatus Microthrix parvicella (CU924480.1.1336)	76		Bacteria;Actinobacteria;Acidimicrobiia;Acidimicrobiales;Microthrixaceae;Candidatus Microthrix;parvicella
Saprospiraceae (New.CleanUp.ReferenceOTU183)	76		Bacteria;Bacteroidetes;[Saprospirae];[Saprospirales];Saprospiraceae;
Bacteriovoracaceae (New.CleanUp.ReferenceOTU113)	76		Bacteria;Proteobacteria;Deltaproteobacteria;Bdellovibrionales;Bacteriovoracaceae;
Unassigned (New.CleanUp.ReferenceOTU78)	76		Unassigned
Sphingobacteriales (JN672038.1.1286)	75		Bacteria;Bacteroidetes;Sphingobacteriia;Sphingobacteriales;
Ellin6075 (FPLP01002120.13.1513)	74		Bacteria;Acidobacteria;[Chloracidobacteria];RB41;Ellin6075;
Sphingobacteriales (JX114473.1.1481)	74		Bacteria;Bacteroidetes;Sphingobacteriia;Sphingobacteriales;
Comamonadaceae (KF464803.1.1227)	73		Bacteria;Proteobacteria;Betaproteobacteria;Burkholderiales;Comamonadaceae;
Sphingobacteriales (New.ReferenceOTU95)	73		Bacteria;Bacteroidetes;Sphingobacteriia;Sphingobacteriales;
Cloacibacterium (KF063095.1.1345)	72		Bacteria;Bacteroidetes;Flavobacteriia;Flavobacteriales;[Weeksellaceae];Cloacibacterium;
Sulfuritalea (CU924812.1.1360)	72		Bacteria;Proteobacteria;Betaproteobacteria;Rhodocyclales;Rhodocyclaceae;Sulfuritalea;
Haliscomenobacter (GQ480135.1.1486)	72		Bacteria;Bacteroidetes;[Saprospirae];[Saprospirales];Saprospiraceae;Haliscomenobacter;
Sphingobacteriales (New.CleanUp.ReferenceOTU540)	72		Bacteria;Bacteroidetes;Sphingobacteriia;Sphingobacteriales;
Myxococcales (New.CleanUp.ReferenceOTU73)	72		Bacteria;Proteobacteria;Deltaproteobacteria;Myxococcales;
Comamonadaceae (FPLS01010575.5.1352)	71		Bacteria;Proteobacteria;Betaproteobacteria;Burkholderiales;Comamonadaceae
Caldilineaceae (KJ807905.1.1467)	71		Bacteria;Chloroflexi;Anaerolineae;Caldilineales;Caldilineaceae;
BD1-5 (JQ624290.1.1498)	71		Bacteria;GN02;BD1-5;
Rhodocyclaceae (JN391777.1.1495)	71		Bacteria;Proteobacteria;Betaproteobacteria;Rhodocyclales;Rhodocyclaceae
Unassigned (New.CleanUp.ReferenceOTU56)	70		Unassigned
Bacteroidales (New.CleanUp.ReferenceOTU58)	70		Bacteria;Bacteroidetes;Bacteroidia;Bacteroidales;
Methylibium (New.ReferenceOTU76)	70		Bacteria;Proteobacteria;Betaproteobacteria;Burkholderiales;Comamonadaceae;Methylibium;
Comamonadaceae (FJ375488.1.1485)	70		Bacteria;Proteobacteria;Betaproteobacteria;Burkholderiales;Comamonadaceae;
OM60 (FPLL01002099.13.1525)	70		Bacteria;Proteobacteria;Gammaproteobacteria;Alteromonadales;OM60;
Chitinophagaceae (JN679164.1.1495)	69		Bacteria;Bacteroidetes;[Saprospirae];[Saprospirales];Chitinophagaceae;
Comamonadaceae (New.ReferenceOTU99)	69		Bacteria;Proteobacteria;Betaproteobacteria;Burkholderiales;Comamonadaceae;
Gammaproteobacteria (New.CleanUp.ReferenceOTU68)	69		Bacteria;Proteobacteria;Gammaproteobacteria
Comamonadaceae (JN820196.1.1493)	69		Bacteria;Proteobacteria;Betaproteobacteria;Burkholderiales;Comamonadaceae;
Comamonadaceae (HM487973.1.1333)	67		Bacteria;Proteobacteria;Betaproteobacteria;Burkholderiales;Comamonadaceae;
Arcobacter (GU451405.1.1215)	66		Bacteria;Proteobacteria;Epsilonproteobacteria;Campylobacterales;Campylobacteraceae;Arcobacter;
Rickettsiaceae (FPLK01002212.16.1497)	66		Bacteria;Proteobacteria;Alphaproteobacteria;Rickettsiales;Rickettsiaceae;
Saprospiraceae (KC551768.1.1471)	66		Bacteria;Bacteroidetes;[Saprospirae];[Saprospirales];Saprospiraceae;
Burkholderiales (FPLP01008468.9.1465)	66		Bacteria;Proteobacteria;Betaproteobacteria;Burkholderiales;
Cytophagaceae (New.CleanUp.ReferenceOTU402)	66		Bacteria;Bacteroidetes;Cytophagia;Cytophagales;Cytophagaceae;
SJA-28 (CU926126.1.1353)	65		Bacteria;Chlorobi;SJA-28;
Solibacterales (JX521310.1.1469)	65		Bacteria;Acidobacteria;Solibacteres;Solibacterales;
Myxococcales (HQ609712.1.1524)	65		Bacteria;Proteobacteria;Deltaproteobacteria;Myxococcales;
Cryomorphaceae (CU466725.2.1360)	64		Bacteria;Bacteroidetes;Flavobacteriia;Flavobacteriales;Cryomorphaceae;
Dechloromonas (DQ376564.1.1528)	64		Bacteria;Proteobacteria;Betaproteobacteria;Rhodocyclales;Rhodocyclaceae;Dechloromonas;
[Saprospirales] (FPLP01000864.1.1215)	63		Bacteria;Bacteroidetes;[Saprospirae];[Saprospirales];
Saprospiraceae (New.CleanUp.ReferenceOTU129)	63		Bacteria;Bacteroidetes;[Saprospirae];[Saprospirales];Saprospiraceae;
Burkholderiales (CU923012.4.1367)	63		Bacteria;Proteobacteria;Betaproteobacteria;Burkholderiales;
Myxococcales (FPLP01009898.16.1549)	63		Bacteria;Proteobacteria;Deltaproteobacteria;Myxococcales;
Rhodospirillales (AB286457.1.1403)	62		Bacteria;Proteobacteria;Alphaproteobacteria;Rhodospirillales;
PB19 (EU283362.1.1475)	62		Bacteria;Proteobacteria;Deltaproteobacteria;PB19;
Myxococcales (New.CleanUp.ReferenceOTU86)	62		Bacteria;Proteobacteria;Deltaproteobacteria;Myxococcales;
Nannocystis (FPLP01001048.15.1523)	62		Bacteria;Proteobacteria;Deltaproteobacteria;Myxococcales;Nannocystaceae;Nannocystis;
Sphingomonadaceae (GQ487908.1.1451)	61		Bacteria;Proteobacteria;Alphaproteobacteria;Sphingomonadales;Sphingomonadaceae
Cytophagales (New.CleanUp.ReferenceOTU118)	61		Bacteria;Bacteroidetes;Cytophagia;Cytophagales;
Betaproteobacteria (FPLP01009519.9.1526)	61		Bacteria;Proteobacteria;Betaproteobacteria;
Sphingobacteriales (CU926041.1.1352)	61		Bacteria;Bacteroidetes;Sphingobacteriia;Sphingobacteriales;
Sulfuritalea (CU921028.1.1362)	61		Bacteria;Proteobacteria;Betaproteobacteria;Rhodocyclales;Rhodocyclaceae;Sulfuritalea;
Saprospiraceae (JQ624255.1.1499)	60		Bacteria;Bacteroidetes;[Saprospirae];[Saprospirales];Saprospiraceae;
Polyangiaceae (KF533828.1.1515)	60		Bacteria;Proteobacteria;Deltaproteobacteria;Myxococcales;Polyangiaceae;
Phycisphaerales (CU925937.1.1328)	60		Bacteria;Planctomycetes;Phycisphaerae;Phycisphaerales;
Sediminibacterium (AF368190.1.1449)	58		Bacteria;Bacteroidetes;[Saprospirae];[Saprospirales];Chitinophagaceae;Sediminibacterium;
Leptospira (FPLP01011579.1.1331)	58		Bacteria;Spirochaetes;[Leptospirae];[Leptospirales];Leptospiraceae;Leptospira;
Myxococcales (FPLP01000727.10.1538)	58		Bacteria;Proteobacteria;Deltaproteobacteria;Myxococcales;
Prosthecobacter (FPLP01004116.21.1544)	58		Bacteria;Verrucomicrobia;Verrucomicrobiae;Verrucomicrobiales;Verrucomicrobiaceae;Prosthecobacter;
OPB56 (HQ343229.1.1457)	58		Bacteria;Chlorobi;OPB56;
Flavobacteriaceae (KJ808410.1.1480)	57		Bacteria;Bacteroidetes;Flavobacteriia;Flavobacteriales;Flavobacteriaceae;
125ds10 (KF697551.1.1227)	56		Bacteria;Proteobacteria;Gammaproteobacteria;Alteromonadales;125ds10;
Comamonadaceae (EU133882.1.1349)	56		Bacteria;Proteobacteria;Betaproteobacteria;Burkholderiales;Comamonadaceae;
PRR-11 (New.CleanUp.ReferenceOTU80)	56		Bacteria;BRC1;PRR-11;
OC31 (HQ827994.1.1485)	56		Bacteria;OC31;;
Unassigned (New.CleanUp.ReferenceOTU67)	55		Unassigned
Dechloromonas (JX222766.1.1497)	55		Bacteria;Proteobacteria;Betaproteobacteria;Rhodocyclales;Rhodocyclaceae;Dechloromonas;
Comamonadaceae (FJ802381.1.1223)	54		Bacteria;Proteobacteria;Betaproteobacteria;Burkholderiales;Comamonadaceae;
Chitinophagaceae (GQ396808.1.1496)	54		Bacteria;Bacteroidetes;[Saprospirae];[Saprospirales];Chitinophagaceae;
Cytophagaceae (JF703442.1.1423)	54		Bacteria;Bacteroidetes;Cytophagia;Cytophagales;Cytophagaceae;
Pirellulaceae (New.CleanUp.ReferenceOTU52)	54		Bacteria;Planctomycetes;Planctomycetia;Pirellulales;Pirellulaceae;
KSB4 (EF632751.1.1552)	54		Bacteria;WS3;PRR-12;GN03;KSB4;
Moraxellaceae (FPLP01007916.12.1517)	54		Bacteria;Proteobacteria;Gammaproteobacteria;Pseudomonadales;Moraxellaceae;
Myxococcales (FPLP01006193.1.1492)	53		Bacteria;Proteobacteria;Deltaproteobacteria;Myxococcales;
Comamonadaceae (New.CleanUp.ReferenceOTU823)	53		Bacteria;Proteobacteria;Betaproteobacteria;Burkholderiales;Comamonadaceae;
Myxococcales (HG917500.1.1472)	52		Bacteria;Proteobacteria;Deltaproteobacteria;Myxococcales;
Saprospiraceae (EU177733.1.1308)	52		Bacteria;Bacteroidetes;[Saprospirae];[Saprospirales];Saprospiraceae;
Deltaproteobacteria (New.CleanUp.ReferenceOTU60)	52		Bacteria;Proteobacteria;Deltaproteobacteria;
Polyangiaceae (HQ450133.1.1482)	52		Bacteria;Proteobacteria;Deltaproteobacteria;Myxococcales;Polyangiaceae;
Moraxellaceae (FR774609.1.1376)	52		Bacteria;Proteobacteria;Gammaproteobacteria;Pseudomonadales;Moraxellaceae;
Comamonadaceae (HM481349.1.1458)	51		Bacteria;Proteobacteria;Betaproteobacteria;Burkholderiales;Comamonadaceae;
Saprospiraceae (GU454896.1.1476)	51		Bacteria;Bacteroidetes;[Saprospirae];[Saprospirales];Saprospiraceae;
R4-41B (FPLK01002794.8.1555)	51		Bacteria;Verrucomicrobia;[Pedosphaerae];[Pedosphaerales];R4-41B;
Haliangiaceae (FPLS01040399.9.1524)	51		Bacteria;Proteobacteria;Deltaproteobacteria;Myxococcales;Haliangiaceae;
125ds10 (CU922088.1.1363)	50		Bacteria;Proteobacteria;Gammaproteobacteria;Alteromonadales;125ds10;
A4b (EU332818.1.1442)	50		Bacteria;Chloroflexi;Anaerolineae;SBR1031;A4b;
Chitinophagaceae (EU283357.1.1452)	50		Bacteria;Bacteroidetes;[Saprospirae];[Saprospirales];Chitinophagaceae;
Sphingobacteriaceae (FJ382070.1.1213)	50		Bacteria;Bacteroidetes;Sphingobacteriia;Sphingobacteriales;Sphingobacteriaceae;
Sphingobacteriales (New.CleanUp.ReferenceOTU972)	50		Bacteria;Bacteroidetes;Sphingobacteriia;Sphingobacteriales;
Comamonadaceae (New.CleanUp.ReferenceOTU409)	50		Bacteria;Proteobacteria;Betaproteobacteria;Burkholderiales;Comamonadaceae;
Saprospiraceae (New.CleanUp.ReferenceOTU152)	49		Bacteria;Bacteroidetes;[Saprospirae];[Saprospirales];Saprospiraceae;
Xanthomonadaceae (AY212636.1.1538)	49		Bacteria;Proteobacteria;Gammaproteobacteria;Xanthomonadales;Xanthomonadaceae;
Rhodocyclaceae (JN391841.1.1501)	49		Bacteria;Proteobacteria;Betaproteobacteria;Rhodocyclales;Rhodocyclaceae;
Xanthomonadaceae (FM201005.1.1409)	49		Bacteria;Proteobacteria;Gammaproteobacteria;Xanthomonadales;Xanthomonadaceae;
OPB56 (KF697436.1.1227)	49		Bacteria;Chlorobi;OPB56;
Prosthecobacter (HG917465.1.1468)	48		Bacteria;Verrucomicrobia;Verrucomicrobiae;Verrucomicrobiales;Verrucomicrobiaceae;Prosthecobacter;
Sediminibacterium (HM241094.1.1358)	48		Bacteria;Bacteroidetes;[Saprospirae];[Saprospirales];Chitinophagaceae;Sediminibacterium;
Comamonadaceae (JX221842.1.1387)	48		Bacteria;Proteobacteria;Betaproteobacteria;Burkholderiales;Comamonadaceae;
VC2_1_Bac22 (HQ681995.1.1486)	48		Bacteria;Bacteroidetes;VC2_1_Bac22;
Gemmatimonas (APMI01025423.182.1704)	48		Bacteria;Gemmatimonadetes;Gemmatimonadetes;Gemmatimonadales;Gemmatimonadaceae;Gemmatimonas;
Rhodospirillaceae (FPLP01006562.7.1481)	47		Bacteria;Proteobacteria;Alphaproteobacteria;Rhodospirillales;Rhodospirillaceae;
Crocinitomix (KJ808030.1.1488)	47		Bacteria;Bacteroidetes;Flavobacteriia;Flavobacteriales;Cryomorphaceae;Crocinitomix;
Chitinophagaceae (EU133683.1.1367)	47		Bacteria;Bacteroidetes;[Saprospirae];[Saprospirales];Chitinophagaceae;
Thiobacterales (KJ808186.1.1497)	47		Bacteria;Proteobacteria;Betaproteobacteria;Thiobacterales;
Dechloromonas (DQ676400.1.1436)	47		Bacteria;Proteobacteria;Betaproteobacteria;Rhodocyclales;Rhodocyclaceae;Dechloromonas;
Rhodocyclaceae (New.ReferenceOTU85)	47		Bacteria;Proteobacteria;Betaproteobacteria;Rhodocyclales;Rhodocyclaceae;
Flavobacterium (JN695854.1.1360)	46		Bacteria;Bacteroidetes;Flavobacteriia;Flavobacteriales;Flavobacteriaceae;Flavobacterium;
Rickettsiaceae (HQ691997.1.1360)	46		Bacteria;Proteobacteria;Alphaproteobacteria;Rickettsiales;Rickettsiaceae;
Halomonadaceae (FPLL01005282.9.1520)	46		Bacteria;Proteobacteria;Gammaproteobacteria;Oceanospirillales;Halomonadaceae;
Chitinophagaceae (EU104069.1.1448)	46		Bacteria;Bacteroidetes;[Saprospirae];[Saprospirales];Chitinophagaceae;
Planctomycetes (HQ385516.1.1400)	46		Bacteria;Planctomycetes;;
Rickettsiales (HM779996.1.1284)	45		Bacteria;Proteobacteria;Alphaproteobacteria;Rickettsiales;
Saprospiraceae (New.CleanUp.ReferenceOTU55)	45		Bacteria;Bacteroidetes;[Saprospirae];[Saprospirales];Saprospiraceae;
Comamonadaceae (JQ684482.1.1407)	45		Bacteria;Proteobacteria;Betaproteobacteria;Burkholderiales;Comamonadaceae;
Comamonadaceae (EU104022.1.1458)	45		Bacteria;Proteobacteria;Betaproteobacteria;Burkholderiales;Comamonadaceae
Dechloromonas (HQ178849.1.1470)	45		Bacteria;Proteobacteria;Betaproteobacteria;Rhodocyclales;Rhodocyclaceae;Dechloromonas;
Myxococcales (New.CleanUp.ReferenceOTU213)	45		Bacteria;Proteobacteria;Deltaproteobacteria;Myxococcales;
Polyangiaceae (AB930664.1.1479)	45		Bacteria;Proteobacteria;Deltaproteobacteria;Myxococcales;Polyangiaceae;
Comamonadaceae (FJ802321.1.1209)	44		Bacteria;Proteobacteria;Betaproteobacteria;Burkholderiales;Comamonadaceae
[Saprospirales] (New.CleanUp.ReferenceOTU385)	44		Bacteria;Bacteroidetes;[Saprospirae];[Saprospirales];
Cellvibrio (AY212574.1.1520)	44		Bacteria;Proteobacteria;Gammaproteobacteria;Alteromonadales;Alteromonadaceae;Cellvibrio;
Turneriella (New.ReferenceOTU106)	44		Bacteria;Spirochaetes;[Leptospirae];[Leptospirales];Leptospiraceae;Turneriella;
Deltaproteobacteria (New.CleanUp.ReferenceOTU130)	43		Bacteria;Proteobacteria;Deltaproteobacteria;
Comamonadaceae (HQ178685.1.1457)	43		Bacteria;Proteobacteria;Betaproteobacteria;Burkholderiales;Comamonadaceae;
OM27 (FPLP01010240.14.1496)	43		Bacteria;Proteobacteria;Deltaproteobacteria;Myxococcales;OM27;
Unassigned (New.CleanUp.ReferenceOTU226)	43		Unassigned
[Pedosphaerales] (FPLS01020120.20.1553)	43		Bacteria;Verrucomicrobia;[Pedosphaerae];[Pedosphaerales];
Myxococcales (New.CleanUp.ReferenceOTU1191)	43		Bacteria;Proteobacteria;Deltaproteobacteria;Myxococcales;
Cryomorphaceae (FPLP01010553.10.1513)	42		Bacteria;Bacteroidetes;Flavobacteriia;Flavobacteriales;Cryomorphaceae;
Comamonadaceae (JN869117.1.1523)	42		Bacteria;Proteobacteria;Betaproteobacteria;Burkholderiales;Comamonadaceae;
Deltaproteobacteria (New.CleanUp.ReferenceOTU93)	42		Bacteria;Proteobacteria;Deltaproteobacteria;
[Saprospirales] (AJ007870.1.1432)	42		Bacteria;Bacteroidetes;[Saprospirae];[Saprospirales];
Saprospiraceae (New.CleanUp.ReferenceOTU71)	42		Bacteria;Bacteroidetes;[Saprospirae];[Saprospirales];Saprospiraceae;
[Pedosphaeraceae] (New.ReferenceOTU72)	42		Bacteria;Verrucomicrobia;[Pedosphaerae];[Pedosphaerales];[Pedosphaeraceae]
Xanthomonadaceae (AM116742.1.1289)	41		Bacteria;Proteobacteria;Gammaproteobacteria;Xanthomonadales;Xanthomonadaceae;
Phycisphaerales (JN391617.1.1446)	41		Bacteria;Planctomycetes;Phycisphaerae;Phycisphaerales;
PK29 (New.CleanUp.ReferenceOTU695)	41		Bacteria;Acidobacteria;[Chloracidobacteria];PK29;
agg27 (HG917487.1.1476)	41		Bacteria;Planctomycetes;OM190;agg27;
Myxococcales (FJ660559.1.1517)	41		Bacteria;Proteobacteria;Deltaproteobacteria;Myxococcales;
Myxococcales (New.CleanUp.ReferenceOTU97)	41		Bacteria;Proteobacteria;Deltaproteobacteria;Myxococcales;
Carnobacteriaceae (HE576092.1.1311)	40		Bacteria;Firmicutes;Bacilli;Lactobacillales;Carnobacteriaceae;
Flavobacterium (GU293180.1.1482)	40		Bacteria;Bacteroidetes;Flavobacteriia;Flavobacteriales;Flavobacteriaceae;Flavobacterium;
Saprospiraceae (FPLP01006833.12.1328)	40		Bacteria;Bacteroidetes;[Saprospirae];[Saprospirales];Saprospiraceae;
Gemmatimonas (New.CleanUp.ReferenceOTU1184)	40		Bacteria;Gemmatimonadetes;Gemmatimonadetes;Gemmatimonadales;Gemmatimonadaceae;Gemmatimonas;
Chitinophagaceae (New.CleanUp.ReferenceOTU624)	40		Bacteria;Bacteroidetes;[Saprospirae];[Saprospirales];Chitinophagaceae;
Saprospiraceae (FPLP01003375.28.1506)	40		Bacteria;Bacteroidetes;[Saprospirae];[Saprospirales];Saprospiraceae;
Acetobacteraceae (FQ658941.2.1312)	40		Bacteria;Proteobacteria;Alphaproteobacteria;Rhodospirillales;Acetobacteraceae;
Acinetobacter (KC463802.1.1233)	39		Bacteria;Proteobacteria;Gammaproteobacteria;Pseudomonadales;Moraxellaceae;Acinetobacter;
Sphingomonadales (FM200864.1.1352)	39		Bacteria;Proteobacteria;Alphaproteobacteria;Sphingomonadales;
Unassigned (KF102038.1.1316)	39		Unassigned
BD7-3 (JX040394.1.1452)	39		Bacteria;Proteobacteria;Alphaproteobacteria;BD7-3;
Saprospiraceae (New.ReferenceOTU105)	39		Bacteria;Bacteroidetes;[Saprospirae];[Saprospirales];Saprospiraceae;
Prosthecobacter (EU580497.1.1459)	39		Bacteria;Verrucomicrobia;Verrucomicrobiae;Verrucomicrobiales;Verrucomicrobiaceae;Prosthecobacter;
Phycisphaerales (New.CleanUp.ReferenceOTU146)	39		Bacteria;Planctomycetes;Phycisphaerae;Phycisphaerales;
Saprospiraceae (EF523470.1.1298)	39		Bacteria;Bacteroidetes;[Saprospirae];[Saprospirales];Saprospiraceae;
GMD14H09 (FPLP01001393.15.1549)	39		Bacteria;Proteobacteria;Deltaproteobacteria;GMD14H09;
PB19 (JQ624299.1.1520)	39		Bacteria;Proteobacteria;Deltaproteobacteria;PB19;
ABY1 (JF497854.1.1455)	38		Bacteria;OD1;ABY1;
TSBW08 (HQ178888.1.1459)	38		Bacteria;NKB19;TSBW08;
Rhodocyclaceae (FQ660238.1.1351)	38		Bacteria;Proteobacteria;Betaproteobacteria;Rhodocyclales;Rhodocyclaceae;
Sediminibacterium (JN609315.1.1485)	38		Bacteria;Bacteroidetes;[Saprospirae];[Saprospirales];Chitinophagaceae;Sediminibacterium;
Comamonadaceae (FR774616.1.1383)	38		Bacteria;Proteobacteria;Betaproteobacteria;Burkholderiales;Comamonadaceae;
Saprospiraceae (JX271990.1.1485)	38		Bacteria;Bacteroidetes;[Saprospirae];[Saprospirales];Saprospiraceae;
Hyphomonas (KC820881.1.1231)	38		Bacteria;Proteobacteria;Alphaproteobacteria;Rhodobacterales;Hyphomonadaceae;Hyphomonas;
Unassigned (New.CleanUp.ReferenceOTU674)	38		Unassigned
Candidatus Accumulibacter (JF497832.1.1484)	38		Bacteria;Proteobacteria;Betaproteobacteria;Rhodocyclales;Rhodocyclaceae;Candidatus Accumulibacter;
Haliangiaceae (KF533766.1.1508)	38		Bacteria;Proteobacteria;Deltaproteobacteria;Myxococcales;Haliangiaceae;
Comamonadaceae (KT308343.1.1488)	38		Bacteria;Proteobacteria;Betaproteobacteria;Burkholderiales;Comamonadaceae;
Haliangiaceae (New.CleanUp.ReferenceOTU730)	38		Bacteria;Proteobacteria;Deltaproteobacteria;Myxococcales;Haliangiaceae;
ABY1 (New.CleanUp.ReferenceOTU248)	38		Bacteria;OD1;ABY1;
Flavobacterium (New.CleanUp.ReferenceOTU518)	38		Bacteria;Bacteroidetes;Flavobacteriia;Flavobacteriales;Flavobacteriaceae;Flavobacterium;
OM27 (New.CleanUp.ReferenceOTU537)	38		Bacteria;Proteobacteria;Deltaproteobacteria;Myxococcales;OM27;
TM7-1 (JX105639.1.1428)	37		Bacteria;TM7;TM7-1;
Hyphomonadaceae (GQ500766.1.1431)	37		Bacteria;Proteobacteria;Alphaproteobacteria;Rhodobacterales;Hyphomonadaceae;
Myxococcales (New.CleanUp.ReferenceOTU111)	37		Bacteria;Proteobacteria;Deltaproteobacteria;Myxococcales;
OM27 (FPLP01000741.11.1494)	37		Bacteria;Proteobacteria;Deltaproteobacteria;Myxococcales;OM27;
Haliangiaceae (JX406207.1.1513)	37		Bacteria;Proteobacteria;Deltaproteobacteria;Myxococcales;Haliangiaceae;
Myxococcales (HQ111161.1.1518)	37		Bacteria;Proteobacteria;Deltaproteobacteria;Myxococcales;
WPS-2 (HE576389.1.1425)	36		Bacteria;WPS-2;;
Rhodospirillaceae (GQ385280.1.1445)	36		Bacteria;Proteobacteria;Alphaproteobacteria;Rhodospirillales;Rhodospirillaceae;
Turneriella (Z21636.1.1379)	36		Bacteria;Spirochaetes;[Leptospirae];[Leptospirales];Leptospiraceae;Turneriella;
Unassigned (FPLP01002660.10.1496)	36		Unassigned
Myxococcales (FPLS01026761.12.1534)	36		Bacteria;Proteobacteria;Deltaproteobacteria;Myxococcales;
Rhizobiales (KC357960.1.1226)	36		Bacteria;Proteobacteria;Alphaproteobacteria;Rhizobiales;
KD8-87 (GQ263700.1.1435)	36		Bacteria;Gemmatimonadetes;Gemmatimonadetes;KD8-87;
Myxococcales (FPLP01002265.16.1543)	36		Bacteria;Proteobacteria;Deltaproteobacteria;Myxococcales;
SR1 (KC551661.1.1430)	36		Bacteria;SR1;;
Porphyromonadaceae (CU925342.1.1324)	35		Bacteria;Bacteroidetes;Bacteroidia;Bacteroidales;Porphyromonadaceae;
PB19 (New.CleanUp.ReferenceOTU112)	35		Bacteria;Proteobacteria;Deltaproteobacteria;PB19;
Rhodocyclaceae (GU454941.1.1501)	35		Bacteria;Proteobacteria;Betaproteobacteria;Rhodocyclales;Rhodocyclaceae;
Bdellovibrio (HQ609670.1.1469)	35		Bacteria;Proteobacteria;Deltaproteobacteria;Bdellovibrionales;Bdellovibrionaceae;Bdellovibrio;
Novosphingobium (HM066510.1.1463)	35		Bacteria;Proteobacteria;Alphaproteobacteria;Sphingomonadales;Sphingomonadaceae;Novosphingobium;
CCU21 (JN869046.1.1544)	35		Bacteria;Acidobacteria;Acidobacteria-6;CCU21;
Unassigned (New.ReferenceOTU70)	34		Unassigned
Cryomorphaceae (HE647658.1.1353)	34		Bacteria;Bacteroidetes;Flavobacteriia;Flavobacteriales;Cryomorphaceae;
Sphingobium (New.CleanUp.ReferenceOTU1050)	34		Bacteria;Proteobacteria;Alphaproteobacteria;Sphingomonadales;Sphingomonadaceae;Sphingobium;
MIZ46 (New.CleanUp.ReferenceOTU101)	34		Bacteria;Proteobacteria;Deltaproteobacteria;MIZ46;
Zoogloea (AF204249.1.1455)	34		Bacteria;Proteobacteria;Betaproteobacteria;Rhodocyclales;Rhodocyclaceae;Zoogloea;
Perlucidibaca (DQ337081.1.1490)	34		Bacteria;Proteobacteria;Gammaproteobacteria;Pseudomonadales;Moraxellaceae;Perlucidibaca;
Myxococcales (New.CleanUp.ReferenceOTU199)	34		Bacteria;Proteobacteria;Deltaproteobacteria;Myxococcales;
Aeromonadaceae (KX225278.1.1221)	33		Bacteria;Proteobacteria;Gammaproteobacteria;Aeromonadales;Aeromonadaceae;
MLE1-12 (KT581999.1.1268)	33		Bacteria;Cyanobacteria;4C0d-2;MLE1-12;
Saprospiraceae (FPLP01011980.15.1511)	33		Bacteria;Bacteroidetes;[Saprospirae];[Saprospirales];Saprospiraceae;
ABY1 (MFRA01000006.92070.93699)	33		Bacteria;OD1;ABY1;
Deltaproteobacteria (New.CleanUp.ReferenceOTU99)	33		Bacteria;Proteobacteria;Deltaproteobacteria;
Chitinophagaceae (New.CleanUp.ReferenceOTU122)	33		Bacteria;Bacteroidetes;[Saprospirae];[Saprospirales];Chitinophagaceae;
HOC36 (CU918127.1.1359)	33		Bacteria;Proteobacteria;Gammaproteobacteria;HOC36;
Comamonadaceae (AY212596.1.1287)	33		Bacteria;Proteobacteria;Betaproteobacteria;Burkholderiales;Comamonadaceae;
Xanthomonadaceae (CU924724.1.1318)	33		Bacteria;Proteobacteria;Gammaproteobacteria;Xanthomonadales;Xanthomonadaceae;
Rickettsiales (GQ480095.1.1535)	33		Bacteria;Proteobacteria;Alphaproteobacteria;Rickettsiales;
Chitinophagaceae (FR667358.1.1387)	33		Bacteria;Bacteroidetes;[Saprospirae];[Saprospirales];Chitinophagaceae;
Rhodospirillaceae (GQ389024.1.1455)	33		Bacteria;Proteobacteria;Alphaproteobacteria;Rhodospirillales;Rhodospirillaceae;
Simplicispira (AJ863422.1.1455)	32		Bacteria;Proteobacteria;Betaproteobacteria;Burkholderiales;Comamonadaceae;Simplicispira;
Saprospiraceae (HQ609662.1.1480)	32		Bacteria;Bacteroidetes;[Saprospirae];[Saprospirales];Saprospiraceae;
TM7-1 (New.CleanUp.ReferenceOTU106)	32		Bacteria;TM7;TM7-1;
ABY1 (New.CleanUp.ReferenceOTU748)	32		Bacteria;OD1;ABY1;
Candidatus Accumulibacter (New.CleanUp.ReferenceOTU1377)	32		Bacteria;Proteobacteria;Betaproteobacteria;Rhodocyclales;Rhodocyclaceae;Candidatus Accumulibacter;
Comamonadaceae (JX221827.1.1498)	32		Bacteria;Proteobacteria;Betaproteobacteria;Burkholderiales;Comamonadaceae;
Candidatus Accumulibacter (EF565160.1.1535)	32		Bacteria;Proteobacteria;Betaproteobacteria;Rhodocyclales;Rhodocyclaceae;Candidatus Accumulibacter;
BD7-3 (New.CleanUp.ReferenceOTU163)	32		Bacteria;Proteobacteria;Alphaproteobacteria;BD7-3;
Parachlamydiaceae (New.CleanUp.ReferenceOTU203)	32		Bacteria;Chlamydiae;Chlamydiia;Chlamydiales;Parachlamydiaceae;
Moraxellaceae (New.CleanUp.ReferenceOTU1813)	32		Bacteria;Proteobacteria;Gammaproteobacteria;Pseudomonadales;Moraxellaceae;
Unassigned (New.CleanUp.ReferenceOTU110)	32		Unassigned
Rhodocyclaceae (AM490698.1.1516)	32		Bacteria;Proteobacteria;Betaproteobacteria;Rhodocyclales;Rhodocyclaceae
ZB2 (New.CleanUp.ReferenceOTU332)	32		Bacteria;OD1;ZB2;
[Saprospirales] (GU584742.1.1388)	31		Bacteria;Bacteroidetes;[Saprospirae];[Saprospirales];
Sediminibacterium (JN656858.1.1487)	31		Bacteria;Bacteroidetes;[Saprospirae];[Saprospirales];Chitinophagaceae;Sediminibacterium;
Prosthecobacter (EU104166.1.1477)	31		Bacteria;Verrucomicrobia;Verrucomicrobiae;Verrucomicrobiales;Verrucomicrobiaceae;Prosthecobacter;
Rhodobacteraceae (FQ659285.2.1282)	31		Bacteria;Proteobacteria;Alphaproteobacteria;Rhodobacterales;Rhodobacteraceae;
MIZ46 (New.CleanUp.ReferenceOTU104)	31		Bacteria;Proteobacteria;Deltaproteobacteria;MIZ46;
Dechloromonas (KC836753.1.1477)	31		Bacteria;Proteobacteria;Betaproteobacteria;Rhodocyclales;Rhodocyclaceae;Dechloromonas;
Sphingobacteriales (LN570737.1.1367)	31		Bacteria;Bacteroidetes;Sphingobacteriia;Sphingobacteriales;
Myxococcales (New.CleanUp.ReferenceOTU820)	31		Bacteria;Proteobacteria;Deltaproteobacteria;Myxococcales;
Cloacibacterium (JF496536.1.1443)	30		Bacteria;Bacteroidetes;Flavobacteriia;Flavobacteriales;[Weeksellaceae];Cloacibacterium;
Nitrosomonadaceae (FJ660592.1.1500)	30		Bacteria;Proteobacteria;Betaproteobacteria;Nitrosomonadales;Nitrosomonadaceae;
Caldilineaceae (New.CleanUp.ReferenceOTU147)	30		Bacteria;Chloroflexi;Anaerolineae;Caldilineales;Caldilineaceae;
Cytophagaceae (New.CleanUp.ReferenceOTU53)	30		Bacteria;Bacteroidetes;Cytophagia;Cytophagales;Cytophagaceae;
Sphingobium (AB112465.1.1450)	30		Bacteria;Proteobacteria;Alphaproteobacteria;Sphingomonadales;Sphingomonadaceae;Sphingobium;
Rhodocyclaceae (EF565162.1.1533)	30		Bacteria;Proteobacteria;Betaproteobacteria;Rhodocyclales;Rhodocyclaceae;
Unassigned (New.CleanUp.ReferenceOTU173)	30		Unassigned
Bdellovibrionaceae (New.CleanUp.ReferenceOTU135)	30		Bacteria;Proteobacteria;Deltaproteobacteria;Bdellovibrionales;Bdellovibrionaceae;
Myxococcales (FPLP01001197.16.1378)	30		Bacteria;Proteobacteria;Deltaproteobacteria;Myxococcales;
Flavobacterium (FR774621.1.1328)	30		Bacteria;Bacteroidetes;Flavobacteriia;Flavobacteriales;Flavobacteriaceae;Flavobacterium;
Cytophagaceae (EU881186.1.1487)	30		Bacteria;Bacteroidetes;Cytophagia;Cytophagales;Cytophagaceae;
Hyphomonas (JQ180424.1.1259)	30		Bacteria;Proteobacteria;Alphaproteobacteria;Rhodobacterales;Hyphomonadaceae;Hyphomonas;
ZB2 (New.CleanUp.ReferenceOTU1212)	30		Bacteria;OD1;ZB2;
ZB2 (New.CleanUp.ReferenceOTU232)	30		Bacteria;OD1;ZB2;
Neisseriaceae (New.ReferenceOTU56)	29		Bacteria;Proteobacteria;Betaproteobacteria;Neisseriales;Neisseriaceae;
Sphingomonadales (CU927293.1.1307)	29		Bacteria;Proteobacteria;Alphaproteobacteria;Sphingomonadales;
Legionellales (New.CleanUp.ReferenceOTU54)	29		Bacteria;Proteobacteria;Gammaproteobacteria;Legionellales;
Comamonadaceae (HQ115566.1.1377)	29		Bacteria;Proteobacteria;Betaproteobacteria;Burkholderiales;Comamonadaceae;
Nannocystis (New.CleanUp.ReferenceOTU2178)	29		Bacteria;Proteobacteria;Deltaproteobacteria;Myxococcales;Nannocystaceae;Nannocystis;
Saprospiraceae (New.CleanUp.ReferenceOTU1641)	29		Bacteria;Bacteroidetes;[Saprospirae];[Saprospirales];Saprospiraceae;
Crocinitomix (FPLP01012663.15.1441)	29		Bacteria;Bacteroidetes;Flavobacteriia;Flavobacteriales;Cryomorphaceae;Crocinitomix;
Comamonadaceae (FR667253.1.1384)	29		Bacteria;Proteobacteria;Betaproteobacteria;Burkholderiales;Comamonadaceae;
CL500-15 (BX294710.1.1316)	29		Bacteria;Planctomycetes;OM190;CL500-15;
Thiobacterales (KJ808525.1.1494)	29		Bacteria;Proteobacteria;Betaproteobacteria;Thiobacterales;
Fusobacteriales (FPLM01005292.26.1518)	29		Bacteria;Fusobacteria;Fusobacteriia;Fusobacteriales;
Myxococcales (New.CleanUp.ReferenceOTU137)	29		Bacteria;Proteobacteria;Deltaproteobacteria;Myxococcales
Comamonadaceae (AY212694.1.1518)	29		Bacteria;Proteobacteria;Betaproteobacteria;Burkholderiales;Comamonadaceae;
GMD14H09 (New.CleanUp.ReferenceOTU95)	29		Bacteria;Proteobacteria;Deltaproteobacteria;GMD14H09;
BD7-3 (New.CleanUp.ReferenceOTU132)	28		Bacteria;Proteobacteria;Alphaproteobacteria;BD7-3;
Comamonadaceae (HM346776.1.1224)	28		Bacteria;Proteobacteria;Betaproteobacteria;Burkholderiales;Comamonadaceae;
Saprospiraceae (New.CleanUp.ReferenceOTU264)	28		Bacteria;Bacteroidetes;[Saprospirae];[Saprospirales];Saprospiraceae;
CL500-15 (BX294883.1.1315)	28		Bacteria;Planctomycetes;OM190;CL500-15;
OM27 (FPLL01000739.9.1493)	28		Bacteria;Proteobacteria;Deltaproteobacteria;Myxococcales;OM27;
Xanthomonadaceae (JN391783.1.1509)	28		Bacteria;Proteobacteria;Gammaproteobacteria;Xanthomonadales;Xanthomonadaceae;
Flavobacterium (New.CleanUp.ReferenceOTU1347)	28		Bacteria;Bacteroidetes;Flavobacteriia;Flavobacteriales;Flavobacteriaceae;Flavobacterium;
OM27 (GQ340326.1.1363)	28		Bacteria;Proteobacteria;Deltaproteobacteria;Myxococcales;OM27;
Unassigned (New.CleanUp.ReferenceOTU185)	28		Unassigned
Comamonadaceae (KC758926.1.1392)	27		Bacteria;Proteobacteria;Betaproteobacteria;Burkholderiales;Comamonadaceae;
Alphaproteobacteria (CR933280.2.1273)	27		Bacteria;Proteobacteria;Alphaproteobacteria;
Saprospiraceae (HQ738459.1.1242)	27		Bacteria;Bacteroidetes;[Saprospirae];[Saprospirales];Saprospiraceae;
Comamonadaceae (AY212733.1.1521)	27		Bacteria;Proteobacteria;Betaproteobacteria;Burkholderiales;Comamonadaceae;
Sulfuritalea (DQ676332.1.1428)	27		Bacteria;Proteobacteria;Betaproteobacteria;Rhodocyclales;Rhodocyclaceae;Sulfuritalea;
Comamonadaceae (New.CleanUp.ReferenceOTU90)	27		Bacteria;Proteobacteria;Betaproteobacteria;Burkholderiales;Comamonadaceae;
Deltaproteobacteria (New.ReferenceOTU114)	27		Bacteria;Proteobacteria;Deltaproteobacteria;
Zoogloea (DQ376551.1.1545)	27		Bacteria;Proteobacteria;Betaproteobacteria;Rhodocyclales;Rhodocyclaceae;Zoogloea;
Cryomorphaceae (New.CleanUp.ReferenceOTU290)	27		Bacteria;Bacteroidetes;Flavobacteriia;Flavobacteriales;Cryomorphaceae;
Comamonadaceae (New.CleanUp.ReferenceOTU1283)	27		Bacteria;Proteobacteria;Betaproteobacteria;Burkholderiales;Comamonadaceae
Saprospiraceae (FPLP01002893.1.1292)	27		Bacteria;Bacteroidetes;[Saprospirae];[Saprospirales];Saprospiraceae;
Rhodospirillaceae (FPLP01006718.2.1449)	27		Bacteria;Proteobacteria;Alphaproteobacteria;Rhodospirillales;Rhodospirillaceae;
Sinobacteraceae (FPLS01005676.20.1535)	27		Bacteria;Proteobacteria;Gammaproteobacteria;Xanthomonadales;Sinobacteraceae;
MIZ46 (New.CleanUp.ReferenceOTU123)	27		Bacteria;Proteobacteria;Deltaproteobacteria;MIZ46;
ZB2 (JZEL01000013.42573.44024)	27		Bacteria;OD1;ZB2;
Coxiellaceae (KJ782831.1.1507)	26		Bacteria;Proteobacteria;Gammaproteobacteria;Legionellales;Coxiellaceae;
Rickettsiales (New.CleanUp.ReferenceOTU131)	26		Bacteria;Proteobacteria;Alphaproteobacteria;Rickettsiales;
Comamonadaceae (New.ReferenceOTU110)	26		Bacteria;Proteobacteria;Betaproteobacteria;Burkholderiales;Comamonadaceae;
Myxococcales (New.ReferenceOTU78)	26		Bacteria;Proteobacteria;Deltaproteobacteria;Myxococcales;
Sphingobacteriales (New.CleanUp.ReferenceOTU1106)	26		Bacteria;Bacteroidetes;Sphingobacteriia;Sphingobacteriales;
[Saprospirales] (KF098178.1.1366)	26		Bacteria;Bacteroidetes;[Saprospirae];[Saprospirales];
Candidatus Accumulibacter (New.CleanUp.ReferenceOTU1536)	26		Bacteria;Proteobacteria;Betaproteobacteria;Rhodocyclales;Rhodocyclaceae;Candidatus Accumulibacter;
Moraxellaceae (New.CleanUp.ReferenceOTU1102)	26		Bacteria;Proteobacteria;Gammaproteobacteria;Pseudomonadales;Moraxellaceae;
Rhodocyclaceae (JQ726364.1.1449)	26		Bacteria;Proteobacteria;Betaproteobacteria;Rhodocyclales;Rhodocyclaceae
Unassigned (New.CleanUp.ReferenceOTU389)	26		Unassigned
Comamonadaceae (KF465083.1.1227)	25		Bacteria;Proteobacteria;Betaproteobacteria;Burkholderiales;Comamonadaceae;
Deltaproteobacteria (New.CleanUp.ReferenceOTU102)	25		Bacteria;Proteobacteria;Deltaproteobacteria;
Dechloromonas (New.CleanUp.ReferenceOTU2234)	25		Bacteria;Proteobacteria;Betaproteobacteria;Rhodocyclales;Rhodocyclaceae;Dechloromonas;
Xanthomonadaceae (GQ354926.1.1503)	25		Bacteria;Proteobacteria;Gammaproteobacteria;Xanthomonadales;Xanthomonadaceae;
Chitinophagaceae (JQ919240.1.1381)	25		Bacteria;Bacteroidetes;[Saprospirae];[Saprospirales];Chitinophagaceae;
Chitinophagaceae (New.CleanUp.ReferenceOTU79)	25		Bacteria;Bacteroidetes;[Saprospirae];[Saprospirales];Chitinophagaceae;
OM27 (New.CleanUp.ReferenceOTU139)	25		Bacteria;Proteobacteria;Deltaproteobacteria;Myxococcales;OM27;
Flavobacterium (EU662376.1.1473)	25		Bacteria;Bacteroidetes;Flavobacteriia;Flavobacteriales;Flavobacteriaceae;Flavobacterium;
Acetobacteraceae (FPLS01044982.10.1479)	25		Bacteria;Proteobacteria;Alphaproteobacteria;Rhodospirillales;Acetobacteraceae;
VC38 (JF828741.1.1493)	25		Bacteria;Chlorobi;BSV26;VC38;
Deltaproteobacteria (New.CleanUp.ReferenceOTU217)	25		Bacteria;Proteobacteria;Deltaproteobacteria;
Myxococcales (New.CleanUp.ReferenceOTU206)	25		Bacteria;Proteobacteria;Deltaproteobacteria;Myxococcales;
MIZ46 (New.CleanUp.ReferenceOTU258)	25		Bacteria;Proteobacteria;Deltaproteobacteria;MIZ46;
Bdellovibrio (CU466777.2.1326)	25		Bacteria;Proteobacteria;Deltaproteobacteria;Bdellovibrionales;Bdellovibrionaceae;Bdellovibrio;
Kiloniellales (FPLS01016942.15.1485)	25		Bacteria;Proteobacteria;Alphaproteobacteria;Kiloniellales;
Cytophagaceae (New.CleanUp.ReferenceOTU1137)	25		Bacteria;Bacteroidetes;Cytophagia;Cytophagales;Cytophagaceae;
Unassigned (New.CleanUp.ReferenceOTU105)	24		Unassigned
Myxococcales (New.CleanUp.ReferenceOTU422)	24		Bacteria;Proteobacteria;Deltaproteobacteria;Myxococcales;
Flavobacterium (New.CleanUp.ReferenceOTU51)	24		Bacteria;Bacteroidetes;Flavobacteriia;Flavobacteriales;Flavobacteriaceae;Flavobacterium;
Cytophagaceae (JN820190.1.1485)	24		Bacteria;Bacteroidetes;Cytophagia;Cytophagales;Cytophagaceae;
Bdellovibrio (New.CleanUp.ReferenceOTU167)	24		Bacteria;Proteobacteria;Deltaproteobacteria;Bdellovibrionales;Bdellovibrionaceae;Bdellovibrio;
Saprospiraceae (New.CleanUp.ReferenceOTU1310)	24		Bacteria;Bacteroidetes;[Saprospirae];[Saprospirales];Saprospiraceae;
Turneriella (New.CleanUp.ReferenceOTU655)	24		Bacteria;Spirochaetes;[Leptospirae];[Leptospirales];Leptospiraceae;Turneriella;
Perlucidibaca (EU774045.1.1388)	24		Bacteria;Proteobacteria;Gammaproteobacteria;Pseudomonadales;Moraxellaceae;Perlucidibaca;
Dechloromonas (New.CleanUp.ReferenceOTU316)	24		Bacteria;Proteobacteria;Betaproteobacteria;Rhodocyclales;Rhodocyclaceae;Dechloromonas;
Wautersiella (New.ReferenceOTU0)	23		Bacteria;Bacteroidetes;Flavobacteriia;Flavobacteriales;[Weeksellaceae];Wautersiella;
Bacteroides (CU917861.1.1353)	23		Bacteria;Bacteroidetes;Bacteroidia;Bacteroidales;Bacteroidaceae;Bacteroides;
Sulfuritalea (HQ178896.1.1460)	23		Bacteria;Proteobacteria;Betaproteobacteria;Rhodocyclales;Rhodocyclaceae;Sulfuritalea;
Sphingobacteriales (JN391972.1.1485)	23		Bacteria;Bacteroidetes;Sphingobacteriia;Sphingobacteriales;
Propionivibrio (CU926503.1.1360)	23		Bacteria;Proteobacteria;Betaproteobacteria;Rhodocyclales;Rhodocyclaceae;Propionivibrio;
JTB38 (HQ114023.1.1516)	23		Bacteria;Proteobacteria;Deltaproteobacteria;NB1-j;JTB38;
Sphingomonadales (KF697523.1.1227)	23		Bacteria;Proteobacteria;Alphaproteobacteria;Sphingomonadales;
Rhodocyclaceae (AP012547.1067283.1068823)	23		Bacteria;Proteobacteria;Betaproteobacteria;Rhodocyclales;Rhodocyclaceae;
Sulfuritalea (AY622253.1.1463)	23		Bacteria;Proteobacteria;Betaproteobacteria;Rhodocyclales;Rhodocyclaceae;Sulfuritalea;
MIZ46 (New.CleanUp.ReferenceOTU169)	23		Bacteria;Proteobacteria;Deltaproteobacteria;MIZ46;
Phycisphaerales (FPLP01005467.16.1478)	23		Bacteria;Planctomycetes;Phycisphaerae;Phycisphaerales;
Sinobacteraceae (AJ318105.1.1476)	23		Bacteria;Proteobacteria;Gammaproteobacteria;Xanthomonadales;Sinobacteraceae;
Moraxellaceae (AB237682.1.1433)	23		Bacteria;Proteobacteria;Gammaproteobacteria;Pseudomonadales;Moraxellaceae;
Myxococcales (New.CleanUp.ReferenceOTU297)	23		Bacteria;Proteobacteria;Deltaproteobacteria;Myxococcales;
iii1-15 (AY289399.1.1464)	22		Bacteria;Acidobacteria;Acidobacteria-6;iii1-15;
MIZ46 (New.CleanUp.ReferenceOTU82)	22		Bacteria;Proteobacteria;Deltaproteobacteria;MIZ46;
Acetobacteraceae (JN869032.1.1484)	22		Bacteria;Proteobacteria;Alphaproteobacteria;Rhodospirillales;Acetobacteraceae;
Polyangiaceae (New.CleanUp.ReferenceOTU348)	22		Bacteria;Proteobacteria;Deltaproteobacteria;Myxococcales;Polyangiaceae;
Cryomorphaceae (JN609301.1.1488)	22		Bacteria;Bacteroidetes;Flavobacteriia;Flavobacteriales;Cryomorphaceae;
agg27 (New.CleanUp.ReferenceOTU239)	22		Bacteria;Planctomycetes;OM190;agg27;
Deltaproteobacteria (New.CleanUp.ReferenceOTU295)	22		Bacteria;Proteobacteria;Deltaproteobacteria;
Fusobacteriales (JQ245560.1.1367)	22		Bacteria;Fusobacteria;Fusobacteriia;Fusobacteriales;
Myxococcales (New.CleanUp.ReferenceOTU920)	22		Bacteria;Proteobacteria;Deltaproteobacteria;Myxococcales;
Myxococcales (New.CleanUp.ReferenceOTU100)	22		Bacteria;Proteobacteria;Deltaproteobacteria;Myxococcales;
Polyangiaceae (New.CleanUp.ReferenceOTU1226)	22		Bacteria;Proteobacteria;Deltaproteobacteria;Myxococcales;Polyangiaceae;
Myxococcales (FPLS01027277.11.1545)	22		Bacteria;Proteobacteria;Deltaproteobacteria;Myxococcales;
Candidatus Accumulibacter (New.CleanUp.ReferenceOTU1558)	22		Bacteria;Proteobacteria;Betaproteobacteria;Rhodocyclales;Rhodocyclaceae;Candidatus Accumulibacter;
Flavobacterium (New.CleanUp.ReferenceOTU416)	22		Bacteria;Bacteroidetes;Flavobacteriia;Flavobacteriales;Flavobacteriaceae;Flavobacterium;
Plesiocystis (JN679172.1.1510)	22		Bacteria;Proteobacteria;Deltaproteobacteria;Myxococcales;Nannocystaceae;Plesiocystis;
Planctomycetes (JN820192.1.1505)	22		Bacteria;Planctomycetes;;
Aeromonadaceae (GU127211.1.1235)	21		Bacteria;Proteobacteria;Gammaproteobacteria;Aeromonadales;Aeromonadaceae;
Aeromonadaceae (GU356341.1.1408)	21		Bacteria;Proteobacteria;Gammaproteobacteria;Aeromonadales;Aeromonadaceae;
Unassigned (New.CleanUp.ReferenceOTU211)	21		Unassigned
OM60 (New.CleanUp.ReferenceOTU1276)	21		Bacteria;Proteobacteria;Gammaproteobacteria;Alteromonadales;OM60;
FAC88 (FPLP01005172.3.1437)	21		Bacteria;Elusimicrobia;Elusimicrobia;FAC88;
Unassigned (FPLP01009036.16.1536)	21		Unassigned
Saprospiraceae (New.CleanUp.ReferenceOTU1833)	21		Bacteria;Bacteroidetes;[Saprospirae];[Saprospirales];Saprospiraceae;
Chitinophagaceae (New.CleanUp.ReferenceOTU353)	21		Bacteria;Bacteroidetes;[Saprospirae];[Saprospirales];Chitinophagaceae;
Rhodocyclaceae (FJ660600.1.1498)	21		Bacteria;Proteobacteria;Betaproteobacteria;Rhodocyclales;Rhodocyclaceae;
Flavobacterium (New.CleanUp.ReferenceOTU197)	21		Bacteria;Bacteroidetes;Flavobacteriia;Flavobacteriales;Flavobacteriaceae;Flavobacterium;
Bdellovibrio bacteriovorus (New.CleanUp.ReferenceOTU430)	21		Bacteria;Proteobacteria;Deltaproteobacteria;Bdellovibrionales;Bdellovibrionaceae;Bdellovibrio;bacteriovorus
ASSO-13 (DQ232376.1.1274)	21		Bacteria;Proteobacteria;Betaproteobacteria;ASSO-13;
Myxococcales (KF836345.1.1517)	21		Bacteria;Proteobacteria;Deltaproteobacteria;Myxococcales;
Gammaproteobacteria (New.CleanUp.ReferenceOTU223)	21		Bacteria;Proteobacteria;Gammaproteobacteria
Comamonas (CU924676.1.1345)	20		Bacteria;Proteobacteria;Betaproteobacteria;Burkholderiales;Comamonadaceae;Comamonas;
Crenothrix (New.ReferenceOTU79)	20		Bacteria;Proteobacteria;Gammaproteobacteria;Methylococcales;Crenotrichaceae;Crenothrix;
Chromatiales (JF429332.1.1500)	20		Bacteria;Proteobacteria;Gammaproteobacteria;Chromatiales;
Rickettsiaceae (New.CleanUp.ReferenceOTU87)	20		Bacteria;Proteobacteria;Alphaproteobacteria;Rickettsiales;Rickettsiaceae;
Sphingobacteriales (New.CleanUp.ReferenceOTU1686)	20		Bacteria;Bacteroidetes;Sphingobacteriia;Sphingobacteriales;
Comamonadaceae (New.CleanUp.ReferenceOTU276)	20		Bacteria;Proteobacteria;Betaproteobacteria;Burkholderiales;Comamonadaceae
Comamonadaceae (EU180537.1.1442)	20		Bacteria;Proteobacteria;Betaproteobacteria;Burkholderiales;Comamonadaceae;
[Pedosphaerales] (New.CleanUp.ReferenceOTU561)	20		Bacteria;Verrucomicrobia;[Pedosphaerae];[Pedosphaerales];
Saprospiraceae (New.CleanUp.ReferenceOTU1555)	20		Bacteria;Bacteroidetes;[Saprospirae];[Saprospirales];Saprospiraceae;
Comamonadaceae (FQ659911.1.1356)	20		Bacteria;Proteobacteria;Betaproteobacteria;Burkholderiales;Comamonadaceae;
Comamonadaceae (New.CleanUp.ReferenceOTU1230)	20		Bacteria;Proteobacteria;Betaproteobacteria;Burkholderiales;Comamonadaceae;
Chitinophagaceae (New.CleanUp.ReferenceOTU151)	20		Bacteria;Bacteroidetes;[Saprospirae];[Saprospirales];Chitinophagaceae;
CL500-15 (New.CleanUp.ReferenceOTU189)	20		Bacteria;Planctomycetes;OM190;CL500-15;
Intrasporangiaceae (CU917585.1.1341)	20		Bacteria;Actinobacteria;Actinobacteria;Actinomycetales;Intrasporangiaceae;
Dechloromonas (New.CleanUp.ReferenceOTU1553)	20		Bacteria;Proteobacteria;Betaproteobacteria;Rhodocyclales;Rhodocyclaceae;Dechloromonas;
Mycoplana (KF927015.1.1212)	20		Bacteria;Proteobacteria;Alphaproteobacteria;Caulobacterales;Caulobacteraceae;Mycoplana;
Deltaproteobacteria (JN391931.1.1509)	20		Bacteria;Proteobacteria;Deltaproteobacteria;
Rhodocyclaceae (FPLP01010706.9.1526)	20		Bacteria;Proteobacteria;Betaproteobacteria;Rhodocyclales;Rhodocyclaceae;
Myxococcales (FPLP01003912.1.1506)	20		Bacteria;Proteobacteria;Deltaproteobacteria;Myxococcales;
Myxococcales (AB286342.1.1468)	20		Bacteria;Proteobacteria;Deltaproteobacteria;Myxococcales;
CL500-15 (FPLS01043067.10.1542)	20		Bacteria;Planctomycetes;OM190;CL500-15;
Comamonas (JF040898.1.1355)	19		Bacteria;Proteobacteria;Betaproteobacteria;Burkholderiales;Comamonadaceae;Comamonas;
Nitrosomonadaceae (GU183580.1.1392)	19		Bacteria;Proteobacteria;Betaproteobacteria;Nitrosomonadales;Nitrosomonadaceae;
Saprospiraceae (New.CleanUp.ReferenceOTU155)	19		Bacteria;Bacteroidetes;[Saprospirae];[Saprospirales];Saprospiraceae;
Cryomorphaceae (DQ640684.1.1400)	19		Bacteria;Bacteroidetes;Flavobacteriia;Flavobacteriales;Cryomorphaceae;
Chitinophagaceae (LN560233.1.1373)	19		Bacteria;Bacteroidetes;[Saprospirae];[Saprospirales];Chitinophagaceae;
iii1-15 (FJ004717.1.1375)	19		Bacteria;Acidobacteria;Acidobacteria-6;iii1-15;
Opitutus (FPLP01011862.9.1490)	19		Bacteria;Verrucomicrobia;Opitutae;Opitutales;Opitutaceae;Opitutus;
Deltaproteobacteria (JN869004.1.1531)	19		Bacteria;Proteobacteria;Deltaproteobacteria;
Comamonadaceae (JX223037.1.1402)	19		Bacteria;Proteobacteria;Betaproteobacteria;Burkholderiales;Comamonadaceae;
Hyphomonadaceae (FM200901.1.1365)	19		Bacteria;Proteobacteria;Alphaproteobacteria;Rhodobacterales;Hyphomonadaceae;
Hydrogenophaga (HQ609717.1.1490)	19		Bacteria;Proteobacteria;Betaproteobacteria;Burkholderiales;Comamonadaceae;Hydrogenophaga;
Prosthecobacter (FPLS01049914.11.1537)	19		Bacteria;Verrucomicrobia;Verrucomicrobiae;Verrucomicrobiales;Verrucomicrobiaceae;Prosthecobacter;
SR1 (JF917284.1.1325)	19		Bacteria;SR1;;
Myxococcales (HQ642824.1.1405)	19		Bacteria;Proteobacteria;Deltaproteobacteria;Myxococcales;
Haliangiaceae (New.CleanUp.ReferenceOTU852)	19		Bacteria;Proteobacteria;Deltaproteobacteria;Myxococcales;Haliangiaceae;
iii1-15 (KT835474.1.1505)	19		Bacteria;Acidobacteria;Acidobacteria-6;iii1-15;
Unassigned (FPLP01002070.2.1453)	19		Unassigned
Piscirickettsiaceae (FPLL01001575.10.1498)	19		Bacteria;Proteobacteria;Gammaproteobacteria;Thiotrichales;Piscirickettsiaceae;
Piscirickettsiaceae (New.CleanUp.ReferenceOTU715)	19		Bacteria;Proteobacteria;Gammaproteobacteria;Thiotrichales;Piscirickettsiaceae;
Moraxellaceae (New.CleanUp.ReferenceOTU1402)	19		Bacteria;Proteobacteria;Gammaproteobacteria;Pseudomonadales;Moraxellaceae;
Myxococcales (New.CleanUp.ReferenceOTU1000)	19		Bacteria;Proteobacteria;Deltaproteobacteria;Myxococcales;
Vitreoscilla (HM773475.1.1400)	18		Bacteria;Proteobacteria;Betaproteobacteria;Neisseriales;Neisseriaceae;Vitreoscilla;
Cloacibacterium (JF021617.1.1344)	18		Bacteria;Bacteroidetes;Flavobacteriia;Flavobacteriales;[Weeksellaceae];Cloacibacterium;
Cryomorphaceae (New.CleanUp.ReferenceOTU31)	18		Bacteria;Bacteroidetes;Flavobacteriia;Flavobacteriales;Cryomorphaceae;
Unassigned (New.CleanUp.ReferenceOTU216)	18		Unassigned
Ellin329 (KF697405.1.1227)	18		Bacteria;Proteobacteria;Alphaproteobacteria;Ellin329;
SJA-28 (CU927868.1.1342)	18		Bacteria;Chlorobi;SJA-28;
Saprospiraceae (EF523437.1.1415)	18		Bacteria;Bacteroidetes;[Saprospirae];[Saprospirales];Saprospiraceae;
Caldilinea (KC683035.1.1496)	18		Bacteria;Chloroflexi;Anaerolineae;Caldilineales;Caldilineaceae;Caldilinea;
Haliscomenobacter (DQ232755.1.1422)	18		Bacteria;Bacteroidetes;[Saprospirae];[Saprospirales];Saprospiraceae;Haliscomenobacter;
TM7-1 (New.CleanUp.ReferenceOTU403)	18		Bacteria;TM7;TM7-1;
Bdellovibrio (AB286607.1.1412)	18		Bacteria;Proteobacteria;Deltaproteobacteria;Bdellovibrionales;Bdellovibrionaceae;Bdellovibrio;
Rhodospirillaceae (New.CleanUp.ReferenceOTU194)	18		Bacteria;Proteobacteria;Alphaproteobacteria;Rhodospirillales;Rhodospirillaceae;
[Pedosphaerales] (KP687194.1.1496)	18		Bacteria;Verrucomicrobia;[Pedosphaerae];[Pedosphaerales];
Solibacterales (New.CleanUp.ReferenceOTU74)	18		Bacteria;Acidobacteria;Solibacteres;Solibacterales;
Bdellovibrio (New.CleanUp.ReferenceOTU210)	18		Bacteria;Proteobacteria;Deltaproteobacteria;Bdellovibrionales;Bdellovibrionaceae;Bdellovibrio;
Leptonema (New.CleanUp.ReferenceOTU140)	18		Bacteria;Spirochaetes;[Leptospirae];[Leptospirales];Leptospiraceae;Leptonema;
Caulobacteraceae (FPLS01026853.20.1483)	18		Bacteria;Proteobacteria;Alphaproteobacteria;Caulobacterales;Caulobacteraceae;
Sulfuritalea (FLOH01000050.74810.76329)	18		Bacteria;Proteobacteria;Betaproteobacteria;Rhodocyclales;Rhodocyclaceae;Sulfuritalea;
Moraxellaceae (KF891388.1.1405)	18		Bacteria;Proteobacteria;Gammaproteobacteria;Pseudomonadales;Moraxellaceae;
PRR-11 (New.CleanUp.ReferenceOTU1189)	18		Bacteria;BRC1;PRR-11;
Novosphingobium (HQ216298.1.1234)	18		Bacteria;Proteobacteria;Alphaproteobacteria;Sphingomonadales;Sphingomonadaceae;Novosphingobium;
Myxococcales (New.CleanUp.ReferenceOTU1083)	18		Bacteria;Proteobacteria;Deltaproteobacteria;Myxococcales;
Plesiocystis (FJ516809.1.1510)	18		Bacteria;Proteobacteria;Deltaproteobacteria;Myxococcales;Nannocystaceae;Plesiocystis;
Tetrasphaera (HQ010781.1.1483)	18		Bacteria;Actinobacteria;Actinobacteria;Actinomycetales;Intrasporangiaceae;Tetrasphaera;
Comamonadaceae (GU208313.1.1432)	18		Bacteria;Proteobacteria;Betaproteobacteria;Burkholderiales;Comamonadaceae;
Myxococcales (New.CleanUp.ReferenceOTU1278)	18		Bacteria;Proteobacteria;Deltaproteobacteria;Myxococcales;
Myxococcales (New.CleanUp.ReferenceOTU955)	18		Bacteria;Proteobacteria;Deltaproteobacteria;Myxococcales;
Flavobacterium (KC886817.1.1287)	18		Bacteria;Bacteroidetes;Flavobacteriia;Flavobacteriales;Flavobacteriaceae;Flavobacterium;
ZB2 (New.CleanUp.ReferenceOTU138)	18		Bacteria;OD1;ZB2;
ZB2 (New.CleanUp.ReferenceOTU498)	18		Bacteria;OD1;ZB2;
Cloacibacterium (KF067622.1.1340)	17		Bacteria;Bacteroidetes;Flavobacteriia;Flavobacteriales;[Weeksellaceae];Cloacibacterium;
Unassigned (New.CleanUp.ReferenceOTU145)	17		Unassigned
028H05-P-BN-P5 (BX294775.1.1308)	17		Bacteria;Planctomycetes;028H05-P-BN-P5;
mle1-48 (New.CleanUp.ReferenceOTU177)	17		Bacteria;Chloroflexi;TK17;mle1-48;
Thiobacterales (FJ535028.1.1513)	17		Bacteria;Proteobacteria;Betaproteobacteria;Thiobacterales;
Sphingomonadaceae (HM007527.1.1469)	17		Bacteria;Proteobacteria;Alphaproteobacteria;Sphingomonadales;Sphingomonadaceae;
Rickettsiales (KU726309.1.1478)	17		Bacteria;Proteobacteria;Alphaproteobacteria;Rickettsiales;
Chitinophagaceae (New.CleanUp.ReferenceOTU535)	17		Bacteria;Bacteroidetes;[Saprospirae];[Saprospirales];Chitinophagaceae;
Prosthecobacter (New.CleanUp.ReferenceOTU775)	17		Bacteria;Verrucomicrobia;Verrucomicrobiae;Verrucomicrobiales;Verrucomicrobiaceae;Prosthecobacter;
Rickettsiales (New.CleanUp.ReferenceOTU134)	17		Bacteria;Proteobacteria;Alphaproteobacteria;Rickettsiales;
Sinobacteraceae (New.CleanUp.ReferenceOTU654)	17		Bacteria;Proteobacteria;Gammaproteobacteria;Xanthomonadales;Sinobacteraceae;
Cytophagaceae (FJ529943.1.1487)	17		Bacteria;Bacteroidetes;Cytophagia;Cytophagales;Cytophagaceae;
agg27 (JN869038.1.1527)	17		Bacteria;Planctomycetes;OM190;agg27;
Chitinophagaceae (New.CleanUp.ReferenceOTU1287)	17		Bacteria;Bacteroidetes;[Saprospirae];[Saprospirales];Chitinophagaceae;
Unassigned (New.CleanUp.ReferenceOTU714)	17		Unassigned
Planctomyces (BX294735.1.1294)	17		Bacteria;Planctomycetes;Planctomycetia;Planctomycetales;Planctomycetaceae;Planctomyces;
Turneriella (New.CleanUp.ReferenceOTU492)	17		Bacteria;Spirochaetes;[Leptospirae];[Leptospirales];Leptospiraceae;Turneriella;
TM7-1 (New.CleanUp.ReferenceOTU149)	17		Bacteria;TM7;TM7-1;
Unassigned (New.CleanUp.ReferenceOTU795)	17		Unassigned
OM27 (New.CleanUp.ReferenceOTU1618)	17		Bacteria;Proteobacteria;Deltaproteobacteria;Myxococcales;OM27;
Myxococcales (New.CleanUp.ReferenceOTU309)	17		Bacteria;Proteobacteria;Deltaproteobacteria;Myxococcales;
Unassigned (New.CleanUp.ReferenceOTU108)	17		Unassigned
Flavobacterium (KP866210.1.1451)	17		Bacteria;Bacteroidetes;Flavobacteriia;Flavobacteriales;Flavobacteriaceae;Flavobacterium;
Enterobacteriaceae (HQ591433.1.1202)	16		Bacteria;Proteobacteria;Gammaproteobacteria;Enterobacteriales;Enterobacteriaceae
Porphyromonadaceae (CU926021.1.1347)	16		Bacteria;Bacteroidetes;Bacteroidia;Bacteroidales;Porphyromonadaceae;
SJA-4 (New.ReferenceOTU118)	16		Bacteria;TM6;SJA-4;
Cytophagaceae (JX406224.1.1487)	16		Bacteria;Bacteroidetes;Cytophagia;Cytophagales;Cytophagaceae;
ASSO-13 (AB563210.1.1315)	16		Bacteria;Proteobacteria;Betaproteobacteria;ASSO-13;
Zoogloea (CU923100.1.1364)	16		Bacteria;Proteobacteria;Betaproteobacteria;Rhodocyclales;Rhodocyclaceae;Zoogloea;
SBRH58 (HQ609689.1.1506)	16		Bacteria;TM6;SBRH58;
Comamonadaceae (FPLM01002854.5.1519)	16		Bacteria;Proteobacteria;Betaproteobacteria;Burkholderiales;Comamonadaceae;
Arcobacter (GU061286.1.1415)	16		Bacteria;Proteobacteria;Epsilonproteobacteria;Campylobacterales;Campylobacteraceae;Arcobacter;
Comamonadaceae (JF694806.1.1211)	16		Bacteria;Proteobacteria;Betaproteobacteria;Burkholderiales;Comamonadaceae;
RB40 (New.CleanUp.ReferenceOTU663)	16		Bacteria;Acidobacteria;Acidobacteria-6;iii1-15;RB40;
Rhodospirillales (HQ385582.1.1358)	16		Bacteria;Proteobacteria;Alphaproteobacteria;Rhodospirillales;
Flavobacterium (AB180738.1.1442)	16		Bacteria;Bacteroidetes;Flavobacteriia;Flavobacteriales;Flavobacteriaceae;Flavobacterium;
mb2424 (DQ676412.1.1453)	16		Bacteria;Acidobacteria;Acidobacteria-6;iii1-15;mb2424;
Chitinophagaceae (HQ609660.1.1498)	16		Bacteria;Bacteroidetes;[Saprospirae];[Saprospirales];Chitinophagaceae;
Tetrasphaera (New.CleanUp.ReferenceOTU154)	16		Bacteria;Actinobacteria;Actinobacteria;Actinomycetales;Intrasporangiaceae;Tetrasphaera;
Rheinheimera (DQ298024.1.1429)	16		Bacteria;Proteobacteria;Gammaproteobacteria;Alteromonadales;[Chromatiaceae];Rheinheimera;
Deltaproteobacteria (FPLP01006634.11.1515)	16		Bacteria;Proteobacteria;Deltaproteobacteria;
Rhodocyclaceae (New.CleanUp.ReferenceOTU986)	16		Bacteria;Proteobacteria;Betaproteobacteria;Rhodocyclales;Rhodocyclaceae;
Unassigned (New.CleanUp.ReferenceOTU635)	16		Unassigned
Caulobacteraceae (JN023516.1.1437)	16		Bacteria;Proteobacteria;Alphaproteobacteria;Caulobacterales;Caulobacteraceae;
mb2424 (JQ426017.1.1506)	16		Bacteria;Acidobacteria;Acidobacteria-6;iii1-15;mb2424;
ASSO-13 (CU925680.1.1361)	16		Bacteria;Proteobacteria;Betaproteobacteria;ASSO-13;
Bdellovibrio (New.CleanUp.ReferenceOTU1774)	16		Bacteria;Proteobacteria;Deltaproteobacteria;Bdellovibrionales;Bdellovibrionaceae;Bdellovibrio;
Unassigned (New.CleanUp.ReferenceOTU1274)	16		Unassigned
ZB2 (CXWK01016046.34608.35969)	16		Bacteria;OD1;ZB2;
Arcobacter (AF324539.1.1486)	15		Bacteria;Proteobacteria;Epsilonproteobacteria;Campylobacterales;Campylobacteraceae;Arcobacter;
TM7-1 (New.CleanUp.ReferenceOTU824)	15		Bacteria;TM7;TM7-1;
Flavobacterium (AF493635.1.1300)	15		Bacteria;Bacteroidetes;Flavobacteriia;Flavobacteriales;Flavobacteriaceae;Flavobacterium;
Flavobacterium (JX521444.1.1486)	15		Bacteria;Bacteroidetes;Flavobacteriia;Flavobacteriales;Flavobacteriaceae;Flavobacterium;
Rickettsiales (AF529112.1.1408)	15		Bacteria;Proteobacteria;Alphaproteobacteria;Rickettsiales;
Rickettsiales (DQ537528.1.1463)	15		Bacteria;Proteobacteria;Alphaproteobacteria;Rickettsiales;
Chitinophagaceae (JN820215.1.1493)	15		Bacteria;Bacteroidetes;[Saprospirae];[Saprospirales];Chitinophagaceae;
Rhodocyclaceae (AB930591.1.1459)	15		Bacteria;Proteobacteria;Betaproteobacteria;Rhodocyclales;Rhodocyclaceae;
Flammeovirgaceae (New.CleanUp.ReferenceOTU366)	15		Bacteria;Bacteroidetes;Cytophagia;Cytophagales;Flammeovirgaceae;
Halomonadaceae (FPLP01008255.14.1525)	15		Bacteria;Proteobacteria;Gammaproteobacteria;Oceanospirillales;Halomonadaceae;
Cytophagaceae (New.CleanUp.ReferenceOTU904)	15		Bacteria;Bacteroidetes;Cytophagia;Cytophagales;Cytophagaceae;
Phycisphaerales (HQ385531.1.1360)	15		Bacteria;Planctomycetes;Phycisphaerae;Phycisphaerales;
Comamonadaceae (KX538949.1.1437)	15		Bacteria;Proteobacteria;Betaproteobacteria;Burkholderiales;Comamonadaceae
Polyangiaceae (AF280858.1.1549)	15		Bacteria;Proteobacteria;Deltaproteobacteria;Myxococcales;Polyangiaceae;
Saprospiraceae (New.CleanUp.ReferenceOTU521)	15		Bacteria;Bacteroidetes;[Saprospirae];[Saprospirales];Saprospiraceae;
CL500-15 (KM823727.1.1550)	15		Bacteria;Planctomycetes;OM190;CL500-15;
Myxococcales (FN824829.1.1315)	15		Bacteria;Proteobacteria;Deltaproteobacteria;Myxococcales;
Ruminococcus (DQ809950.1.1293)	15		Bacteria;Firmicutes;Clostridia;Clostridiales;Ruminococcaceae;Ruminococcus;
Comamonadaceae (EF157669.14551.16070)	15		Bacteria;Proteobacteria;Betaproteobacteria;Burkholderiales;Comamonadaceae;
Faecalibacterium prausnitzii (HQ794414.1.1209)	15		Bacteria;Firmicutes;Clostridia;Clostridiales;Ruminococcaceae;Faecalibacterium;prausnitzii
Flavobacterium (GQ354935.1.1480)	15		Bacteria;Bacteroidetes;Flavobacteriia;Flavobacteriales;Flavobacteriaceae;Flavobacterium;
Bacteroidales (New.CleanUp.ReferenceOTU1178)	15		Bacteria;Bacteroidetes;Bacteroidia;Bacteroidales;
Myxococcales (New.CleanUp.ReferenceOTU1210)	15		Bacteria;Proteobacteria;Deltaproteobacteria;Myxococcales;
OM27 (New.CleanUp.ReferenceOTU811)	15		Bacteria;Proteobacteria;Deltaproteobacteria;Myxococcales;OM27;
Novosphingobium (JN082747.1.1402)	15		Bacteria;Proteobacteria;Alphaproteobacteria;Sphingomonadales;Sphingomonadaceae;Novosphingobium;
OM27 (New.CleanUp.ReferenceOTU1214)	15		Bacteria;Proteobacteria;Deltaproteobacteria;Myxococcales;OM27;
CL500-15 (JQ278783.1.1516)	15		Bacteria;Planctomycetes;OM190;CL500-15;
Rickettsiales (FPLS01001650.11.1381)	15		Bacteria;Proteobacteria;Alphaproteobacteria;Rickettsiales;
ZB2 (New.CleanUp.ReferenceOTU689)	15		Bacteria;OD1;ZB2;
Acinetobacter (JN609535.1.1318)	14		Bacteria;Proteobacteria;Gammaproteobacteria;Pseudomonadales;Moraxellaceae;Acinetobacter;
Arcobacter (LDIS01000001.515403.516918)	14		Bacteria;Proteobacteria;Epsilonproteobacteria;Campylobacterales;Campylobacteraceae;Arcobacter;
Tolumonas (CP001616.168795.170328)	14		Bacteria;Proteobacteria;Gammaproteobacteria;Aeromonadales;Aeromonadaceae;Tolumonas;
Legionellales (New.CleanUp.ReferenceOTU127)	14		Bacteria;Proteobacteria;Gammaproteobacteria;Legionellales;
Chryseobacterium (HQ686141.1.1218)	14		Bacteria;Bacteroidetes;Flavobacteriia;Flavobacteriales;[Weeksellaceae];Chryseobacterium;
Saprospiraceae (DQ232754.1.1413)	14		Bacteria;Bacteroidetes;[Saprospirae];[Saprospirales];Saprospiraceae;
Deltaproteobacteria (FPLS01013435.10.1398)	14		Bacteria;Proteobacteria;Deltaproteobacteria;
Arcobacter (EF515690.1.1375)	14		Bacteria;Proteobacteria;Epsilonproteobacteria;Campylobacterales;Campylobacteraceae;Arcobacter;
TM7-1 (KJ807883.1.1438)	14		Bacteria;TM7;TM7-1;
Sphingobacteriales (FJ660563.1.1482)	14		Bacteria;Bacteroidetes;Sphingobacteriia;Sphingobacteriales;
Saprospiraceae (EU809339.1.1336)	14		Bacteria;Bacteroidetes;[Saprospirae];[Saprospirales];Saprospiraceae;
Unassigned (New.CleanUp.ReferenceOTU450)	14		Unassigned
Coxiellaceae (New.CleanUp.ReferenceOTU1344)	14		Bacteria;Proteobacteria;Gammaproteobacteria;Legionellales;Coxiellaceae;
Saprospiraceae (EU104080.1.1428)	14		Bacteria;Bacteroidetes;[Saprospirae];[Saprospirales];Saprospiraceae;
Unassigned (New.CleanUp.ReferenceOTU214)	14		Unassigned
Candidatus Rhabdochlamydia (New.CleanUp.ReferenceOTU564)	14		Bacteria;Chlamydiae;Chlamydiia;Chlamydiales;Rhabdochlamydiaceae;Candidatus Rhabdochlamydia;
MIZ46 (New.CleanUp.ReferenceOTU120)	14		Bacteria;Proteobacteria;Deltaproteobacteria;MIZ46;
Saprospiraceae (GQ397076.1.1475)	14		Bacteria;Bacteroidetes;[Saprospirae];[Saprospirales];Saprospiraceae;
[Pedosphaerales] (LN571555.1.1401)	14		Bacteria;Verrucomicrobia;[Pedosphaerae];[Pedosphaerales];
BD1-5 (FPLP01005785.11.1463)	14		Bacteria;GN02;BD1-5;
Xanthomonadaceae (EU193112.1.1622)	14		Bacteria;Proteobacteria;Gammaproteobacteria;Xanthomonadales;Xanthomonadaceae;
Deltaproteobacteria (New.CleanUp.ReferenceOTU1118)	14		Bacteria;Proteobacteria;Deltaproteobacteria;
PB19 (New.CleanUp.ReferenceOTU1206)	14		Bacteria;Proteobacteria;Deltaproteobacteria;PB19;
Deltaproteobacteria (New.CleanUp.ReferenceOTU1370)	14		Bacteria;Proteobacteria;Deltaproteobacteria;
Myxococcales (New.CleanUp.ReferenceOTU531)	14		Bacteria;Proteobacteria;Deltaproteobacteria;Myxococcales;
Rickettsiaceae (KT851821.1.1462)	14		Bacteria;Proteobacteria;Alphaproteobacteria;Rickettsiales;Rickettsiaceae;
Xanthomonadaceae (CU925420.2.1352)	14		Bacteria;Proteobacteria;Gammaproteobacteria;Xanthomonadales;Xanthomonadaceae;
Proteobacteria (New.CleanUp.ReferenceOTU144)	14		Bacteria;Proteobacteria
Mycoplana (JF501055.1.1349)	14		Bacteria;Proteobacteria;Alphaproteobacteria;Caulobacterales;Caulobacteraceae;Mycoplana;
Saprospiraceae (HQ385580.1.1374)	14		Bacteria;Bacteroidetes;[Saprospirae];[Saprospirales];Saprospiraceae;
Fusobacteriales (New.CleanUp.ReferenceOTU657)	14		Bacteria;Fusobacteria;Fusobacteriia;Fusobacteriales;
Phycisphaerales (New.CleanUp.ReferenceOTU603)	14		Bacteria;Planctomycetes;Phycisphaerae;Phycisphaerales;
Intrasporangiaceae (KJ808403.1.1483)	14		Bacteria;Actinobacteria;Actinobacteria;Actinomycetales;Intrasporangiaceae;
[Pedosphaerales] (LN568846.1.1403)	14		Bacteria;Verrucomicrobia;[Pedosphaerae];[Pedosphaerales];
HOC36 (New.CleanUp.ReferenceOTU1131)	14		Bacteria;Proteobacteria;Gammaproteobacteria;HOC36;
Rhodospirillales (FPLP01004253.15.1513)	14		Bacteria;Proteobacteria;Alphaproteobacteria;Rhodospirillales;
Comamonadaceae (KP054162.1.1451)	14		Bacteria;Proteobacteria;Betaproteobacteria;Burkholderiales;Comamonadaceae;
Rhodospirillaceae (FPLP01008918.15.1488)	14		Bacteria;Proteobacteria;Alphaproteobacteria;Rhodospirillales;Rhodospirillaceae;
Myxococcales (New.CleanUp.ReferenceOTU1138)	14		Bacteria;Proteobacteria;Deltaproteobacteria;Myxococcales;
Nannocystis (New.CleanUp.ReferenceOTU480)	14		Bacteria;Proteobacteria;Deltaproteobacteria;Myxococcales;Nannocystaceae;Nannocystis;
Myxococcales (New.CleanUp.ReferenceOTU1335)	14		Bacteria;Proteobacteria;Deltaproteobacteria;Myxococcales;
Rhodobacter (New.CleanUp.ReferenceOTU664)	14		Bacteria;Proteobacteria;Alphaproteobacteria;Rhodobacterales;Rhodobacteraceae;Rhodobacter;
ZB2 (New.ReferenceOTU86)	14		Bacteria;OD1;ZB2;
Rhodocyclaceae (New.CleanUp.ReferenceOTU1561)	14		Bacteria;Proteobacteria;Betaproteobacteria;Rhodocyclales;Rhodocyclaceae
ZB2 (New.CleanUp.ReferenceOTU1247)	14		Bacteria;OD1;ZB2;
Wautersiella (JX519172.1.1232)	13		Bacteria;Bacteroidetes;Flavobacteriia;Flavobacteriales;[Weeksellaceae];Wautersiella;
Comamonadaceae (KF697428.1.1227)	13		Bacteria;Proteobacteria;Betaproteobacteria;Burkholderiales;Comamonadaceae;
Cloacibacterium (KF065783.1.1345)	13		Bacteria;Bacteroidetes;Flavobacteriia;Flavobacteriales;[Weeksellaceae];Cloacibacterium;
Flavobacterium (New.CleanUp.ReferenceOTU2167)	13		Bacteria;Bacteroidetes;Flavobacteriia;Flavobacteriales;Flavobacteriaceae;Flavobacterium;
BD7-3 (FPLP01001211.17.1483)	13		Bacteria;Proteobacteria;Alphaproteobacteria;BD7-3;
Saprospiraceae (New.CleanUp.ReferenceOTU2165)	13		Bacteria;Bacteroidetes;[Saprospirae];[Saprospirales];Saprospiraceae;
MIZ46 (JN038860.1.1509)	13		Bacteria;Proteobacteria;Deltaproteobacteria;MIZ46;
Chitinophagaceae (AF527580.1.1466)	13		Bacteria;Bacteroidetes;[Saprospirae];[Saprospirales];Chitinophagaceae;
Saprospiraceae (FPLP01004346.10.1498)	13		Bacteria;Bacteroidetes;[Saprospirae];[Saprospirales];Saprospiraceae;
Chitinophagaceae (FPLP01000364.16.1475)	13		Bacteria;Bacteroidetes;[Saprospirae];[Saprospirales];Chitinophagaceae;
Chitinophagaceae (New.CleanUp.ReferenceOTU320)	13		Bacteria;Bacteroidetes;[Saprospirae];[Saprospirales];Chitinophagaceae;
Legionellaceae (New.CleanUp.ReferenceOTU91)	13		Bacteria;Proteobacteria;Gammaproteobacteria;Legionellales;Legionellaceae;
Ellin6075 (FJ946541.1.1290)	13		Bacteria;Acidobacteria;[Chloracidobacteria];RB41;Ellin6075;
Rhodospirillaceae (KF712732.1.1461)	13		Bacteria;Proteobacteria;Alphaproteobacteria;Rhodospirillales;Rhodospirillaceae;
Zoogloea (JN391986.1.1503)	13		Bacteria;Proteobacteria;Betaproteobacteria;Rhodocyclales;Rhodocyclaceae;Zoogloea;
Zoogloea (KC633535.1.1494)	13		Bacteria;Proteobacteria;Betaproteobacteria;Rhodocyclales;Rhodocyclaceae;Zoogloea;
Rhodospirillaceae (FPLL01004619.10.1487)	13		Bacteria;Proteobacteria;Alphaproteobacteria;Rhodospirillales;Rhodospirillaceae;
BD7-3 (JN609333.1.1446)	13		Bacteria;Proteobacteria;Alphaproteobacteria;BD7-3;
Comamonadaceae (KF428119.1.1493)	13		Bacteria;Proteobacteria;Betaproteobacteria;Burkholderiales;Comamonadaceae;
SBRH58 (New.CleanUp.ReferenceOTU222)	13		Bacteria;TM6;SBRH58;
Procabacteriaceae (CP019509.2141193.2142740)	13		Bacteria;Proteobacteria;Betaproteobacteria;Procabacteriales;Procabacteriaceae;
Solibacterales (JN397720.1.1421)	13		Bacteria;Acidobacteria;Solibacteres;Solibacterales;
Dechloromonas (FJ660532.1.1496)	13		Bacteria;Proteobacteria;Betaproteobacteria;Rhodocyclales;Rhodocyclaceae;Dechloromonas;
Zoogloea (JN391958.1.1504)	13		Bacteria;Proteobacteria;Betaproteobacteria;Rhodocyclales;Rhodocyclaceae;Zoogloea;
Sphingomonadaceae (New.CleanUp.ReferenceOTU1273)	13		Bacteria;Proteobacteria;Alphaproteobacteria;Sphingomonadales;Sphingomonadaceae;
Caldilineaceae (FJ516980.1.1456)	13		Bacteria;Chloroflexi;Anaerolineae;Caldilineales;Caldilineaceae;
Comamonadaceae (FPLL01001014.11.1506)	13		Bacteria;Proteobacteria;Betaproteobacteria;Burkholderiales;Comamonadaceae;
Rhodospirillaceae (New.CleanUp.ReferenceOTU178)	13		Bacteria;Proteobacteria;Alphaproteobacteria;Rhodospirillales;Rhodospirillaceae;
Piscirickettsiaceae (JN868915.1.1530)	13		Bacteria;Proteobacteria;Gammaproteobacteria;Thiotrichales;Piscirickettsiaceae;
Sulfurospirillum (FQ659677.1.1329)	13		Bacteria;Proteobacteria;Epsilonproteobacteria;Campylobacterales;Campylobacteraceae;Sulfurospirillum;
Actinomycetales (FJ769434.1.1471)	13		Bacteria;Actinobacteria;Actinobacteria;Actinomycetales;
Deltaproteobacteria (KF911208.1.1469)	13		Bacteria;Proteobacteria;Deltaproteobacteria;
Unassigned (New.CleanUp.ReferenceOTU1301)	13		Unassigned
Faecalibacterium prausnitzii (FJ367480.1.1214)	13		Bacteria;Firmicutes;Clostridia;Clostridiales;Ruminococcaceae;Faecalibacterium;prausnitzii
Myxococcales (HM273140.1.1368)	13		Bacteria;Proteobacteria;Deltaproteobacteria;Myxococcales;
3BR-5F (New.CleanUp.ReferenceOTU996)	13		Bacteria;GN02;3BR-5F;
[Saprospirales] (New.CleanUp.ReferenceOTU734)	13		Bacteria;Bacteroidetes;[Saprospirae];[Saprospirales];
LD1-PB3 (New.CleanUp.ReferenceOTU255)	13		Bacteria;Verrucomicrobia;Verruco-5;LD1-PB3;
Moraxellaceae (New.CleanUp.ReferenceOTU288)	13		Bacteria;Proteobacteria;Gammaproteobacteria;Pseudomonadales;Moraxellaceae;
CCU21 (New.CleanUp.ReferenceOTU914)	13		Bacteria;Acidobacteria;Acidobacteria-6;CCU21;
Acetobacteraceae (New.CleanUp.ReferenceOTU1337)	13		Bacteria;Proteobacteria;Alphaproteobacteria;Rhodospirillales;Acetobacteraceae;
ZB2 (KC424672.1.1445)	13		Bacteria;OD1;ZB2;
Acinetobacter johnsonii (JF343125.1.1339)	12		Bacteria;Proteobacteria;Gammaproteobacteria;Pseudomonadales;Moraxellaceae;Acinetobacter;johnsonii
Tolumonas (AB286509.1.1485)	12		Bacteria;Proteobacteria;Gammaproteobacteria;Aeromonadales;Aeromonadaceae;Tolumonas;
Flavobacterium (New.CleanUp.ReferenceOTU593)	12		Bacteria;Bacteroidetes;Flavobacteriia;Flavobacteriales;Flavobacteriaceae;Flavobacterium;
Rhizobiales (New.CleanUp.ReferenceOTU245)	12		Bacteria;Proteobacteria;Alphaproteobacteria;Rhizobiales;
TSBW08 (FPLL01008369.10.1536)	12		Bacteria;NKB19;TSBW08;
Unassigned (FPLP01002178.1.1327)	12		Unassigned
Sphingobacteriaceae (EU703404.1.1487)	12		Bacteria;Bacteroidetes;Sphingobacteriia;Sphingobacteriales;Sphingobacteriaceae;
Rhodobacteraceae (HQ324862.1.1414)	12		Bacteria;Proteobacteria;Alphaproteobacteria;Rhodobacterales;Rhodobacteraceae;
Arcobacter (KJ808094.1.1477)	12		Bacteria;Proteobacteria;Epsilonproteobacteria;Campylobacterales;Campylobacteraceae;Arcobacter;
Bradyrhizobium (FJ802297.1.1227)	12		Bacteria;Proteobacteria;Alphaproteobacteria;Rhizobiales;Bradyrhizobiaceae;Bradyrhizobium
Saprospiraceae (New.CleanUp.ReferenceOTU1187)	12		Bacteria;Bacteroidetes;[Saprospirae];[Saprospirales];Saprospiraceae;
BD1-5 (New.CleanUp.ReferenceOTU1093)	12		Bacteria;GN02;BD1-5;
Comamonadaceae (FPLS01017750.18.1287)	12		Bacteria;Proteobacteria;Betaproteobacteria;Burkholderiales;Comamonadaceae;
Cryomorphaceae (CU923340.1.1356)	12		Bacteria;Bacteroidetes;Flavobacteriia;Flavobacteriales;Cryomorphaceae;
Comamonadaceae (New.CleanUp.ReferenceOTU300)	12		Bacteria;Proteobacteria;Betaproteobacteria;Burkholderiales;Comamonadaceae
Flavobacteriales (FPLP01013104.11.1440)	12		Bacteria;Bacteroidetes;Flavobacteriia;Flavobacteriales;
Myxococcales (FPLS01049854.19.1546)	12		Bacteria;Proteobacteria;Deltaproteobacteria;Myxococcales;
Chitinophagaceae (New.CleanUp.ReferenceOTU1385)	12		Bacteria;Bacteroidetes;[Saprospirae];[Saprospirales];Chitinophagaceae;
Caldilinea (New.CleanUp.ReferenceOTU1386)	12		Bacteria;Chloroflexi;Anaerolineae;Caldilineales;Caldilineaceae;Caldilinea;
Comamonadaceae (KX753124.1.1483)	12		Bacteria;Proteobacteria;Betaproteobacteria;Burkholderiales;Comamonadaceae;
LD1-PB3 (New.CleanUp.ReferenceOTU1443)	12		Bacteria;Verrucomicrobia;Verruco-5;LD1-PB3;
Alphaproteobacteria (New.CleanUp.ReferenceOTU1107)	12		Bacteria;Proteobacteria;Alphaproteobacteria;
Propionivibrio (CU927866.1.1362)	12		Bacteria;Proteobacteria;Betaproteobacteria;Rhodocyclales;Rhodocyclaceae;Propionivibrio;
Comamonadaceae (FPLL01000509.18.1473)	12		Bacteria;Proteobacteria;Betaproteobacteria;Burkholderiales;Comamonadaceae;
Ellin6075 (AB991359.1.1445)	12		Bacteria;Acidobacteria;[Chloracidobacteria];RB41;Ellin6075;
Cytophagales (FPLS01033356.15.1506)	12		Bacteria;Bacteroidetes;Cytophagia;Cytophagales;
Rheinheimera (FJ612447.1.1477)	12		Bacteria;Proteobacteria;Gammaproteobacteria;Alteromonadales;[Chromatiaceae];Rheinheimera;
Myxococcales (New.CleanUp.ReferenceOTU809)	12		Bacteria;Proteobacteria;Deltaproteobacteria;Myxococcales;
Myxococcales (New.CleanUp.ReferenceOTU673)	12		Bacteria;Proteobacteria;Deltaproteobacteria;Myxococcales;
ZB2 (New.CleanUp.ReferenceOTU1238)	12		Bacteria;OD1;ZB2;
Saprospiraceae (New.CleanUp.ReferenceOTU1232)	12		Bacteria;Bacteroidetes;[Saprospirae];[Saprospirales];Saprospiraceae;
mle1-48 (AB630821.1.1414)	12		Bacteria;Chloroflexi;TK17;mle1-48;
Myxococcales (FPLS01032533.17.1548)	12		Bacteria;Proteobacteria;Deltaproteobacteria;Myxococcales;
Unassigned (New.CleanUp.ReferenceOTU550)	12		Unassigned
Unassigned (FPLS01042946.8.1471)	12		Unassigned
Moraxellaceae (New.CleanUp.ReferenceOTU1119)	12		Bacteria;Proteobacteria;Gammaproteobacteria;Pseudomonadales;Moraxellaceae;
FAC87 (JQ323121.1.1513)	12		Bacteria;Proteobacteria;Deltaproteobacteria;FAC87;
Leptospira biflexa (AB476706.1.1492)	12		Bacteria;Spirochaetes;[Leptospirae];[Leptospirales];Leptospiraceae;Leptospira;biflexa
Myxococcales (JQ723664.1.1518)	12		Bacteria;Proteobacteria;Deltaproteobacteria;Myxococcales;
ZB2 (FPLP01004215.1.1431)	12		Bacteria;OD1;ZB2;
MIZ46 (New.CleanUp.ReferenceOTU143)	12		Bacteria;Proteobacteria;Deltaproteobacteria;MIZ46;
Dechloromonas (New.CleanUp.ReferenceOTU1449)	12		Bacteria;Proteobacteria;Betaproteobacteria;Rhodocyclales;Rhodocyclaceae;Dechloromonas;
PRR-11 (FPLS01030535.15.1540)	12		Bacteria;BRC1;PRR-11;
Simkaniaceae (New.CleanUp.ReferenceOTU411)	11		Bacteria;Chlamydiae;Chlamydiia;Chlamydiales;Simkaniaceae
Rickettsiales (New.CleanUp.ReferenceOTU84)	11		Bacteria;Proteobacteria;Alphaproteobacteria;Rickettsiales;
Rickettsiales (New.CleanUp.ReferenceOTU524)	11		Bacteria;Proteobacteria;Alphaproteobacteria;Rickettsiales;
Streptococcus (AB849349.1.1221)	11		Bacteria;Firmicutes;Bacilli;Lactobacillales;Streptococcaceae;Streptococcus;
Comamonadaceae (HQ157206.1.1491)	11		Bacteria;Proteobacteria;Betaproteobacteria;Burkholderiales;Comamonadaceae;
Haliscomenobacter (AY168729.1.1444)	11		Bacteria;Bacteroidetes;[Saprospirae];[Saprospirales];Saprospiraceae;Haliscomenobacter;
Rhodocyclaceae (AM268343.1.1308)	11		Bacteria;Proteobacteria;Betaproteobacteria;Rhodocyclales;Rhodocyclaceae;
CL500-15 (HE650011.1.1382)	11		Bacteria;Planctomycetes;OM190;CL500-15;
Chitinophagaceae (New.CleanUp.ReferenceOTU2286)	11		Bacteria;Bacteroidetes;[Saprospirae];[Saprospirales];Chitinophagaceae;
Cytophagaceae (JQ801046.1.1487)	11		Bacteria;Bacteroidetes;Cytophagia;Cytophagales;Cytophagaceae;
Sphingobium (KT363037.1.1387)	11		Bacteria;Proteobacteria;Alphaproteobacteria;Sphingomonadales;Sphingomonadaceae;Sphingobium;
Caulobacteraceae (HQ602901.1.1448)	11		Bacteria;Proteobacteria;Alphaproteobacteria;Caulobacterales;Caulobacteraceae;
[Saprospirales] (AB286623.1.1419)	11		Bacteria;Bacteroidetes;[Saprospirae];[Saprospirales];
BD7-3 (New.CleanUp.ReferenceOTU717)	11		Bacteria;Proteobacteria;Alphaproteobacteria;BD7-3;
Arcobacter (DQ234254.1.1547)	11		Bacteria;Proteobacteria;Epsilonproteobacteria;Campylobacterales;Campylobacteraceae;Arcobacter;
Chitinophagaceae (New.CleanUp.ReferenceOTU188)	11		Bacteria;Bacteroidetes;[Saprospirae];[Saprospirales];Chitinophagaceae;
WD2101 (HQ385611.1.1365)	11		Bacteria;Planctomycetes;Phycisphaerae;WD2101;
Flavobacterium (EF516507.1.1395)	11		Bacteria;Bacteroidetes;Flavobacteriia;Flavobacteriales;Flavobacteriaceae;Flavobacterium;
Rhodocyclaceae (New.CleanUp.ReferenceOTU1966)	11		Bacteria;Proteobacteria;Betaproteobacteria;Rhodocyclales;Rhodocyclaceae
Unassigned (New.CleanUp.ReferenceOTU341)	11		Unassigned
Flavobacterium (New.CleanUp.ReferenceOTU712)	11		Bacteria;Bacteroidetes;Flavobacteriia;Flavobacteriales;Flavobacteriaceae;Flavobacterium;
Legionella (New.CleanUp.ReferenceOTU1203)	11		Bacteria;Proteobacteria;Gammaproteobacteria;Legionellales;Legionellaceae;Legionella;
Perlucidibaca (EU104007.1.1452)	11		Bacteria;Proteobacteria;Gammaproteobacteria;Pseudomonadales;Moraxellaceae;Perlucidibaca;
Haliangiaceae (New.CleanUp.ReferenceOTU302)	11		Bacteria;Proteobacteria;Deltaproteobacteria;Myxococcales;Haliangiaceae;
Neisseriaceae (AUHR01000037.123.1639)	11		Bacteria;Proteobacteria;Betaproteobacteria;Neisseriales;Neisseriaceae
Haliangiaceae (FPLS01002396.11.1383)	11		Bacteria;Proteobacteria;Deltaproteobacteria;Myxococcales;Haliangiaceae;
ZB2 (New.CleanUp.ReferenceOTU732)	11		Bacteria;OD1;ZB2;
iii1-15 (FJ004761.1.1335)	11		Bacteria;Acidobacteria;Acidobacteria-6;iii1-15;
Sphingobacteriales (AM116744.1.1272)	11		Bacteria;Bacteroidetes;Sphingobacteriia;Sphingobacteriales;
Unassigned (New.CleanUp.ReferenceOTU263)	11		Unassigned
Flavobacterium (KP681249.1.1207)	11		Bacteria;Bacteroidetes;Flavobacteriia;Flavobacteriales;Flavobacteriaceae;Flavobacterium;
Rhodocyclaceae (KM016244.1.1458)	11		Bacteria;Proteobacteria;Betaproteobacteria;Rhodocyclales;Rhodocyclaceae;
34P16 (New.CleanUp.ReferenceOTU1646)	11		Bacteria;Proteobacteria;Gammaproteobacteria;34P16;
Unassigned (New.CleanUp.ReferenceOTU790)	11		Unassigned
Rhodocyclaceae (New.CleanUp.ReferenceOTU1188)	11		Bacteria;Proteobacteria;Betaproteobacteria;Rhodocyclales;Rhodocyclaceae
Myxococcales (KP054205.1.1474)	11		Bacteria;Proteobacteria;Deltaproteobacteria;Myxococcales;
Myxococcales (New.CleanUp.ReferenceOTU1302)	11		Bacteria;Proteobacteria;Deltaproteobacteria;Myxococcales;
Sphingobacteriales (FPLL01005815.16.1516)	11		Bacteria;Bacteroidetes;Sphingobacteriia;Sphingobacteriales;
Deltaproteobacteria (New.CleanUp.ReferenceOTU651)	11		Bacteria;Proteobacteria;Deltaproteobacteria;
PRR-11 (New.CleanUp.ReferenceOTU640)	11		Bacteria;BRC1;PRR-11;
Unassigned (New.CleanUp.ReferenceOTU865)	11		Unassigned
agg27 (FJ208825.1.1371)	11		Bacteria;Planctomycetes;OM190;agg27;
Spirobacillales (New.CleanUp.ReferenceOTU1486)	11		Bacteria;Proteobacteria;Deltaproteobacteria;Spirobacillales;
Unassigned (New.CleanUp.ReferenceOTU836)	11		Unassigned
Perlucidibaca (New.CleanUp.ReferenceOTU235)	11		Bacteria;Proteobacteria;Gammaproteobacteria;Pseudomonadales;Moraxellaceae;Perlucidibaca;
ABY1 (New.CleanUp.ReferenceOTU912)	11		Bacteria;OD1;ABY1;
Unassigned (New.CleanUp.ReferenceOTU1197)	11		Unassigned
Candidatus Accumulibacter (New.CleanUp.ReferenceOTU846)	11		Bacteria;Proteobacteria;Betaproteobacteria;Rhodocyclales;Rhodocyclaceae;Candidatus Accumulibacter;
Unassigned (New.CleanUp.ReferenceOTU769)	11		Unassigned
Pseudomonas (KY229868.1.1200)	10		Bacteria;Proteobacteria;Gammaproteobacteria;Pseudomonadales;Pseudomonadaceae;Pseudomonas;
Comamonas (New.ReferenceOTU34)	10		Bacteria;Proteobacteria;Betaproteobacteria;Burkholderiales;Comamonadaceae;Comamonas;
Legionellales (DQ813856.1.1468)	10		Bacteria;Proteobacteria;Gammaproteobacteria;Legionellales;
Sphingobacteriales (New.CleanUp.ReferenceOTU4023)	10		Bacteria;Bacteroidetes;Sphingobacteriia;Sphingobacteriales;
Prosthecobacter (New.CleanUp.ReferenceOTU2220)	10		Bacteria;Verrucomicrobia;Verrucomicrobiae;Verrucomicrobiales;Verrucomicrobiaceae;Prosthecobacter;
Aeromonadaceae (HQ860721.1.1421)	10		Bacteria;Proteobacteria;Gammaproteobacteria;Aeromonadales;Aeromonadaceae;
Sphingobacteriales (FPLL01001810.10.1512)	10		Bacteria;Bacteroidetes;Sphingobacteriia;Sphingobacteriales;
SB-1 (JX225448.1.1478)	10		Bacteria;Bacteroidetes;Bacteroidia;Bacteroidales;SB-1;
Sphingobacteriales (JQ941821.1.1402)	10		Bacteria;Bacteroidetes;Sphingobacteriia;Sphingobacteriales;
Deltaproteobacteria (New.CleanUp.ReferenceOTU613)	10		Bacteria;Proteobacteria;Deltaproteobacteria;
C111 (CU917772.1.1345)	10		Bacteria;Actinobacteria;Acidimicrobiia;Acidimicrobiales;C111;
Comamonadaceae (New.CleanUp.ReferenceOTU310)	10		Bacteria;Proteobacteria;Betaproteobacteria;Burkholderiales;Comamonadaceae;
BD1-5 (New.CleanUp.ReferenceOTU1734)	10		Bacteria;GN02;BD1-5;
TM7-1 (KP054188.1.1395)	10		Bacteria;TM7;TM7-1;
Cytophagaceae (JQ684165.1.1451)	10		Bacteria;Bacteroidetes;Cytophagia;Cytophagales;Cytophagaceae;
Flavobacterium columnare (LN717318.1.1405)	10		Bacteria;Bacteroidetes;Flavobacteriia;Flavobacteriales;Flavobacteriaceae;Flavobacterium;columnare
Tolumonas (JF496528.1.1461)	10		Bacteria;Proteobacteria;Gammaproteobacteria;Aeromonadales;Aeromonadaceae;Tolumonas;
Aeromonadaceae (New.CleanUp.ReferenceOTU1081)	10		Bacteria;Proteobacteria;Gammaproteobacteria;Aeromonadales;Aeromonadaceae;
Unassigned (New.CleanUp.ReferenceOTU1351)	10		Unassigned
Bacteriovoracaceae (New.CleanUp.ReferenceOTU228)	10		Bacteria;Proteobacteria;Deltaproteobacteria;Bdellovibrionales;Bacteriovoracaceae;
OM27 (New.CleanUp.ReferenceOTU623)	10		Bacteria;Proteobacteria;Deltaproteobacteria;Myxococcales;OM27;
Bacteroidales (AB630523.1.1452)	10		Bacteria;Bacteroidetes;Bacteroidia;Bacteroidales;
Comamonadaceae (KC189707.1.1486)	10		Bacteria;Proteobacteria;Betaproteobacteria;Burkholderiales;Comamonadaceae;
Hyphomonadaceae (AB630448.1.1379)	10		Bacteria;Proteobacteria;Alphaproteobacteria;Rhodobacterales;Hyphomonadaceae;
Opitutaceae (CXWL01003141.114212.115751)	10		Bacteria;Verrucomicrobia;Opitutae;Opitutales;Opitutaceae;
BME43 (New.CleanUp.ReferenceOTU1141)	10		Bacteria;Bacteroidetes;BME43;
Armatimonas (AY212563.1.1510)	10		Bacteria;Armatimonadetes;Armatimonadia;Armatimonadales;Armatimonadaceae;Armatimonas;
Sinobacteraceae (AB630764.1.1458)	10		Bacteria;Proteobacteria;Gammaproteobacteria;Xanthomonadales;Sinobacteraceae;
Rhodobacter (New.CleanUp.ReferenceOTU1168)	10		Bacteria;Proteobacteria;Alphaproteobacteria;Rhodobacterales;Rhodobacteraceae;Rhodobacter;
Chitinophagaceae (New.CleanUp.ReferenceOTU1485)	10		Bacteria;Bacteroidetes;[Saprospirae];[Saprospirales];Chitinophagaceae;
Phycisphaerales (FPLS01003808.30.1491)	10		Bacteria;Planctomycetes;Phycisphaerae;Phycisphaerales;
Flavobacterium (KP686921.1.1438)	10		Bacteria;Bacteroidetes;Flavobacteriia;Flavobacteriales;Flavobacteriaceae;Flavobacterium;
Planctomyces (BX294718.2.1277)	10		Bacteria;Planctomycetes;Planctomycetia;Planctomycetales;Planctomycetaceae;Planctomyces;
Prosthecobacter (New.CleanUp.ReferenceOTU1527)	10		Bacteria;Verrucomicrobia;Verrucomicrobiae;Verrucomicrobiales;Verrucomicrobiaceae;Prosthecobacter;
[Pedosphaerales] (FPLP01003479.1.1254)	10		Bacteria;Verrucomicrobia;[Pedosphaerae];[Pedosphaerales];
Flavobacterium (HQ115551.1.1213)	10		Bacteria;Bacteroidetes;Flavobacteriia;Flavobacteriales;Flavobacteriaceae;Flavobacterium;
Comamonadaceae (New.CleanUp.ReferenceOTU1186)	10		Bacteria;Proteobacteria;Betaproteobacteria;Burkholderiales;Comamonadaceae;
Polyangiaceae (KC331295.1.1522)	10		Bacteria;Proteobacteria;Deltaproteobacteria;Myxococcales;Polyangiaceae;
Bdellovibrio (New.CleanUp.ReferenceOTU218)	10		Bacteria;Proteobacteria;Deltaproteobacteria;Bdellovibrionales;Bdellovibrionaceae;Bdellovibrio;
Novosphingobium (EU644200.1.1409)	10		Bacteria;Proteobacteria;Alphaproteobacteria;Sphingomonadales;Sphingomonadaceae;Novosphingobium;
Moraxellaceae (New.CleanUp.ReferenceOTU890)	10		Bacteria;Proteobacteria;Gammaproteobacteria;Pseudomonadales;Moraxellaceae;
Leptospira biflexa (Z98591.1.1413)	10		Bacteria;Spirochaetes;[Leptospirae];[Leptospirales];Leptospiraceae;Leptospira;biflexa
Cytophagaceae (New.CleanUp.ReferenceOTU1607)	10		Bacteria;Bacteroidetes;Cytophagia;Cytophagales;Cytophagaceae;
Haliangiaceae (New.CleanUp.ReferenceOTU791)	10		Bacteria;Proteobacteria;Deltaproteobacteria;Myxococcales;Haliangiaceae;
ZB2 (KC290405.1.1496)	10		Bacteria;OD1;ZB2;
Aeromonadaceae (FJ494889.1.1278)	9		Bacteria;Proteobacteria;Gammaproteobacteria;Aeromonadales;Aeromonadaceae;
Tolumonas (GU356331.1.1390)	9		Bacteria;Proteobacteria;Gammaproteobacteria;Aeromonadales;Aeromonadaceae;Tolumonas;
Devosia (CU926631.1.1305)	9		Bacteria;Proteobacteria;Alphaproteobacteria;Rhizobiales;Hyphomicrobiaceae;Devosia;
Steroidobacter (FPLM01007799.10.1525)	9		Bacteria;Proteobacteria;Gammaproteobacteria;Xanthomonadales;Sinobacteraceae;Steroidobacter;
Rhodospirillaceae (JF265791.1.1314)	9		Bacteria;Proteobacteria;Alphaproteobacteria;Rhodospirillales;Rhodospirillaceae;
Sphingomonadaceae (FPLM01001087.16.1484)	9		Bacteria;Proteobacteria;Alphaproteobacteria;Sphingomonadales;Sphingomonadaceae;
Spirobacillales (FPLS01058601.17.1531)	9		Bacteria;Proteobacteria;Deltaproteobacteria;Spirobacillales;
Flavobacterium (LT594464.1.1404)	9		Bacteria;Bacteroidetes;Flavobacteriia;Flavobacteriales;Flavobacteriaceae;Flavobacterium;
Comamonadaceae (New.CleanUp.ReferenceOTU1249)	9		Bacteria;Proteobacteria;Betaproteobacteria;Burkholderiales;Comamonadaceae;
Rhodobacteraceae (EU580696.1.1340)	9		Bacteria;Proteobacteria;Alphaproteobacteria;Rhodobacterales;Rhodobacteraceae;
Neisseriaceae (New.CleanUp.ReferenceOTU355)	9		Bacteria;Proteobacteria;Betaproteobacteria;Neisseriales;Neisseriaceae;
Ellin329 (GQ263772.1.1428)	9		Bacteria;Proteobacteria;Alphaproteobacteria;Ellin329;
Procabacteriaceae (KJ782950.1.1511)	9		Bacteria;Proteobacteria;Betaproteobacteria;Procabacteriales;Procabacteriaceae;
Rhodocyclaceae (New.CleanUp.ReferenceOTU1356)	9		Bacteria;Proteobacteria;Betaproteobacteria;Rhodocyclales;Rhodocyclaceae;
Arcobacter (FJ612320.1.1411)	9		Bacteria;Proteobacteria;Epsilonproteobacteria;Campylobacterales;Campylobacteraceae;Arcobacter;
Hyphomonadaceae (AB630432.1.1408)	9		Bacteria;Proteobacteria;Alphaproteobacteria;Rhodobacterales;Hyphomonadaceae;
Pirellulaceae (BX294696.1.1293)	9		Bacteria;Planctomycetes;Planctomycetia;Pirellulales;Pirellulaceae;
Polyangiaceae (New.CleanUp.ReferenceOTU445)	9		Bacteria;Proteobacteria;Deltaproteobacteria;Myxococcales;Polyangiaceae
Rhodocyclaceae (JN391867.1.1488)	9		Bacteria;Proteobacteria;Betaproteobacteria;Rhodocyclales;Rhodocyclaceae
Flavobacterium (JF828736.1.1480)	9		Bacteria;Bacteroidetes;Flavobacteriia;Flavobacteriales;Flavobacteriaceae;Flavobacterium;
Rhodocyclaceae (FPLP01008190.17.1534)	9		Bacteria;Proteobacteria;Betaproteobacteria;Rhodocyclales;Rhodocyclaceae
Xanthomonadaceae (DQ640689.1.1418)	9		Bacteria;Proteobacteria;Gammaproteobacteria;Xanthomonadales;Xanthomonadaceae;
Unassigned (New.CleanUp.ReferenceOTU773)	9		Unassigned
Unassigned (New.CleanUp.ReferenceOTU174)	9		Unassigned
Propionivibrio (FPLP01009403.16.1534)	9		Bacteria;Proteobacteria;Betaproteobacteria;Rhodocyclales;Rhodocyclaceae;Propionivibrio;
Cytophagaceae (HG917488.1.1450)	9		Bacteria;Bacteroidetes;Cytophagia;Cytophagales;Cytophagaceae;
HTCC2089 (New.CleanUp.ReferenceOTU164)	9		Bacteria;Proteobacteria;Gammaproteobacteria;HTCC2188;HTCC2089;
Thiobacterales (JF808907.1.1499)	9		Bacteria;Proteobacteria;Betaproteobacteria;Thiobacterales;
Desulfomicrobium (AY666159.1.1343)	9		Bacteria;Proteobacteria;Deltaproteobacteria;Desulfovibrionales;Desulfomicrobiaceae;Desulfomicrobium;
Betaproteobacteria (FJ901870.1.1258)	9		Bacteria;Proteobacteria;Betaproteobacteria;
Unassigned (New.CleanUp.ReferenceOTU573)	9		Unassigned
Betaproteobacteria (New.CleanUp.ReferenceOTU390)	9		Bacteria;Proteobacteria;Betaproteobacteria
OM27 (FPLP01002685.25.1456)	9		Bacteria;Proteobacteria;Deltaproteobacteria;Myxococcales;OM27;
Phycisphaerales (New.CleanUp.ReferenceOTU195)	9		Bacteria;Planctomycetes;Phycisphaerae;Phycisphaerales;
Crocinitomix (FM200866.1.1396)	9		Bacteria;Bacteroidetes;Flavobacteriia;Flavobacteriales;Cryomorphaceae;Crocinitomix;
Comamonadaceae (FJ535020.1.1496)	9		Bacteria;Proteobacteria;Betaproteobacteria;Burkholderiales;Comamonadaceae
Halomonadaceae (New.CleanUp.ReferenceOTU1211)	9		Bacteria;Proteobacteria;Gammaproteobacteria;Oceanospirillales;Halomonadaceae;
Sinobacteraceae (New.CleanUp.ReferenceOTU2012)	9		Bacteria;Proteobacteria;Gammaproteobacteria;Xanthomonadales;Sinobacteraceae;
[Saprospirales] (New.CleanUp.ReferenceOTU1216)	9		Bacteria;Bacteroidetes;[Saprospirae];[Saprospirales];
Unassigned (New.CleanUp.ReferenceOTU688)	9		Unassigned
Dechloromonas (HM340966.1.1357)	9		Bacteria;Proteobacteria;Betaproteobacteria;Rhodocyclales;Rhodocyclaceae;Dechloromonas;
agg27 (FPLS01048976.19.1551)	9		Bacteria;Planctomycetes;OM190;agg27;
agg27 (New.CleanUp.ReferenceOTU1507)	9		Bacteria;Planctomycetes;OM190;agg27;
Phycisphaerales (New.CleanUp.ReferenceOTU1174)	9		Bacteria;Planctomycetes;Phycisphaerae;Phycisphaerales;
Dechloromonas (JF747957.1.1500)	9		Bacteria;Proteobacteria;Betaproteobacteria;Rhodocyclales;Rhodocyclaceae;Dechloromonas;
Myxococcales (KC189711.1.1513)	9		Bacteria;Proteobacteria;Deltaproteobacteria;Myxococcales;
Azohydromonas (JX431991.1.1428)	9		Bacteria;Proteobacteria;Betaproteobacteria;Burkholderiales;Comamonadaceae;Azohydromonas;
Dechloromonas (New.CleanUp.ReferenceOTU2077)	9		Bacteria;Proteobacteria;Betaproteobacteria;Rhodocyclales;Rhodocyclaceae;Dechloromonas;
Myxococcales (New.CleanUp.ReferenceOTU999)	9		Bacteria;Proteobacteria;Deltaproteobacteria;Myxococcales;
PB19 (AB930567.1.1473)	9		Bacteria;Proteobacteria;Deltaproteobacteria;PB19;
Alphaproteobacteria (AY957891.1.1471)	9		Bacteria;Proteobacteria;Alphaproteobacteria;
Hydrogenophaga (New.CleanUp.ReferenceOTU1935)	9		Bacteria;Proteobacteria;Betaproteobacteria;Burkholderiales;Comamonadaceae;Hydrogenophaga;
Comamonadaceae (AY212667.1.1443)	9		Bacteria;Proteobacteria;Betaproteobacteria;Burkholderiales;Comamonadaceae;
Intrasporangiaceae (HM773448.1.1492)	9		Bacteria;Actinobacteria;Actinobacteria;Actinomycetales;Intrasporangiaceae;
Saprospiraceae (New.CleanUp.ReferenceOTU1461)	9		Bacteria;Bacteroidetes;[Saprospirae];[Saprospirales];Saprospiraceae;
Ruminococcaceae (EU776952.1.1270)	9		Bacteria;Firmicutes;Clostridia;Clostridiales;Ruminococcaceae
CCU21 (New.CleanUp.ReferenceOTU1572)	9		Bacteria;Acidobacteria;Acidobacteria-6;CCU21;
Myxococcales (KX504535.1.1512)	9		Bacteria;Proteobacteria;Deltaproteobacteria;Myxococcales;
Porphyromonadaceae (CU926592.1.1355)	8		Bacteria;Bacteroidetes;Bacteroidia;Bacteroidales;Porphyromonadaceae;
Neisseriaceae (FPLM01003687.10.1530)	8		Bacteria;Proteobacteria;Betaproteobacteria;Neisseriales;Neisseriaceae;
Pseudomonas (KY087983.1.1200)	8		Bacteria;Proteobacteria;Gammaproteobacteria;Pseudomonadales;Pseudomonadaceae;Pseudomonas;
Streptococcus (KU324926.1.1333)	8		Bacteria;Firmicutes;Bacilli;Lactobacillales;Streptococcaceae;Streptococcus;
Acidovorax delafieldii (KF721618.1.1265)	8		Bacteria;Proteobacteria;Betaproteobacteria;Burkholderiales;Comamonadaceae;Acidovorax;delafieldii
SJA-4 (AB257652.1.1534)	8		Bacteria;TM6;SJA-4;
Prosthecobacter debontii (New.CleanUp.ReferenceOTU991)	8		Bacteria;Verrucomicrobia;Verrucomicrobiae;Verrucomicrobiales;Verrucomicrobiaceae;Prosthecobacter;debontii
Intrasporangiaceae (CU922305.1.1349)	8		Bacteria;Actinobacteria;Actinobacteria;Actinomycetales;Intrasporangiaceae;
Cryomorphaceae (FPLP01004963.16.1518)	8		Bacteria;Bacteroidetes;Flavobacteriia;Flavobacteriales;Cryomorphaceae;
S1198 (New.CleanUp.ReferenceOTU306)	8		Bacteria;TM6;SJA-4;S1198;
Deltaproteobacteria (New.CleanUp.ReferenceOTU229)	8		Bacteria;Proteobacteria;Deltaproteobacteria;
Bradyrhizobiaceae (AB272322.1.1204)	8		Bacteria;Proteobacteria;Alphaproteobacteria;Rhizobiales;Bradyrhizobiaceae;
Comamonadaceae (New.CleanUp.ReferenceOTU1791)	8		Bacteria;Proteobacteria;Betaproteobacteria;Burkholderiales;Comamonadaceae;
Caldilinea (EU875524.1.1376)	8		Bacteria;Chloroflexi;Anaerolineae;Caldilineales;Caldilineaceae;Caldilinea;
A4b (FR774630.1.1332)	8		Bacteria;Chloroflexi;Anaerolineae;SBR1031;A4b;
Cytophagaceae (New.CleanUp.ReferenceOTU2298)	8		Bacteria;Bacteroidetes;Cytophagia;Cytophagales;Cytophagaceae;
Piscirickettsiaceae (CU922766.1.1332)	8		Bacteria;Proteobacteria;Gammaproteobacteria;Thiotrichales;Piscirickettsiaceae;
Cellvibrio (New.CleanUp.ReferenceOTU614)	8		Bacteria;Proteobacteria;Gammaproteobacteria;Alteromonadales;Alteromonadaceae;Cellvibrio;
Phenylobacterium (EF018650.1.1329)	8		Bacteria;Proteobacteria;Alphaproteobacteria;Caulobacterales;Caulobacteraceae;Phenylobacterium;
Sphingomonadales (JF459967.1.1286)	8		Bacteria;Proteobacteria;Alphaproteobacteria;Sphingomonadales;
Proteobacteria (New.CleanUp.ReferenceOTU266)	8		Bacteria;Proteobacteria
Comamonadaceae (New.CleanUp.ReferenceOTU2401)	8		Bacteria;Proteobacteria;Betaproteobacteria;Burkholderiales;Comamonadaceae;
Cytophagales (FPLP01010356.17.1509)	8		Bacteria;Bacteroidetes;Cytophagia;Cytophagales;
Chryseobacterium (New.CleanUp.ReferenceOTU720)	8		Bacteria;Bacteroidetes;Flavobacteriia;Flavobacteriales;[Weeksellaceae];Chryseobacterium;
Chitinophagaceae (New.CleanUp.ReferenceOTU1905)	8		Bacteria;Bacteroidetes;[Saprospirae];[Saprospirales];Chitinophagaceae;
MIZ46 (New.CleanUp.ReferenceOTU391)	8		Bacteria;Proteobacteria;Deltaproteobacteria;MIZ46;
SC72 (New.CleanUp.ReferenceOTU1365)	8		Bacteria;WS6;SC72;
TSBW08 (FPLP01008480.1.1510)	8		Bacteria;NKB19;TSBW08;
Methyloversatilis (FJ802357.1.1232)	8		Bacteria;Proteobacteria;Betaproteobacteria;Rhodocyclales;Rhodocyclaceae;Methyloversatilis;
Rhodobacter (CU920678.1.1283)	8		Bacteria;Proteobacteria;Alphaproteobacteria;Rhodobacterales;Rhodobacteraceae;Rhodobacter;
Myxococcales (KP054230.1.1479)	8		Bacteria;Proteobacteria;Deltaproteobacteria;Myxococcales;
OM27 (New.CleanUp.ReferenceOTU704)	8		Bacteria;Proteobacteria;Deltaproteobacteria;Myxococcales;OM27;
Bacteroidales (HQ178714.1.1446)	8		Bacteria;Bacteroidetes;Bacteroidia;Bacteroidales;
Myxococcales (New.CleanUp.ReferenceOTU1017)	8		Bacteria;Proteobacteria;Deltaproteobacteria;Myxococcales;
Cryomorphaceae (GU208309.1.1428)	8		Bacteria;Bacteroidetes;Flavobacteriia;Flavobacteriales;Cryomorphaceae;
Saprospiraceae (New.CleanUp.ReferenceOTU1454)	8		Bacteria;Bacteroidetes;[Saprospirae];[Saprospirales];Saprospiraceae;
ASSO-13 (GU454879.1.1495)	8		Bacteria;Proteobacteria;Betaproteobacteria;ASSO-13;
Clostridiales (EU764553.1.1357)	8		Bacteria;Firmicutes;Clostridia;Clostridiales;
Legionellales (New.CleanUp.ReferenceOTU1482)	8		Bacteria;Proteobacteria;Gammaproteobacteria;Legionellales;
Sphingobacteriales (FPLS01028421.1.1251)	8		Bacteria;Bacteroidetes;Sphingobacteriia;Sphingobacteriales;
Bacteriovoracaceae (New.CleanUp.ReferenceOTU885)	8		Bacteria;Proteobacteria;Deltaproteobacteria;Bdellovibrionales;Bacteriovoracaceae;
Comamonadaceae (KT308317.1.1383)	8		Bacteria;Proteobacteria;Betaproteobacteria;Burkholderiales;Comamonadaceae;
Comamonadaceae (FJ375499.1.1530)	8		Bacteria;Proteobacteria;Betaproteobacteria;Burkholderiales;Comamonadaceae;
Saprospiraceae (New.ReferenceOTU117)	8		Bacteria;Bacteroidetes;[Saprospirae];[Saprospirales];Saprospiraceae;
Sphingobacteriales (New.CleanUp.ReferenceOTU670)	8		Bacteria;Bacteroidetes;Sphingobacteriia;Sphingobacteriales;
Propionivibrio (CU926836.2.1336)	8		Bacteria;Proteobacteria;Betaproteobacteria;Rhodocyclales;Rhodocyclaceae;Propionivibrio;
Xanthomonadaceae (New.CleanUp.ReferenceOTU1455)	8		Bacteria;Proteobacteria;Gammaproteobacteria;Xanthomonadales;Xanthomonadaceae;
Thiothrix (EU340200.1.1367)	8		Bacteria;Proteobacteria;Gammaproteobacteria;Thiotrichales;Thiotrichaceae;Thiothrix;
BD7-3 (New.CleanUp.ReferenceOTU209)	8		Bacteria;Proteobacteria;Alphaproteobacteria;BD7-3;
envOPS12 (GQ203640.1.1326)	8		Bacteria;Chloroflexi;Anaerolineae;envOPS12;
Unassigned (FPLP01004817.18.1390)	8		Unassigned
Caldilinea (New.CleanUp.ReferenceOTU1807)	8		Bacteria;Chloroflexi;Anaerolineae;Caldilineales;Caldilineaceae;Caldilinea;
Chitinophagaceae (FPLS01006232.19.1520)	8		Bacteria;Bacteroidetes;[Saprospirae];[Saprospirales];Chitinophagaceae;
Haliangiaceae (New.CleanUp.ReferenceOTU1159)	8		Bacteria;Proteobacteria;Deltaproteobacteria;Myxococcales;Haliangiaceae;
Polyangiaceae (HQ462522.1.1293)	8		Bacteria;Proteobacteria;Deltaproteobacteria;Myxococcales;Polyangiaceae;
PRR-10 (New.CleanUp.ReferenceOTU690)	8		Bacteria;WS3;PRR-12;Sediment-1;PRR-10;
Sinobacteraceae (New.CleanUp.ReferenceOTU1317)	8		Bacteria;Proteobacteria;Gammaproteobacteria;Xanthomonadales;Sinobacteraceae;
Sphingomonadaceae (FPLM01006058.15.1483)	8		Bacteria;Proteobacteria;Alphaproteobacteria;Sphingomonadales;Sphingomonadaceae;
Sphingomonadaceae (EU133348.1.1319)	8		Bacteria;Proteobacteria;Alphaproteobacteria;Sphingomonadales;Sphingomonadaceae;
Myxococcales (New.CleanUp.ReferenceOTU947)	8		Bacteria;Proteobacteria;Deltaproteobacteria;Myxococcales;
Myxococcales (New.CleanUp.ReferenceOTU776)	8		Bacteria;Proteobacteria;Deltaproteobacteria;Myxococcales;
3BR-5F (New.CleanUp.ReferenceOTU1262)	8		Bacteria;GN02;3BR-5F;
TM7 (GQ396872.1.1528)	8		Bacteria;TM7;;
Novosphingobium (KX163798.1.1288)	8		Bacteria;Proteobacteria;Alphaproteobacteria;Sphingomonadales;Sphingomonadaceae;Novosphingobium;
Sphingobacteriales (FPLP01009913.16.1516)	8		Bacteria;Bacteroidetes;Sphingobacteriia;Sphingobacteriales;
VC38 (New.CleanUp.ReferenceOTU2048)	8		Bacteria;Chlorobi;BSV26;VC38;
Kiloniellales (New.CleanUp.ReferenceOTU1346)	8		Bacteria;Proteobacteria;Alphaproteobacteria;Kiloniellales;
Myxococcales (FPLL01007259.18.1554)	8		Bacteria;Proteobacteria;Deltaproteobacteria;Myxococcales;
Zoogloea (AF035051.1.1388)	8		Bacteria;Proteobacteria;Betaproteobacteria;Rhodocyclales;Rhodocyclaceae;Zoogloea;
Chitinophagaceae (KU533978.1.1472)	8		Bacteria;Bacteroidetes;[Saprospirae];[Saprospirales];Chitinophagaceae;
Hyphomonadaceae (FPLS01056647.10.1454)	8		Bacteria;Proteobacteria;Alphaproteobacteria;Rhodobacterales;Hyphomonadaceae;
Bacteroidales (New.CleanUp.ReferenceOTU1176)	8		Bacteria;Bacteroidetes;Bacteroidia;Bacteroidales;
Unassigned (New.CleanUp.ReferenceOTU350)	8		Unassigned
Chitinophagaceae (New.CleanUp.ReferenceOTU1919)	8		Bacteria;Bacteroidetes;[Saprospirae];[Saprospirales];Chitinophagaceae;
MVP-88 (KP717521.1.1492)	8		Bacteria;Elusimicrobia;Elusimicrobia;MVP-88;
Unassigned (New.CleanUp.ReferenceOTU888)	8		Unassigned
Comamonadaceae (New.CleanUp.ReferenceOTU1224)	8		Bacteria;Proteobacteria;Betaproteobacteria;Burkholderiales;Comamonadaceae;
Comamonadaceae (New.CleanUp.ReferenceOTU1248)	8		Bacteria;Proteobacteria;Betaproteobacteria;Burkholderiales;Comamonadaceae
Intrasporangiaceae (CU917808.1.1323)	8		Bacteria;Actinobacteria;Actinobacteria;Actinomycetales;Intrasporangiaceae;
Sphingobacteriaceae (New.CleanUp.ReferenceOTU1284)	8		Bacteria;Bacteroidetes;Sphingobacteriia;Sphingobacteriales;Sphingobacteriaceae;
Acinetobacter (KC463800.1.1217)	7		Bacteria;Proteobacteria;Gammaproteobacteria;Pseudomonadales;Moraxellaceae;Acinetobacter;
Chelonobacter (KJ632971.1.1412)	7		Bacteria;Proteobacteria;Gammaproteobacteria;Pasteurellales;Pasteurellaceae;Chelonobacter;
Comamonas (CU923002.1.1344)	7		Bacteria;Proteobacteria;Betaproteobacteria;Burkholderiales;Comamonadaceae;Comamonas;
Pseudomonas nitroreducens (CU925029.1.1358)	7		Bacteria;Proteobacteria;Gammaproteobacteria;Pseudomonadales;Pseudomonadaceae;Pseudomonas;nitroreducens
CW040 (FJ825446.1.1399)	7		Bacteria;TM7;TM7-3;CW040;
Saprospiraceae (New.CleanUp.ReferenceOTU2383)	7		Bacteria;Bacteroidetes;[Saprospirae];[Saprospirales];Saprospiraceae;
LD1-PB3 (FJ437955.1.1527)	7		Bacteria;Verrucomicrobia;Verruco-5;LD1-PB3;
Marinilabiaceae (AF513096.1.1450)	7		Bacteria;Bacteroidetes;Bacteroidia;Bacteroidales;Marinilabiaceae;
Unassigned (New.CleanUp.ReferenceOTU107)	7		Unassigned
Polyangiaceae (FPLL01006440.16.1552)	7		Bacteria;Proteobacteria;Deltaproteobacteria;Myxococcales;Polyangiaceae;
Rickettsiaceae (New.CleanUp.ReferenceOTU227)	7		Bacteria;Proteobacteria;Alphaproteobacteria;Rickettsiales;Rickettsiaceae;
Sphingomonadaceae (AB578882.1.1392)	7		Bacteria;Proteobacteria;Alphaproteobacteria;Sphingomonadales;Sphingomonadaceae;
Arcobacter (AB013832.1.1477)	7		Bacteria;Proteobacteria;Epsilonproteobacteria;Campylobacterales;Campylobacteraceae;Arcobacter;
Comamonadaceae (HM128307.1.1447)	7		Bacteria;Proteobacteria;Betaproteobacteria;Burkholderiales;Comamonadaceae;
Thiobacterales (AY212644.1.1516)	7		Bacteria;Proteobacteria;Betaproteobacteria;Thiobacterales;
Saprospiraceae (GU454914.1.1485)	7		Bacteria;Bacteroidetes;[Saprospirae];[Saprospirales];Saprospiraceae;
TSBW08 (DQ640738.1.1418)	7		Bacteria;NKB19;TSBW08;
Bacteroides (GQ492274.1.1222)	7		Bacteria;Bacteroidetes;Bacteroidia;Bacteroidales;Bacteroidaceae;Bacteroides;
Dokdonella (FJ660522.1.1497)	7		Bacteria;Proteobacteria;Gammaproteobacteria;Xanthomonadales;Xanthomonadaceae;Dokdonella;
Verrucomicrobium (New.CleanUp.ReferenceOTU1157)	7		Bacteria;Verrucomicrobia;Verrucomicrobiae;Verrucomicrobiales;Verrucomicrobiaceae;Verrucomicrobium;
R4-41B (New.CleanUp.ReferenceOTU1240)	7		Bacteria;Verrucomicrobia;[Pedosphaerae];[Pedosphaerales];R4-41B;
MND1 (CU920946.1.1360)	7		Bacteria;Proteobacteria;Betaproteobacteria;MND1;
Streptococcus minor (AF227836.1.1459)	7		Bacteria;Firmicutes;Bacilli;Lactobacillales;Streptococcaceae;Streptococcus;minor
Saprospiraceae (CXWJ01000322.91024.92517)	7		Bacteria;Bacteroidetes;[Saprospirae];[Saprospirales];Saprospiraceae;
Caldilinea (FPLP01008492.1.1482)	7		Bacteria;Chloroflexi;Anaerolineae;Caldilineales;Caldilineaceae;Caldilinea;
Dechloromonas (AB166784.1.1489)	7		Bacteria;Proteobacteria;Betaproteobacteria;Rhodocyclales;Rhodocyclaceae;Dechloromonas;
Chitinophagaceae (New.CleanUp.ReferenceOTU552)	7		Bacteria;Bacteroidetes;[Saprospirae];[Saprospirales];Chitinophagaceae;
SR1 (JF917286.1.1327)	7		Bacteria;SR1;;
Candidatus Accumulibacter (New.CleanUp.ReferenceOTU2266)	7		Bacteria;Proteobacteria;Betaproteobacteria;Rhodocyclales;Rhodocyclaceae;Candidatus Accumulibacter;
Dialister (FJ369308.1.1240)	7		Bacteria;Firmicutes;Clostridia;Clostridiales;Veillonellaceae;Dialister;
Chitinophagaceae (New.CleanUp.ReferenceOTU362)	7		Bacteria;Bacteroidetes;[Saprospirae];[Saprospirales];Chitinophagaceae;
Chitinophagaceae (New.CleanUp.ReferenceOTU1382)	7		Bacteria;Bacteroidetes;[Saprospirae];[Saprospirales];Chitinophagaceae;
Comamonadaceae (New.CleanUp.ReferenceOTU1672)	7		Bacteria;Proteobacteria;Betaproteobacteria;Burkholderiales;Comamonadaceae;
Comamonadaceae (HQ385591.1.1393)	7		Bacteria;Proteobacteria;Betaproteobacteria;Burkholderiales;Comamonadaceae;
Rhodospirillaceae (KM823752.1.1485)	7		Bacteria;Proteobacteria;Alphaproteobacteria;Rhodospirillales;Rhodospirillaceae;
Rickettsiaceae (New.CleanUp.ReferenceOTU1090)	7		Bacteria;Proteobacteria;Alphaproteobacteria;Rickettsiales;Rickettsiaceae;
Ruminococcaceae (DQ798115.1.1285)	7		Bacteria;Firmicutes;Clostridia;Clostridiales;Ruminococcaceae;
Sphingobium (KY927392.1.1450)	7		Bacteria;Proteobacteria;Alphaproteobacteria;Sphingomonadales;Sphingomonadaceae;Sphingobium;
Cryomorphaceae (New.CleanUp.ReferenceOTU676)	7		Bacteria;Bacteroidetes;Flavobacteriia;Flavobacteriales;Cryomorphaceae;
Lachnospiraceae (New.CleanUp.ReferenceOTU1518)	7		Bacteria;Firmicutes;Clostridia;Clostridiales;Lachnospiraceae;
Saprospiraceae (New.CleanUp.ReferenceOTU1758)	7		Bacteria;Bacteroidetes;[Saprospirae];[Saprospirales];Saprospiraceae;
TSBW08 (KU713294.1.1396)	7		Bacteria;NKB19;TSBW08;
Prosthecobacter (JN868989.1.1540)	7		Bacteria;Verrucomicrobia;Verrucomicrobiae;Verrucomicrobiales;Verrucomicrobiaceae;Prosthecobacter;
Sulfuritalea (KP054134.1.1460)	7		Bacteria;Proteobacteria;Betaproteobacteria;Rhodocyclales;Rhodocyclaceae;Sulfuritalea;
Chitinophagaceae (FPLS01057955.19.1524)	7		Bacteria;Bacteroidetes;[Saprospirae];[Saprospirales];Chitinophagaceae;
Pirellulaceae (FPLK01000290.30.1508)	7		Bacteria;Planctomycetes;Planctomycetia;Pirellulales;Pirellulaceae;
Sphingobacteriaceae (JX222445.1.1482)	7		Bacteria;Bacteroidetes;Sphingobacteriia;Sphingobacteriales;Sphingobacteriaceae;
Gemmatimonadetes (JX827775.17156.18661)	7		Bacteria;Gemmatimonadetes;Gemmatimonadetes;
Unassigned (New.CleanUp.ReferenceOTU796)	7		Unassigned
Sphingomonas wittichii (FPLP01005963.16.1484)	7		Bacteria;Proteobacteria;Alphaproteobacteria;Sphingomonadales;Sphingomonadaceae;Sphingomonas;wittichii
Bdellovibrio (New.CleanUp.ReferenceOTU1355)	7		Bacteria;Proteobacteria;Deltaproteobacteria;Bdellovibrionales;Bdellovibrionaceae;Bdellovibrio;
Procabacteriaceae (AY945914.1.1502)	7		Bacteria;Proteobacteria;Betaproteobacteria;Procabacteriales;Procabacteriaceae;
Rhodospirillaceae (DQ450755.1.1317)	7		Bacteria;Proteobacteria;Alphaproteobacteria;Rhodospirillales;Rhodospirillaceae;
Myxococcales (JF833537.1.1443)	7		Bacteria;Proteobacteria;Deltaproteobacteria;Myxococcales;
[Ruminococcus] (AY850465.1.1227)	7		Bacteria;Firmicutes;Clostridia;Clostridiales;Lachnospiraceae;[Ruminococcus];
Acetobacteraceae (KU177018.1.1452)	7		Bacteria;Proteobacteria;Alphaproteobacteria;Rhodospirillales;Acetobacteraceae;
Comamonadaceae (JX223047.1.1489)	7		Bacteria;Proteobacteria;Betaproteobacteria;Burkholderiales;Comamonadaceae;
Rhodocyclaceae (New.CleanUp.ReferenceOTU1559)	7		Bacteria;Proteobacteria;Betaproteobacteria;Rhodocyclales;Rhodocyclaceae
Rhodospirillaceae (HQ827928.1.1452)	7		Bacteria;Proteobacteria;Alphaproteobacteria;Rhodospirillales;Rhodospirillaceae;
Verrucomicrobiaceae (HM069100.1.1498)	7		Bacteria;Verrucomicrobia;Verrucomicrobiae;Verrucomicrobiales;Verrucomicrobiaceae;
Alphaproteobacteria (HM278276.1.1306)	7		Bacteria;Proteobacteria;Alphaproteobacteria;
Unassigned (New.CleanUp.ReferenceOTU1404)	7		Unassigned
Unassigned (New.CleanUp.ReferenceOTU1170)	7		Unassigned
Collinsella aerofaciens (DQ807891.1.1282)	7		Bacteria;Actinobacteria;Coriobacteriia;Coriobacteriales;Coriobacteriaceae;Collinsella;aerofaciens
Collinsella aerofaciens (DQ802026.1.1286)	7		Bacteria;Actinobacteria;Coriobacteriia;Coriobacteriales;Coriobacteriaceae;Collinsella;aerofaciens
Bdellovibrio (New.CleanUp.ReferenceOTU2072)	7		Bacteria;Proteobacteria;Deltaproteobacteria;Bdellovibrionales;Bdellovibrionaceae;Bdellovibrio;
Nannocystis (JQ072436.1.1407)	7		Bacteria;Proteobacteria;Deltaproteobacteria;Myxococcales;Nannocystaceae;Nannocystis;
auto67_4W (FPLS01007544.4.1369)	7		Bacteria;Verrucomicrobia;[Pedosphaerae];[Pedosphaerales];auto67_4W;
Comamonadaceae (AY212650.1.1514)	7		Bacteria;Proteobacteria;Betaproteobacteria;Burkholderiales;Comamonadaceae;
Parachlamydiaceae (New.CleanUp.ReferenceOTU1109)	7		Bacteria;Chlamydiae;Chlamydiia;Chlamydiales;Parachlamydiaceae
Cytophagales (JF028528.1.1344)	7		Bacteria;Bacteroidetes;Cytophagia;Cytophagales;
KD8-87 (New.CleanUp.ReferenceOTU1623)	7		Bacteria;Gemmatimonadetes;Gemmatimonadetes;KD8-87;
Sphingobacteriales (New.CleanUp.ReferenceOTU157)	7		Bacteria;Bacteroidetes;Sphingobacteriia;Sphingobacteriales;
Kouleothrix (HQ385579.1.1334)	7		Bacteria;Chloroflexi;Chloroflexi;[Roseiflexales];[Kouleothrixaceae];Kouleothrix;
Propionivibrio (AY082472.1.1432)	7		Bacteria;Proteobacteria;Betaproteobacteria;Rhodocyclales;Rhodocyclaceae;Propionivibrio;
Criblamydiaceae (New.CleanUp.ReferenceOTU1190)	7		Bacteria;Chlamydiae;Chlamydiia;Chlamydiales;Criblamydiaceae;
Rickettsiaceae (FPLP01012815.2.1242)	7		Bacteria;Proteobacteria;Alphaproteobacteria;Rickettsiales;Rickettsiaceae;
Phycisphaerales (FPLM01007812.15.1453)	7		Bacteria;Planctomycetes;Phycisphaerae;Phycisphaerales;
Unassigned (New.CleanUp.ReferenceOTU534)	7		Unassigned
Unassigned (New.CleanUp.ReferenceOTU324)	7		Unassigned
Mycobacterium (KU172893.1.1263)	7		Bacteria;Actinobacteria;Actinobacteria;Actinomycetales;Mycobacteriaceae;Mycobacterium;
Planctomyces (JN869239.1.1515)	7		Bacteria;Planctomycetes;Planctomycetia;Planctomycetales;Planctomycetaceae;Planctomyces;
Chitinophagaceae (New.CleanUp.ReferenceOTU1500)	7		Bacteria;Bacteroidetes;[Saprospirae];[Saprospirales];Chitinophagaceae;
Moraxellaceae (New.CleanUp.ReferenceOTU659)	7		Bacteria;Proteobacteria;Gammaproteobacteria;Pseudomonadales;Moraxellaceae;
Moraxellaceae (New.CleanUp.ReferenceOTU819)	7		Bacteria;Proteobacteria;Gammaproteobacteria;Pseudomonadales;Moraxellaceae;
[Pedosphaerales] (New.CleanUp.ReferenceOTU1323)	7		Bacteria;Verrucomicrobia;[Pedosphaerae];[Pedosphaerales];
MVP-88 (New.CleanUp.ReferenceOTU1167)	7		Bacteria;Elusimicrobia;Elusimicrobia;MVP-88;
Caulobacteraceae (AB271055.1.1421)	7		Bacteria;Proteobacteria;Alphaproteobacteria;Caulobacterales;Caulobacteraceae;
Unassigned (New.CleanUp.ReferenceOTU1294)	7		Unassigned
Wautersiella (KM197070.1.1348)	6		Bacteria;Bacteroidetes;Flavobacteriia;Flavobacteriales;[Weeksellaceae];Wautersiella;
Lactococcus (KX881782.1.1279)	6		Bacteria;Firmicutes;Bacilli;Lactobacillales;Streptococcaceae;Lactococcus;
Myroides (GU350455.1.1359)	6		Bacteria;Bacteroidetes;Flavobacteriia;Flavobacteriales;Flavobacteriaceae;Myroides;
Acinetobacter johnsonii (KC734136.1.1421)	6		Bacteria;Proteobacteria;Gammaproteobacteria;Pseudomonadales;Moraxellaceae;Acinetobacter;johnsonii
Acinetobacter (KF975425.1.1257)	6		Bacteria;Proteobacteria;Gammaproteobacteria;Pseudomonadales;Moraxellaceae;Acinetobacter;
Erythrobacteraceae (EU375190.1.1218)	6		Bacteria;Proteobacteria;Alphaproteobacteria;Sphingomonadales;Erythrobacteraceae;
Sphingomonadaceae (LC090855.1.1225)	6		Bacteria;Proteobacteria;Alphaproteobacteria;Sphingomonadales;Sphingomonadaceae
[Roseiflexales] (FQ660158.1.1291)	6		Bacteria;Chloroflexi;Chloroflexi;[Roseiflexales];
Cytophagaceae (New.CleanUp.ReferenceOTU2642)	6		Bacteria;Bacteroidetes;Cytophagia;Cytophagales;Cytophagaceae;
Rhodobacteraceae (KF826986.1.1400)	6		Bacteria;Proteobacteria;Alphaproteobacteria;Rhodobacterales;Rhodobacteraceae;
HOC36 (KJ808099.1.1489)	6		Bacteria;Proteobacteria;Gammaproteobacteria;HOC36;
[Bryobacteraceae] (FPLS01011248.1.1248)	6		Bacteria;Acidobacteria;Solibacteres;Solibacterales;[Bryobacteraceae];
Hyphomonadaceae (JN391635.1.1431)	6		Bacteria;Proteobacteria;Alphaproteobacteria;Rhodobacterales;Hyphomonadaceae;
Legionellales (New.ReferenceOTU112)	6		Bacteria;Proteobacteria;Gammaproteobacteria;Legionellales;
Comamonadaceae (CU466888.2.1328)	6		Bacteria;Proteobacteria;Betaproteobacteria;Burkholderiales;Comamonadaceae
Pseudomonas alcaligenes (AY651922.1.1421)	6		Bacteria;Proteobacteria;Gammaproteobacteria;Pseudomonadales;Pseudomonadaceae;Pseudomonas;alcaligenes
Alphaproteobacteria (AF234706.1.1456)	6		Bacteria;Proteobacteria;Alphaproteobacteria;
Unassigned (New.CleanUp.ReferenceOTU2093)	6		Unassigned
Sphingobium (New.CleanUp.ReferenceOTU2110)	6		Bacteria;Proteobacteria;Alphaproteobacteria;Sphingomonadales;Sphingomonadaceae;Sphingobium;
[Saprospirales] (New.CleanUp.ReferenceOTU840)	6		Bacteria;Bacteroidetes;[Saprospirae];[Saprospirales];
Burkholderiales (Z93984.1.1538)	6		Bacteria;Proteobacteria;Betaproteobacteria;Burkholderiales;
Flavobacteriaceae (New.CleanUp.ReferenceOTU815)	6		Bacteria;Bacteroidetes;Flavobacteriia;Flavobacteriales;Flavobacteriaceae;
Hyphomonadaceae (AF234756.1.1463)	6		Bacteria;Proteobacteria;Alphaproteobacteria;Rhodobacterales;Hyphomonadaceae;
Sphingobacteriaceae (JQ941802.1.1406)	6		Bacteria;Bacteroidetes;Sphingobacteriia;Sphingobacteriales;Sphingobacteriaceae;
TM7-1 (KJ782656.1.1476)	6		Bacteria;TM7;TM7-1;
Saprospiraceae (New.CleanUp.ReferenceOTU458)	6		Bacteria;Bacteroidetes;[Saprospirae];[Saprospirales];Saprospiraceae;
TM7-1 (New.CleanUp.ReferenceOTU940)	6		Bacteria;TM7;TM7-1;
TM7-3 (New.CleanUp.ReferenceOTU662)	6		Bacteria;TM7;TM7-3;
Dechloromonas (KT283073.1.1489)	6		Bacteria;Proteobacteria;Betaproteobacteria;Rhodocyclales;Rhodocyclaceae;Dechloromonas;
Caldilineaceae (KT182562.1.1463)	6		Bacteria;Chloroflexi;Anaerolineae;Caldilineales;Caldilineaceae;
Rhodospirillaceae (New.CleanUp.ReferenceOTU1604)	6		Bacteria;Proteobacteria;Alphaproteobacteria;Rhodospirillales;Rhodospirillaceae;
Bacteroidales (FPLP01011031.15.1471)	6		Bacteria;Bacteroidetes;Bacteroidia;Bacteroidales;
IIb (New.CleanUp.ReferenceOTU691)	6		Bacteria;Elusimicrobia;Elusimicrobia;IIb;
Rickettsiales (JX221903.1.1461)	6		Bacteria;Proteobacteria;Alphaproteobacteria;Rickettsiales;
Alcaligenaceae (KJ782643.1.1492)	6		Bacteria;Proteobacteria;Betaproteobacteria;Burkholderiales;Alcaligenaceae;
Bacteriovoracaceae (New.CleanUp.ReferenceOTU833)	6		Bacteria;Proteobacteria;Deltaproteobacteria;Bdellovibrionales;Bacteriovoracaceae;
Pirellula (KT182589.1.1483)	6		Bacteria;Planctomycetes;Planctomycetia;Pirellulales;Pirellulaceae;Pirellula;
A4b (New.CleanUp.ReferenceOTU1096)	6		Bacteria;Chloroflexi;Anaerolineae;SBR1031;A4b;
Chitinophagaceae (EU715296.1.1489)	6		Bacteria;Bacteroidetes;[Saprospirae];[Saprospirales];Chitinophagaceae;
Comamonadaceae (JQ977397.1.1445)	6		Bacteria;Proteobacteria;Betaproteobacteria;Burkholderiales;Comamonadaceae;
Legionellaceae (AB930571.1.1464)	6		Bacteria;Proteobacteria;Gammaproteobacteria;Legionellales;Legionellaceae;
028H05-P-BN-P5 (BX294877.1.1307)	6		Bacteria;Planctomycetes;028H05-P-BN-P5;
Betaproteobacteria (New.CleanUp.ReferenceOTU1023)	6		Bacteria;Proteobacteria;Betaproteobacteria;
Bdellovibrio bacteriovorus (FPLP01008813.96.1588)	6		Bacteria;Proteobacteria;Deltaproteobacteria;Bdellovibrionales;Bdellovibrionaceae;Bdellovibrio;bacteriovorus
A4b (New.CleanUp.ReferenceOTU1946)	6		Bacteria;Chloroflexi;Anaerolineae;SBR1031;A4b;
Dechloromonas (DQ839495.1.1497)	6		Bacteria;Proteobacteria;Betaproteobacteria;Rhodocyclales;Rhodocyclaceae;Dechloromonas;
Comamonadaceae (KJ615290.1.1330)	6		Bacteria;Proteobacteria;Betaproteobacteria;Burkholderiales;Comamonadaceae;
HTCC2089 (New.CleanUp.ReferenceOTU1740)	6		Bacteria;Proteobacteria;Gammaproteobacteria;HTCC2188;HTCC2089;
TM7-1 (New.CleanUp.ReferenceOTU246)	6		Bacteria;TM7;TM7-1;
Flavobacterium (New.CleanUp.ReferenceOTU2306)	6		Bacteria;Bacteroidetes;Flavobacteriia;Flavobacteriales;Flavobacteriaceae;Flavobacterium;
Phenylobacterium (AM116723.1.1227)	6		Bacteria;Proteobacteria;Alphaproteobacteria;Caulobacterales;Caulobacteraceae;Phenylobacterium;
Bacteriovoracaceae (New.CleanUp.ReferenceOTU622)	6		Bacteria;Proteobacteria;Deltaproteobacteria;Bdellovibrionales;Bacteriovoracaceae;
OM60 (New.CleanUp.ReferenceOTU1492)	6		Bacteria;Proteobacteria;Gammaproteobacteria;Alteromonadales;OM60;
Alteromonadales (MF086673.1.1499)	6		Bacteria;Proteobacteria;Gammaproteobacteria;Alteromonadales;
PB19 (New.CleanUp.ReferenceOTU1680)	6		Bacteria;Proteobacteria;Deltaproteobacteria;PB19;
BME43 (New.CleanUp.ReferenceOTU2069)	6		Bacteria;Bacteroidetes;BME43;
Unassigned (New.CleanUp.ReferenceOTU1289)	6		Unassigned
Gemmata (HQ119685.1.1475)	6		Bacteria;Planctomycetes;Planctomycetia;Gemmatales;Gemmataceae;Gemmata;
Methylibium (JQ825022.1.1490)	6		Bacteria;Proteobacteria;Betaproteobacteria;Burkholderiales;Comamonadaceae;Methylibium;
Nannocystis (New.CleanUp.ReferenceOTU2512)	6		Bacteria;Proteobacteria;Deltaproteobacteria;Myxococcales;Nannocystaceae;Nannocystis;
Zoogloea (HE576408.1.1457)	6		Bacteria;Proteobacteria;Betaproteobacteria;Rhodocyclales;Rhodocyclaceae;Zoogloea;
auto67_4W (AB630649.1.1488)	6		Bacteria;Verrucomicrobia;[Pedosphaerae];[Pedosphaerales];auto67_4W;
Procabacteriaceae (FPLP01013446.1.1524)	6		Bacteria;Proteobacteria;Betaproteobacteria;Procabacteriales;Procabacteriaceae;
CCU21 (New.CleanUp.ReferenceOTU1820)	6		Bacteria;Acidobacteria;Acidobacteria-6;CCU21;
Rickettsiales (AJ867903.1.1455)	6		Bacteria;Proteobacteria;Alphaproteobacteria;Rickettsiales;
Sva0725 (New.CleanUp.ReferenceOTU1430)	6		Bacteria;Acidobacteria;Sva0725;Sva0725;
Limnohabitans (New.CleanUp.ReferenceOTU1288)	6		Bacteria;Proteobacteria;Betaproteobacteria;Burkholderiales;Comamonadaceae;Limnohabitans;
auto67_4W (HQ828030.1.1437)	6		Bacteria;Verrucomicrobia;[Pedosphaerae];[Pedosphaerales];auto67_4W;
Marinilabiaceae (FJ516921.1.1478)	6		Bacteria;Bacteroidetes;Bacteroidia;Bacteroidales;Marinilabiaceae;
Marinilabiaceae (EU104115.1.1438)	6		Bacteria;Bacteroidetes;Bacteroidia;Bacteroidales;Marinilabiaceae;
Moraxellaceae (New.CleanUp.ReferenceOTU1314)	6		Bacteria;Proteobacteria;Gammaproteobacteria;Pseudomonadales;Moraxellaceae;
CL500-15 (JX047096.1.1524)	6		Bacteria;Planctomycetes;OM190;CL500-15;
PHOS-HD29 (New.CleanUp.ReferenceOTU511)	6		Bacteria;Proteobacteria;TA18;PHOS-HD29;
PHOS-HD29 (LN570916.1.1351)	6		Bacteria;Proteobacteria;TA18;PHOS-HD29;
Unassigned (HG917501.1.1464)	6		Unassigned
Candidatus Accumulibacter (New.CleanUp.ReferenceOTU1620)	6		Bacteria;Proteobacteria;Betaproteobacteria;Rhodocyclales;Rhodocyclaceae;Candidatus Accumulibacter;
Dechloromonas (FQ659811.1.1354)	6		Bacteria;Proteobacteria;Betaproteobacteria;Rhodocyclales;Rhodocyclaceae;Dechloromonas;
Methyloversatilis (New.CleanUp.ReferenceOTU327)	6		Bacteria;Proteobacteria;Betaproteobacteria;Rhodocyclales;Rhodocyclaceae;Methyloversatilis;
Prosthecobacter (New.CleanUp.ReferenceOTU1169)	6		Bacteria;Verrucomicrobia;Verrucomicrobiae;Verrucomicrobiales;Verrucomicrobiaceae;Prosthecobacter;
Comamonadaceae (New.CleanUp.ReferenceOTU727)	6		Bacteria;Proteobacteria;Betaproteobacteria;Burkholderiales;Comamonadaceae;
Criblamydiaceae (FJ529996.1.1515)	6		Bacteria;Chlamydiae;Chlamydiia;Chlamydiales;Criblamydiaceae;
Moraxellaceae (New.CleanUp.ReferenceOTU1484)	6		Bacteria;Proteobacteria;Gammaproteobacteria;Pseudomonadales;Moraxellaceae;
Polyangiaceae (New.CleanUp.ReferenceOTU1321)	6		Bacteria;Proteobacteria;Deltaproteobacteria;Myxococcales;Polyangiaceae;
Rickettsiaceae (HQ828005.1.1458)	6		Bacteria;Proteobacteria;Alphaproteobacteria;Rickettsiales;Rickettsiaceae;
Saprospiraceae (JN391877.1.1475)	6		Bacteria;Bacteroidetes;[Saprospirae];[Saprospirales];Saprospiraceae;
Verrucomicrobiaceae (New.CleanUp.ReferenceOTU1269)	6		Bacteria;Verrucomicrobia;Verrucomicrobiae;Verrucomicrobiales;Verrucomicrobiaceae;
[Saprospirales] (New.CleanUp.ReferenceOTU1363)	6		Bacteria;Bacteroidetes;[Saprospirae];[Saprospirales];
Cytophagales (New.CleanUp.ReferenceOTU827)	6		Bacteria;Bacteroidetes;Cytophagia;Cytophagales;
Legionellales (KC551732.1.1500)	6		Bacteria;Proteobacteria;Gammaproteobacteria;Legionellales;
MIZ46 (New.CleanUp.ReferenceOTU1236)	6		Bacteria;Proteobacteria;Deltaproteobacteria;MIZ46;
Myxococcales (New.CleanUp.ReferenceOTU1279)	6		Bacteria;Proteobacteria;Deltaproteobacteria;Myxococcales;
Phycisphaerales (New.CleanUp.ReferenceOTU1156)	6		Bacteria;Planctomycetes;Phycisphaerae;Phycisphaerales;
Deltaproteobacteria (New.CleanUp.ReferenceOTU859)	6		Bacteria;Proteobacteria;Deltaproteobacteria;
Unassigned (New.CleanUp.ReferenceOTU1304)	6		Unassigned
Bifidobacterium longum (KJ412980.1.1215)	6		Bacteria;Actinobacteria;Actinobacteria;Bifidobacteriales;Bifidobacteriaceae;Bifidobacterium;longum
Nitrospira (CXWJ01006813.2949.4408)	6		Bacteria;Nitrospirae;Nitrospira;Nitrospirales;Nitrospiraceae;Nitrospira;
Comamonadaceae (New.CleanUp.ReferenceOTU477)	6		Bacteria;Proteobacteria;Betaproteobacteria;Burkholderiales;Comamonadaceae
Haliangiaceae (AB862885.1.1406)	6		Bacteria;Proteobacteria;Deltaproteobacteria;Myxococcales;Haliangiaceae;
Sinobacteraceae (DQ451520.1.1487)	6		Bacteria;Proteobacteria;Gammaproteobacteria;Xanthomonadales;Sinobacteraceae;
Sphingobacteriaceae (FJ502249.1.1467)	6		Bacteria;Bacteroidetes;Sphingobacteriia;Sphingobacteriales;Sphingobacteriaceae;
Verrucomicrobiaceae (HQ609691.1.1527)	6		Bacteria;Verrucomicrobia;Verrucomicrobiae;Verrucomicrobiales;Verrucomicrobiaceae;
Xanthomonadaceae (CU925880.1.1347)	6		Bacteria;Proteobacteria;Gammaproteobacteria;Xanthomonadales;Xanthomonadaceae;
GMD14H09 (New.CleanUp.ReferenceOTU1419)	6		Bacteria;Proteobacteria;Deltaproteobacteria;GMD14H09;
Myxococcales (FPLP01011310.8.1540)	6		Bacteria;Proteobacteria;Deltaproteobacteria;Myxococcales;
Sphingobacteriales (New.CleanUp.ReferenceOTU902)	6		Bacteria;Bacteroidetes;Sphingobacteriia;Sphingobacteriales;
Chryseobacterium (HQ403250.1.1473)	6		Bacteria;Bacteroidetes;Flavobacteriia;Flavobacteriales;[Weeksellaceae];Chryseobacterium;
Gemmatimonas (DQ640655.1.1400)	6		Bacteria;Gemmatimonadetes;Gemmatimonadetes;Gemmatimonadales;Gemmatimonadaceae;Gemmatimonas;
Plesiocystis (New.CleanUp.ReferenceOTU1264)	6		Bacteria;Proteobacteria;Deltaproteobacteria;Myxococcales;Nannocystaceae;Plesiocystis;
Bacteriovoracaceae (New.CleanUp.ReferenceOTU1961)	6		Bacteria;Proteobacteria;Deltaproteobacteria;Bdellovibrionales;Bacteriovoracaceae;
Lachnospiraceae (EU772797.1.1253)	6		Bacteria;Firmicutes;Clostridia;Clostridiales;Lachnospiraceae
Saprospiraceae (New.CleanUp.ReferenceOTU517)	6		Bacteria;Bacteroidetes;[Saprospirae];[Saprospirales];Saprospiraceae;
DH61 (New.CleanUp.ReferenceOTU279)	6		Bacteria;Planctomycetes;vadinHA49;DH61;
Thiobacterales (New.CleanUp.ReferenceOTU794)	6		Bacteria;Proteobacteria;Betaproteobacteria;Thiobacterales;
Rhodospirillaceae (New.CleanUp.ReferenceOTU1110)	6		Bacteria;Proteobacteria;Alphaproteobacteria;Rhodospirillales;Rhodospirillaceae;
Myxococcales (JN679179.1.1521)	6		Bacteria;Proteobacteria;Deltaproteobacteria;Myxococcales;
Acinetobacter (KC734123.1.1423)	5		Bacteria;Proteobacteria;Gammaproteobacteria;Pseudomonadales;Moraxellaceae;Acinetobacter;
Citrobacter (KC431798.1.1207)	5		Bacteria;Proteobacteria;Gammaproteobacteria;Enterobacteriales;Enterobacteriaceae;Citrobacter;
Comamonas (JN251769.1.1397)	5		Bacteria;Proteobacteria;Betaproteobacteria;Burkholderiales;Comamonadaceae;Comamonas;
TM7-3 (JQ191029.1.1367)	5		Bacteria;TM7;TM7-3;
Bacteroides (EU468121.1.1291)	5		Bacteria;Bacteroidetes;Bacteroidia;Bacteroidales;Bacteroidaceae;Bacteroides;
Arcobacter (JQ210781.1.1346)	5		Bacteria;Proteobacteria;Epsilonproteobacteria;Campylobacterales;Campylobacteraceae;Arcobacter;
Arcobacter (CU925313.2.1347)	5		Bacteria;Proteobacteria;Epsilonproteobacteria;Campylobacterales;Campylobacteraceae;Arcobacter;
[Saprospirales] (New.CleanUp.ReferenceOTU208)	5		Bacteria;Bacteroidetes;[Saprospirae];[Saprospirales];
Sphingomonadaceae (DQ463210.1.1346)	5		Bacteria;Proteobacteria;Alphaproteobacteria;Sphingomonadales;Sphingomonadaceae;
Rickettsiales (JQ684365.1.1467)	5		Bacteria;Proteobacteria;Alphaproteobacteria;Rickettsiales;
HOC36 (FJ517040.1.1488)	5		Bacteria;Proteobacteria;Gammaproteobacteria;HOC36;
Tolumonas (AB286477.1.1464)	5		Bacteria;Proteobacteria;Gammaproteobacteria;Aeromonadales;Aeromonadaceae;Tolumonas;
SJA-4 (New.CleanUp.ReferenceOTU763)	5		Bacteria;TM6;SJA-4;
Alphaproteobacteria (KJ807972.1.1454)	5		Bacteria;Proteobacteria;Alphaproteobacteria;
[truncated: 2,173 more rows]
