# Supplementary material for: Utilization of lignocellulosic biofuel conversion residue by diverse microorganisms
Source: Biotechnol Biofuels Bioprod. 2022 Jun 24;15:70. doi: 10.1186/s13068-022-02168-0 (PMC9233362; doi:10.1186/s13068-022-02168-0)
Supplement: Supplementary file 5 — Additional file 5: Table S7. Strain details for Streptomyces and Yeasts [file 13068_2022_2168_MOESM5_ESM.xlsx]

## Sheet: Yeasts
Species	Major Clade	Tree Grouping	Strain	yHMicronic or other yH code	LCR DCW	:CR Metabolomics	LCR COD	Notes
Nakazawaea laoshanensis	CUG-Ala	CUG-Ala	NRRL Y-63634	5000034920	Yes
Nakazawaea siamensis	CUG-Ala	CUG-Ala	NRRL 12569	5000038058	Yes
Peterozyma xylosa	CUG-Ala	CUG-Ala	NRRL Y-12939	5000034883	Yes
Candida catenulata	CUG-Ser1	Diutina	NRRL Y-1508	5000037915	Yes
Candida glaebosa	CUG-Ser1	Diutina	NRRL Y-6949	5000034656	Yes
Candida pseudorugosa	CUG-Ser1	Diutina	CBS 10433	5000026054	Yes
Candida saitoana	CUG-Ser1	Diutina	NRRL Y-17316	5000035329	Yes
Candida sake	CUG-Ser1		NRRL Y-1622	5000037885	Yes
Candida xylanilytica	CUG-Ser1		NBRC 106499	5000038063	Yes
Debaryomyces coudertii	CUG-Ser1		NRRL Y-7425	5000041841	Yes
Debaryomyces fabryi	CUG-Ser1		NRRL Y-17914	5000041829	Yes	Yes	Yes
Debaryomyces hansenii	CUG-Ser1		NRRL Y-7426	5000034659	Yes	Yes	Yes
Debaryomyces maramus	CUG-Ser1		NRRL Y-2171	5000041713	Yes
Debaryomyces nepalensis	CUG-Ser1		NRRL Y-7108	5000041693	Yes	Yes	Yes
Debaryomyces prosopidis	CUG-Ser1		NRRL Y-27369	5000041678	Yes	Yes	Yes
Debaryomyces robertsiae	CUG-Ser1		NRRL Y-6670	5000041825	Yes
Debaryomyces singareniensis	CUG-Ser1		CBS 10405	5000038344	Yes
Debaryomyces subglobosus	CUG-Ser1		NRRL Y-6666	5000041824	Yes
Debaryomyces udenii	CUG-Ser1		NRRL Y-17354	5000037873	Yes
Diutina neorugosa	CUG-Ser1	Diutina	CBS 12627	5000038069	Yes
Kodamaea ohmeri	CUG-Ser1		NRRL Y-1932	5000035677	Yes
Metschnikowia bicuspidata var. californica	CUG-Ser1	Metschnikowia	NRRL Y-17916	5000037868	Yes
Metschnikowia gruessii	CUG-Ser1	Metschnikowia	NRRL Y-17809	5000040947	Yes
Metschnikowia hibisci	CUG-Ser1	Metschnikowia	NRRL Y-27453	5000040950	Yes
Metschnikowia lachancei	CUG-Ser1	Metschnikowia	NRRL Y-27242	5000037866	Yes
Metschnikowia lunata	CUG-Ser1	Metschnikowia	NRRL Y-7131	5000041813	Yes
Metschnikowia pulcherrima	CUG-Ser1	Metschnikowia	NRRL Y-7111	5000041732	Yes
Metschnikowia reukaufii	CUG-Ser1	Metschnikowia	NRRL Y-7112	5000037865	Yes
Metschnikowia vanudenii	CUG-Ser1	Metschnikowia	NRRL Y-17036	5000041804	Yes
Metschnikowia viticola	CUG-Ser1	Metschnikowia	NRRL Y-48693	5000037864	Yes
Priceomyces carsonii	CUG-Ser1		NRRL YB-4275	5000035296	Yes
Scheffersomyces gosingicus	CUG-Ser1	Schefferosmyces	NRRL Y-7124	5000038324	Yes
Scheffersomyces spartiniae	CUG-Ser1	Schefferosmyces	NRRL Y-7322	5000037857	Yes
Scheffersomyces stipitis	CUG-Ser1	Schefferosmyces	CBS 6054	yHDO516	Yes
Schwanniomyces capriotti	CUG-Ser1	Schwanniomyces	NRRL Y-7423	5000041792	Yes
Schwanniomyces occidentalis	CUG-Ser1	Schwanniomyces	CBS 819	5000034581	Yes
Schwanniomyces polymorphus var. africanus	CUG-Ser1	Schwanniomyces	CBS 6741	5000038322	Yes
Schwanniomyces pseudopolymorphus	CUG-Ser1	Schwanniomyces	NRRL YB-4229	5000041779	Yes	Yes	Yes
Blastobotrys adeninivorans	Dipodascaceae/Trichomonascaceae		NRRL Y-17692	5000034680	Yes
Blastobotrys americana	Dipodascaceae/Trichomonascaceae		NRRL Y-6844	5000034681	Yes
Blastobotrys arbuscula	Dipodascaceae/Trichomonascaceae		NRRL Y-17585	5000034682	Yes	Yes	Yes
Blastobotrys aristata	Dipodascaceae/Trichomonascaceae		NRRL Y-17579	5000034683	Yes
Blastobotrys attinorum	Dipodascaceae/Trichomonascaceae		NRRL Y-27639	5000034684	Yes
Blastobotrys capitulata	Dipodascaceae/Trichomonascaceae		NRRL Y-17573	5000034686	Yes
Blastobotrys chiropterorum	Dipodascaceae/Trichomonascaceae		NRRL Y-17071	5000034687	Yes
Blastobotrys elegans	Dipodascaceae/Trichomonascaceae		NRRL Y-17572	5000034688	Yes
Blastobotrys illinoisensis	Dipodascaceae/Trichomonascaceae		NRRL YB-1343	5000034689	Yes	Yes	Yes
Blastobotrys malaysiensis	Dipodascaceae/Trichomonascaceae		NRRL Y-6417	5000034676	Yes	Yes	Yes
Blastobotrys mokoenaii	Dipodascaceae/Trichomonascaceae		NRRL Y-27120	5000034675	Yes	Yes	Yes
Blastobotrys nivea	Dipodascaceae/Trichomonascaceae		NRRL Y-17581	5000034673	Yes
Blastobotrys parvus	Dipodascaceae/Trichomonascaceae		NRRL Y-1004	5000034672	Yes
Blastobotrys peoriensis	Dipodascaceae/Trichomonascaceae		NRRL YB-2290	5000034671	Yes
Blastobotrys proliferans	Dipodascaceae/Trichomonascaceae		NRRL Y-17577	5000034670	Yes
Blastobotrys raffinosifermentans	Dipodascaceae/Trichomonascaceae		NRRL Y-27150	5000034669	Yes	Yes	Yes
Blastobotrys serpentis	Dipodascaceae/Trichomonascaceae		NRRL Y-48249	5000034667	Yes
Blastobotrys terrestris	Dipodascaceae/Trichomonascaceae		NRRL Y-17704	5000034666	Yes	Yes	Yes
Candida auringiensis	Dipodascaceae/Trichomonascaceae		NRRL Y-17674	5000035320	Yes
Candida floris	Dipodascaceae/Trichomonascaceae	Wickerhamiella/Starmerella	NRRL Y-48255	5000034585	Yes
Candida hispaniensis	Dipodascaceae/Trichomonascaceae		NRRL Y-5580	5000035633	Yes
Dipodascus aggregatus	Dipodascaceae/Trichomonascaceae	Dipodascus/Geotrichum	NRRL Y-17564	5000037874	Yes
Dipodascus albidus	Dipodascaceae/Trichomonascaceae	Dipodascus/Geotrichum	NRRL Y-12859	5000034661	Yes
Dipodascus armillariae	Dipodascaceae/Trichomonascaceae	Dipodascus/Geotrichum	NRRL Y-17580	5000041823	Yes
Dipodascus australiensis	Dipodascaceae/Trichomonascaceae	Dipodascus/Geotrichum	NRRL Y-17565	5000038343	Yes
Dipodascus geniculatus	Dipodascaceae/Trichomonascaceae	Dipodascus/Geotrichum	NRRL Y-17628	5000041822	Yes
Geotrichum candidum	Dipodascaceae/Trichomonascaceae	Dipodascus/Geotrichum	CBS 178.71	5000034738	Yes
Geotrichum citri-aurantii	Dipodascaceae/Trichomonascaceae	Dipodascus/Geotrichum	CBS 176.89	5000040917	Yes
Magnusiomyces magnusii	Dipodascaceae/Trichomonascaceae	Magnusiomyces	NRRL Y-17563	5000034630	Yes
Magnusiomyces ovetensis	Dipodascaceae/Trichomonascaceae	Magnusiomyces	NRRL Y-17574	5000037880	Yes
Magnusiomyces spicifer	Dipodascaceae/Trichomonascaceae	Magnusiomyces	NRRL Y-17578	5000038327	Yes
Magnusiomyces starmeri	Dipodascaceae/Trichomonascaceae	Magnusiomyces	NRRL Y-17816	5000041819	Yes
Magnusiomyces tetrasperma	Dipodascaceae/Trichomonascaceae	Magnusiomyces	NRRL Y-7288	5000041818	Yes	Yes	Yes
Starmerella bombicola	Dipodascaceae/Trichomonascaceae	Wickerhamiella/Starmerella	NRRL Y-17069	5000035657	Yes
Sugiyamaella japonica	Dipodascaceae/Trichomonascaceae	Sugiyamaella	NRRL YB-2798	5000041771	Yes	Yes	Yes
Sugiyamaella lignohabitans	Dipodascaceae/Trichomonascaceae	Sugiyamaella	NRRL YB-1473	5000037840	Yes
Sugiyamaella marionensis	Dipodascaceae/Trichomonascaceae	Sugiyamaella	NRRL YB-1336	5000037839	Yes
Sugiyamaella neomexicana	Dipodascaceae/Trichomonascaceae	Sugiyamaella	NRRL YB-2450	5000034576	Yes
Sugiyamaella novakii	Dipodascaceae/Trichomonascaceae	Sugiyamaella	NRRL Y-27346	5000041770	Yes
Sugiyamaella pinicola	Dipodascaceae/Trichomonascaceae	Sugiyamaella	NRRL YB-2263	5000037838	Yes
Sugiyamaella smithiae	Dipodascaceae/Trichomonascaceae	Sugiyamaella	NRRL Y-17850	5000034574	Yes	Yes	Yes
Trichomonascus petasosporus	Dipodascaceae/Trichomonascaceae	Not on tree	NRRL YB-2092	5000026150	Yes
Wickerhamiella cacticola	Dipodascaceae/Trichomonascaceae	Wickerhamiella/Starmerella	NRRL Y-27362	5000034646	Yes
Wickerhamiella domercqiae	Dipodascaceae/Trichomonascaceae	Wickerhamiella/Starmerella	NRRL Y-6692	5000035638	Yes
Wickerhamiella dulcicola	Dipodascaceae/Trichomonascaceae	Wickerhamiella/Starmerella	CBS 12588	5000038044	Yes	Yes	Yes
Wickerhamiella infanticola	Dipodascaceae/Trichomonascaceae	Wickerhamiella/Starmerella	NRRL Y-17858	5000035289	Yes			Previously called Candida infanticola
Wickerhamiella lipophila	Dipodascaceae/Trichomonascaceae	Wickerhamiella/Starmerella	NRRL Y-27367	5000035283	Yes
Yarrowia bubula	Dipodascaceae/Trichomonascaceae	Yarrowia	NRRL Y-63668	5000035643	Yes
Yarrowia deformans	Dipodascaceae/Trichomonascaceae	Yarrowia	NRRL Y-321	5000035644	Yes
Yarrowia divulgata	Dipodascaceae/Trichomonascaceae	Yarrowia	NRRL Y-63741	5000035645	Yes
Yarrowia keelungensis	Dipodascaceae/Trichomonascaceae	Yarrowia	NRRL Y-63742	5000035646	Yes
Yarrowia lipolytica	Dipodascaceae/Trichomonascaceae	Yarrowia	NRRL YB-423	5000035647	Yes
Yarrowia porcina	Dipodascaceae/Trichomonascaceae	Yarrowia	NRRL Y-63669	5000035648	Yes
Yarrowia yakushimensis	Dipodascaceae/Trichomonascaceae	Yarrowia	CBS 10254	5000035649	Yes
Zygoascus hellenicus	Dipodascaceae/Trichomonascaceae	Zygoascus	NRRL Y-7136	5000034578	Yes
Zygoascus membranicola	Dipodascaceae/Trichomonascaceae	Zygoascus	CBS 14157	yHDO575	Yes
Myxozyma geophila	Lipomycetaceae	Lipomycetaceae	NRRL Y-17252	5000034726	Yes
Myxozyma kluyveri	Lipomycetaceae	Lipomycetaceae	NRRL Y-17277	5000034727	Yes
Myxozyma melibiosi	Lipomycetaceae	Lipomycetaceae	NRRL Y-11781	5000034729	Yes
Myxozyma monticola	Lipomycetaceae	Lipomycetaceae	NRRL Y-17726	5000034730	Yes
Myxozyma neglecta	Lipomycetaceae	Lipomycetaceae	NRRL Y-27508	5000026240	Yes
Myxozyma neotropica	Lipomycetaceae	Lipomycetaceae	NRRL Y-17859	5000034733	Yes
Myxozyma nipponensis	Lipomycetaceae	Lipomycetaceae	NRRL Y-27625	5000034734	Yes
Myxozyma sirexii	Lipomycetaceae	Lipomycetaceae	NRRL Y-27626	5000034735	Yes
Myxozyma udenii	Lipomycetaceae	Lipomycetaceae	NRRL Y-17387	5000034736	Yes
Myxozyma vanderwaltii	Lipomycetaceae	Lipomycetaceae	NRRL Y-17727	5000034737	Yes
Cyberlindnera americana	Phaffomycetaceae	Cyberlindnera	NRRL Y-2156	5000035703	Yes
Cyberlindnera amylophila	Phaffomycetaceae	Cyberlindnera	NRRL YB-1287	5000035702	Yes
Cyberlindnera euphorbiae	Phaffomycetaceae	Cyberlindnera	NRRL Y-17232	5000034981	Yes
Cyberlindnera fabianii	Phaffomycetaceae	Cyberlindnera	NRRL Y-1871	5000035701	Yes
Cyberlindnera jadinii	Phaffomycetaceae	Cyberlindnera	NRRL Y-1542	5000035336	Yes
Cyberlindnera japonica	Phaffomycetaceae	Cyberlindnera	NRRL YB-2750	5000035700	Yes
Cyberlindnera lachancei	Phaffomycetaceae	Cyberlindnera	NRRL Y-27008	5000034980	Yes
Cyberlindnera maclurae	Phaffomycetaceae	Cyberlindnera	NRRL Y-5377	5000035699	Yes
Cyberlindnera meyerae	Phaffomycetaceae	Cyberlindnera	NRRL Y-17236	5000035698	Yes
Cyberlindnera mrakii	Phaffomycetaceae	Cyberlindnera	NRRL Y-1364	5000034978	Yes
Cyberlindnera petersonii	Phaffomycetaceae	Cyberlindnera	NRRL YB-3808	5000035325	Yes
Cyberlindnera rhodanensis	Phaffomycetaceae	Cyberlindnera	NRRL Y-7854	5000038346	Yes
Cyberlindnera samutprakarnensis	Phaffomycetaceae	Cyberlindnera	CBS 12528	5000038068	Yes
Cyberlindnera sargentensis	Phaffomycetaceae	Cyberlindnera	NRRL YB-4139	5000034966	Yes
Cyberlindnera saturnus	Phaffomycetaceae	Cyberlindnera	NRRL Y-17396	5000035686	Yes
Cyberlindnera suaveolens	Phaffomycetaceae	Cyberlindnera	NRRL Y-17391	5000035687	Yes
Cyberlindnera subsufficiens	Phaffomycetaceae	Cyberlindnera	NRRL YB-1657	5000035324	Yes
Cyberlindnera veronae	Phaffomycetaceae	Cyberlindnera	NRRL Y-7818	5000038345	Yes
Cyberlindnera xylosilytica	Phaffomycetaceae	Cyberlindnera	NRRL YB-2097	5000035688	Yes
Wickerhamomyces rabulensis	Phaffomycetaceae		NRRL Y-27366	5000035288	Yes			Previously called Candida drosophilae
Ambrosiozyma kashinagacola	Pichiaceae	Ambrosiozyma	NRRL Y-63631	5000035038	Yes
Ambrosiozyma oregonensis	Pichiaceae	Ambrosiozyma	NRRL Y-6106	5000034946	Yes
Citeromyces hawaiiensis	Pichiaceae	Citeromyces	NRRL Y-11581	5000034950	Yes
Citeromyces matritensis	Pichiaceae	Citeromyces	NRRL Y-2407	5000026142	Yes
Kuraishia floccosa	Pichiaceae	Kuraishia	NRRL Y-27951	5000034935	Yes
Kuraishia hungarica	Pichiaceae	Kuraishia	NRRL Y-27594	5000034934	Yes
Kuraishia molischiana	Pichiaceae	Kuraishia	NRRL Y-27899	5000034933	Yes
Kuraishia ogatae	Pichiaceae	Kuraishia	NRRL Y-48474	5000034932	Yes
Kuraishia piskuri	Pichiaceae	Kuraishia	NRRL YB-2544	5000034931	Yes
Ogataea angusta	Pichiaceae	Ogataea	NRRL Y-2214	5000034895	Yes
Ogataea corticis	Pichiaceae	Ogataea	NBRC 1794	5000037860	Yes
Ogataea falcaomoraisii	Pichiaceae	Ogataea	NRRL Y-27756	5000038057	Yes
Ogataea minuta	Pichiaceae	Ogataea	NRRL Y-411	5000034902	Yes
Ogataea populialbae	Pichiaceae	Ogataea	NRRL Y-48632	5000034637	Yes
Ogataea saltuana	Pichiaceae	Ogataea	NRRL Y-48448	5000041801	Yes
Pichia insulana	Pichiaceae	Pichia	CBS 11169	5000038055	Yes
Pichia membranifaciens	Pichiaceae	Pichia	NRRL Y-2026	5000035661	Yes
Pichia scutulata	Pichiaceae	Pichia	NRRL Y-7663	5000035309	Yes
Pichia terricola	Pichiaceae	Pichia	NRRL YB-4310	5000035301	Yes
Saturnispora ahearnii	Pichiaceae	Saturnispora	NRRL Y-7555	5000037851	Yes
Saturnispora dispora	Pichiaceae	Saturnispora	NRRL Y-1447	5000035659	Yes
Saturnispora gosingensis	Pichiaceae	Saturnispora	NRRL Y-48718	5000034609	Yes
Saturnispora quitensis	Pichiaceae	Saturnispora	CBS 12184	5000038038	Yes
Saturnispora sekii	Pichiaceae	Saturnispora	CBS 10931	5000040911	Yes
Lachancea thermotolerans	Saccharomycetaceae	Lachancea	NRRL Y-8284	5000034678	Yes
Lachancea waltii	Saccharomycetaceae	Lachancea	NRRL Y-8285	5000026219	Yes
Saccharomyces cerevisiae	Saccharomycetaceae	Saccharomyces	S288C	yHJFW01	Yes
Saccharomyces uvarum	Saccharomycetaceae	Saccharomyces	CBS 7001	5000038337	Yes
Torulaspora delbrueckii	Saccharomycetaceae		NRRL Y-866	5000035653	Yes
Zygotorulaspora florentina	Saccharomycetaceae		NRRL Y-1560	5000034862	Yes
Tortispora caseinolytica	Trigonopsidaceae	Tortispora	NRRL Y-17796	5000034572	Yes
Tortispora ganteri	Trigonopsidaceae	Tortispora	NRRL Y-17035	5000035654	Yes
Tortispora mauiana	Trigonopsidaceae	Tortispora	NRRL Y-48832	5000034571	Yes
Tortispora phaffii	Trigonopsidaceae	Tortispora	NRRL Y-48833	5000035278	Yes
Tortispora sangerardonensis	Trigonopsidaceae	Tortispora	NRRL Y-63663	5000038317	Yes
Tortispora starmeri	Trigonopsidaceae	Tortispora	NRRL Y-63665	5000035279	Yes
Trigonopsis cantarellii	Trigonopsidaceae	Trigonopsis	NRRL Y-17650	5000035281	Yes
Trigonopsis variabilis	Trigonopsidaceae	Trigonopsis	NRRL Y-1579	5000035650	Yes
Trigonopsis vinaria	Trigonopsidaceae	Trigonopsis	NRRL Y-5715	5000035282	Yes

## Sheet: Streptomyces
Isolate	LCR Dry Cell Weight	LCR Metetabolomics	LCR Chemical Oxygen Demand	SCR Metabolomics	SCR Chemical Oxygen Demand	Genome
SID10328	Yes					InProgress
SID10536	Yes	Yes	Yes	Yes	Yes	InProgress
SID10701	Yes
SID10765	Yes					ToBeSubmitted
SID10815	Yes	Yes	Yes			GCF_010548215.1
SID10855	Yes					GCF_010548165.1
SID11237	Yes	Yes	Yes			ToBeSubmitted
SID11385	Yes	Yes	Yes			GCF_010548245.1
SID1154	Yes
SID13807	Yes					ToBeSubmitted
SID14032	Yes	Yes	Yes			InProgress
SID14163	Yes					GCF_010548385.1
SID14171	Yes	Yes	Yes
SID14172	Yes					GCF_010548435.1
SID14292	Yes					ToBeSubmitted
SID14390	Yes	Yes	Yes			InProgress
SID15241	Yes	Yes	Yes
SID15247	Yes
SID15417	Yes
SID15464	Yes	Yes	Yes
SID15483	Yes	Yes	Yes
SID15893	Yes	Yes	Yes
SID249	Yes
SID3915	Yes	Yes	Yes			GCA_009865425.1
SID402	Yes					ToBeSubmitted
SID418	Yes					ToBeSubmitted
SID454	Yes					ToBeSubmitted
4851 A2-B	Yes
SID486	Yes	Yes	Yes			GCA_009865385.1
SID4919	Yes					GCA_009865305.1
SID4934	Yes
SID4937	Yes					GCA_009863145.1
4973 A6-B	Yes	Yes	Yes
4979 A12-A	Yes	Yes	Yes
4983 B4-B	Yes
4995 C4-A	Yes	Yes	Yes	Yes	Yes	ToBeSubmitted
4996 C5-B	Yes	Yes	Yes
5004 D4-A	Yes
5001 D8-A	Yes
SID5281	Yes
SID5745	Yes	Yes	Yes
SID6742	Yes
SID7848	Yes	Yes	Yes
SID7861	Yes	Yes	Yes
SID7986	Yes					InProgress
SID8017	Yes					InProgress
8023 E7-A	Yes	Yes	Yes			ToBeSubmitted
8025 E10-B	Yes	Yes	Yes	Yes	Yes	ToBeSubmitted
8025 E70-A	Yes	Yes	Yes			ToBeSubmitted
8031 F4-B	Yes					ToBeSubmitted
8040 G3-A	Yes	Yes	Yes
8044 G9-B	Yes	Yes	Yes
8060 A4-B	Yes	Yes	Yes
8066 A12-B	Yes	Yes	Yes
8068 B2-A	Yes	Yes	Yes
8069 B3-B	Yes	Yes	Yes	Yes	Yes	ToBeSubmitted
8070 B4-B	Yes	Yes	Yes
SID8075	Yes
8080 C2-B	Yes
8085 D1-A	Yes	Yes	Yes
SID809	Yes	Yes	Yes	Yes	Yes	ToBeSubmitted
SID8312	Yes	Yes	Yes	Yes	Yes	InProgress
SID8350	Yes					GCA_009862205.1
SID8358	Yes	Yes	Yes	Yes	Yes	GCA_009862055.1
SID8374	Yes					GCA_009865135.1
SID866	Yes
SID8742	Yes	Yes	Yes
SID8788	Yes
SID9342	Yes
SID9445	Yes	Yes	Yes
SID9917	Yes	Yes	Yes	Yes	Yes	ToBeSubmitted
Streptomyces albus J1074						GCA_000156475.1
SID13098						InProgress
Streptomyces avermitilis MA-4680						GCA_000009765.2
SID11429						ToBeSubmitted
Streptomyces tendae ATCC 19812						GCA_008632955.1
Streptomyces lividans 1326						GCA_000403665.1
Streptomyces coelicolor A3(2)						NC_003888.3
Streptomyces glaucescens DSM 40155						GCA_000761215.1
Streptomyces griseus NBRC 13350						GCA_000010605.1
SID3212						GCA_009865405.1
Streptomyces venezuelae ATCC 10712						NC_018750.1
Kitasatospora setae KM-6054						AP010968.1
